# Supplementary material for: Non-Targeted Metabolomic Analysis of Ethanol Extract of Propolis and Its Anti-Inflammatory Effects in LPS-Induced BV2 Microglial Cells via the TLR4 Signaling Pathway
Source: Nutrients. 2025 Aug 30;17(17):2831. doi: 10.3390/nu17172831 (PMC12430253; doi:10.3390/nu17172831)
Supplement: Supplementary file 1 [file nutrients-17-02831-s001.zip]

Archive with 2 entries (2 files):
- Supplementary File S1. All metabolites in the samples of HN and SD..xlsx
- Supplementary File S2. Different metabolites between the samples of HN and SD..xlsx
