# Supplementary material for: Non-Targeted Metabolomic Analysis of Ethanol Extract of Propolis and Its Anti-Inflammatory Effects in LPS-Induced BV2 Microglial Cells via the TLR4 Signaling Pathway
Source: Nutrients. 2025 Aug 30;17(17):2831. doi: 10.3390/nu17172831 (PMC12430253; doi:10.3390/nu17172831)
Supplement: Supplementary file 1 [file nutrients-17-02831-s001.zip › Supplementary File S1. All metabolites in the samples of HN and SD..xlsx]

## Sheet: Sheet1
Supplementary File S1. All metabolites in the samples of HN and SD.
ID	m/z	Retention time (min)	Ion mode	Metabolites	HMDB	METLIN	Lipidmaps	kegg	PubChem	CAS	InChIKey	Super Class	Class	Sub Class	level	Score	Fragmentation Score	Adducts	Formula	Mass Error (ppm)	VIP	P-value	adj.P-value	log2(FC)	FC	average(C)	average(A)	C1	C2	C3	A1	A2	A3
5.99_627.0934m/z	627.093	5.9945	pos	Cytidylyl-(3',5')-guanosine	HMDB0245649				135545086		CTMZLDSMFCVUNX-UHFFFAOYSA-N	Nucleosides, nucleotides, and analogues	(3'->5')-dinucleotides and analogues	(3'->5')-dinucleotides	*	37.9	0	M+K	C19H25N8O12P	-4.64761	0.122212	0.461338	0.573852	-0.153078	0.899329	30512.8	33928.3	36537.4	31855.7	23145.2	35976.1	31036.7	34772.2
6.50_681.1389m/z	681.139	6.49687	pos	NAD	HMDB0000902	101		C00003	5892	53-84-9	BAWFJGJZGIEFAR-NNYOXOHSSA-N	Nucleosides, nucleotides, and analogues	(5'->5')-dinucleotides	Unclassified	*	37.2	0	M+NH4	C21H27N7O14P2	-6.03515	1.15401	0.00300728	0.0111888	-0.436333	0.739011	341457	462046	352433	330676	341261	476459	426897	482781
5.00_683.1361m/z	683.136	5.00472	pos	Nicotinic acid adenine dinucleotide	HMDB0001179	4234		C00857	165491	6450-77-7	SENPVEZBRZQVST-HISDBWNOSA-O	Nucleosides, nucleotides, and analogues	(5'->5')-dinucleotides	Unclassified	*	37.9	0	M+NH4	C21H27N6O15P2+	2.04197	0.394396	0.000749221	0.00387115	-0.667062	0.629788	23409.7	37170.8	22622.1	24079.1	23527.9	39994	35486.7	36031.7
7.47_386.1359n	409.125	7.46602	pos	(7'R*,8'S*)-Methyl 4,7'-epoxy-3,8'-bilign-7-ene-4',9'-dihydroxy-3',5-dimethoxy-9-oate	HMDB0034629	90092				107296-48-0	DPDJZJNYBSGDHT-DAXSKMNVSA-N	Phenylpropanoids and polyketides	2-arylbenzofuran flavonoids	Unclassified	**	53.1	6.95	M+Na, M+K, M+H, M+H-H2O	C21H22O7	-1.71995	3.09769	0.0928365	0.167397	-0.0694312	0.953014	2.27269e+07	2.38474e+07	2.24677e+07	2.31541e+07	2.25591e+07	2.29715e+07	2.40303e+07	2.45405e+07
4.93_521.2030m/z	521.203	4.933	neg	(7'R,8'R)-4,7'-Epoxy-3',5-dimethoxy-4',9,9'-lignanetriol 9'-glucoside	HMDB0038711	93366			14558383		VTKHRLZMWODHJA-UHFFFAOYSA-N	Phenylpropanoids and polyketides	2-arylbenzofuran flavonoids	Unclassified	**	56.6	0	M-H	C26H34O11	0.21934	0.142862	0.188395	0.290343	-0.45714	0.728429	7620.58	10461.7	5939.06	9393.46	7529.2	7603.38	12622.8	11158.8
5.23_489.1778m/z	489.178	5.23163	neg	(7'R,8'R)-4,7'-Epoxy-3'-methoxy-4',5,9,9'-lignanetetrol 9'-glucoside	HMDB0038710	93365					IZPTZYWDXAUURH-UHFFFAOYSA-N	Phenylpropanoids and polyketides	2-arylbenzofuran flavonoids	Unclassified	**	50.7	0	M-H2O-H	C25H32O11	2.33844	0.230025	0.0223242	0.0538469	-0.947291	0.518605	5628.63	10853.4	3638.3	8118.36	5129.24	11750.6	11064.4	9745.16
4.89_520.1938n	543.183	4.89412	pos	(7'S,8'S)-4,7'-Epoxy-3,8'-bilign-7-ene-3',5-dimethoxy-4',9,9'-triol 4'-glucoside	HMDB0040636	95114			131752879	107870-87-1	SPWHQAUMLDQOFU-ARJAWSKDSA-N	Phenylpropanoids and polyketides	2-arylbenzofuran flavonoids	Unclassified	**	40.4	2.12	M+NH4, M+Na	C26H32O11	-1.3122	1.85314	5.45645e-06	0.000113272	-0.813342	0.569062	392928	690483	393179	407771	377833	687443	696803	687202
7.72_567.1310m/z	567.131	7.7174	neg	2-(6-Hydroxy-2-methoxy-3,4-methylenedioxyphenyl)benzofuran	HMDB0030768	87186			10891372	90996-89-7	ACHFSGOIKJNVJV-UHFFFAOYSA-N	Phenylpropanoids and polyketides	2-arylbenzofuran flavonoids	Unclassified	*	38.2	0	2M-H	C16H12O5	2.32094	0.288584	0.39322	0.508438	1.03874	2.05443	32611.9	15873.9	46759.1	51076.7	1.50135e-07	21131.1	23075.6	3415.12
5.65_385.0933m/z	385.093	5.65378	neg	3-[3-Carboxy-2,3-dihydro-2-(4-hydroxy-3-methoxyphenyl)-7-methoxy-5-benzofuranyl]-2-propenoic acid	HMDB0041277	95691			101088304	160169-55-1	JTHPLBUVRLOJBB-UTCJRWHESA-N	Phenylpropanoids and polyketides	2-arylbenzofuran flavonoids	Unclassified	**	43.1	0	M-H	C20H18O8	1.00864	0.574582	0.00186654	0.00780078	0.623018	1.54009	84399.1	54801.3	83474.5	79612.1	90110.8	50374.1	54497.3	59532.5
10.73_423.1818m/z	423.182	10.7321	neg	Albafuran A	HMDB0030071	67152		C08732	5281297	84323-14-8	KGOOVUKZICPAIZ-FRKPEAEDSA-N	Phenylpropanoids and polyketides	2-arylbenzofuran flavonoids	Unclassified	*	38.8	0	M+FA-H	C24H26O4	1.37606	0.208159	0.000314943	0.00201715	1.49931	2.82707	5882.12	2080.64	6083.41	5669.98	5892.96	2272.57	2486.09	1483.27
9.96_625.1720m/z	625.172	9.96253	neg	Albafuran C	HMDB0030073				72549442		SEUPIEHHWMMMQG-UHFFFAOYSA-N	Phenylpropanoids and polyketides	2-arylbenzofuran flavonoids	Unclassified	*	51.9	68.6	M+FA-H	C34H28O9	0.848127	2.13886	1.96474e-05	0.000263144	1.11004	2.15851	739792	342732	767054	710094	742227	347732	335059	345405
5.48_257.0458m/z	257.046	5.47818	neg	Alfafuran	HMDB0038677	93332			90703276	156098-99-6	FDARKUSEVNCTHK-UHFFFAOYSA-N	Phenylpropanoids and polyketides	2-arylbenzofuran flavonoids	Unclassified	**	53.2	0	M-H	C14H10O5	0.805201	0.545361	0.000421983	0.00250163	-0.545602	0.685105	56925.3	83089.9	57865.3	58089.1	54821.6	86805.7	83239.6	79224.4
9.60_327.0877m/z	327.088	9.60178	neg	Americanin D	HMDB0039601	94159			131752686	77053-45-3	CGSLPFBMGQUTKF-UPHRSURJSA-N	Phenylpropanoids and polyketides	2-arylbenzofuran flavonoids	Unclassified	*	52.8	67.7	M-H	C18H16O6	0.873792	15.8356	0.0504922	0.103152	0.147877	1.10794	2.74639e+08	2.47883e+08	2.86817e+08	2.75613e+08	2.61488e+08	2.56501e+08	2.51558e+08	2.35591e+08
9.57_533.1821m/z	533.182	9.56862	neg	Arctignan C	HMDB0302299				91990012		CXFUYRRLYOTRBZ-UHFFFAOYSA-N	Phenylpropanoids and polyketides	2-arylbenzofuran flavonoids	Unclassified	*	41.4	17.6	M-H2O-H	C30H32O10	0.761667	0.278834	0.642857	0.734596	0.0421941	1.02968	959486	931831	1.06331e+06	898738	916414	960309	898081	937102
12.79_647.2313m/z	647.231	12.7904	neg	Chalcomoracin	HMDB0030069	86705			434768	76472-89-4	SEHVRKPXIDOTRX-UHFFFAOYSA-N	Phenylpropanoids and polyketides	2-arylbenzofuran flavonoids	Unclassified	*	49.7	62.1	M-H	C39H36O9	4.0649	0.32657	0.0724532	0.137312	-0.325955	0.79777	47201.5	59166.8	44426.9	51375.8	45801.7	61329.7	65572	50598.6
10.74_327.1586m/z	327.159	10.7434	pos	Dehydrodiisoeugenol	HMDB0250949				73548		ITDOFWOJEDZPCF-UHFFFAOYSA-N	Phenylpropanoids and polyketides	2-arylbenzofuran flavonoids	Unclassified	**	58.6	0	M+H	C20H22O4	-1.4322	0.321541	0.172	0.270496	0.0925213	1.06623	225023	211045	213457	225712	235900	220937	209666	202532
10.34_337.1447m/z	337.145	10.3438	neg	Denudatin B	HMDB0251001				4485135		VDYACOATPFOZIO-UHFFFAOYSA-N	Phenylpropanoids and polyketides	2-arylbenzofuran flavonoids	Unclassified	*	45.6	34.8	M-H2O-H	C21H24O5	0.54025	0.110297	0.281533	0.397332	-0.101382	0.932139	27313.9	29302.4	28200.1	29143.2	24598.4	27947.4	30714.5	29245.3
11.15_661.2083m/z	661.208	11.1466	neg	Dimoracin	HMDB0030068						GKHRLTCUMXVTAV-UHFFFAOYSA-N	Phenylpropanoids and polyketides	2-arylbenzofuran flavonoids	Unclassified	*	37.5	0	M+FA-H	C38H32O8	0.58847	0.181263	0.0216762	0.0526385	1.70301	3.25579	4674.77	1435.83	5211.03	5159.45	3653.83	2427.71	1854.03	25.7568
11.47_649.2112m/z	649.211	11.4709	neg	Egonol gentiobioside	HMDB0034281	89820			74960882		NBGJGWFIDMDCAW-UHFFFAOYSA-N	Phenylpropanoids and polyketides	2-arylbenzofuran flavonoids	Unclassified	*	47.5	54.9	M-H	C31H38O15	-4.06417	0.125091	0.732634	0.807595	0.0119599	1.00832	915285	907729	915090	907639	923127	890896	884466	947824
5.20_488.1676n	511.157	5.19802	pos	Egonol glucoside	HMDB0034280				14018771		RAMYDZNQLYKTGB-UHFFFAOYSA-N	Phenylpropanoids and polyketides	2-arylbenzofuran flavonoids	Unclassified	*	39	0.429	M+NH4, M+Na, M+H	C25H28O10	-1.33875	1.11727	0.000223362	0.00155409	-0.316577	0.802973	445323	554593	451650	455755	428564	551445	557055	555278
13.76_445.1691m/z	445.169	13.7594	neg	Eremopetasitenin B2	HMDB0030901	87269			131751095	189100-15-0	DDMWYCBISCBTIJ-PCGFSOLGSA-N	Phenylpropanoids and polyketides	2-arylbenzofuran flavonoids	Unclassified	*	42.5	19.3	M-H2O-H	C24H32O7S	0.0745713	1.25963	0.00660343	0.0206927	-1.26446	0.416254	104842	251869	127658	97942.9	88924.1	275529	200218	279860
9.83_843.2613m/z	843.261	9.82857	pos	Foeniculoside II	HMDB0040127				131752777		LIMXEMROHIJDBW-DAFODLJHSA-N	Phenylpropanoids and polyketides	2-arylbenzofuran flavonoids	Unclassified	*	37.7	0	M+H	C48H42O14	-4.04291	0.747537	0.000105867	0.000892346	-38.2404	3.07965e-12	1.50135e-07	48750.7	1.50135e-07	1.50135e-07	1.50135e-07	47055.4	54910.4	44286.2
8.91_330.1462n	353.135	8.91335	pos	Fragransol B	HMDB0033538	89348			14015413	114394-20-6	NBJKTAQUPAAPLZ-UHFFFAOYSA-N	Phenylpropanoids and polyketides	2-arylbenzofuran flavonoids	Unclassified	*	39.1	2.03	M+H, M+Na	C19H22O5	-1.71256	2.23958	0.00116334	0.00539759	-0.65974	0.632992	769855	1.21621e+06	849546	713723	746295	1.14651e+06	1.25839e+06	1.24375e+06
8.99_353.1034m/z	353.103	8.99438	neg	Glyinflanin H	HMDB0041303	95716			15233562	164123-54-0	AOVQEAUIBICOLQ-UHFFFAOYSA-N	Phenylpropanoids and polyketides	2-arylbenzofuran flavonoids	Unclassified	*	38.3	0	M+FA-H	C19H16O4	1.18974	0.365458	0.225384	0.333629	0.312881	1.24219	101810	81960.3	87514.7	97396.8	120519	72100.3	72176.2	101605
10.82_711.3470m/z	711.347	10.8196	pos	Hordatine A glucoside	HMDB0030462	86994			131751024		AMKZPEMQNDGSIL-YHYXMXQVSA-N	Phenylpropanoids and polyketides	2-arylbenzofuran flavonoids	Unclassified	*	36.9	0	M+H-H2O	C34H48N8O10	1.36313	0.875645	0.00448747	0.0152948	-1.37712	0.384987	43916.7	114073	46122.6	52276.3	33351.3	133239	95811.9	113169
7.82_787.3681m/z	787.368	7.81918	neg	Hordatine B glucoside	HMDB0030460	86993			131751022		SKTFAQNZNWTXFP-WDZFZDKYSA-N	Phenylpropanoids and polyketides	2-arylbenzofuran flavonoids	Unclassified	*	37.1	0	M+FA-H	C35H50N8O10	6.59963	0.0275798	0.847245	0.89472	0.0204754	1.01429	45166.5	44530	45624.6	40227.8	49647	42761.9	43387	47441
10.54_421.1663m/z	421.166	10.5355	neg	Kanzonol V	HMDB0029788	86495			102444980	184584-65-4	AKOSXIFOBUWPLU-UHFFFAOYSA-N	Phenylpropanoids and polyketides	2-arylbenzofuran flavonoids	Unclassified	*	38.5	0	M+FA-H	C24H24O4	1.61327	0.348644	0.0946759	0.170031	0.171499	1.12623	127219	112961	122058	129429	130171	124625	109599	104658
5.89_573.2090m/z	573.209	5.88528	pos	Lappaol B	HMDB0302315	71862		C17685	323895		KNSPNZVXPUCWMJ-UHFFFAOYSA-N	Phenylpropanoids and polyketides	2-arylbenzofuran flavonoids	Unclassified	*	38.3	0	M+Na	C31H34O9	-0.947481	0.285282	0.136863	0.226246	-0.123666	0.917852	115621	125969	105072	119113	122679	124040	128862	125006
9.04_517.1870m/z	517.187	9.04285	neg	Lappaol D	HMDB0302070			C17684	46173976		PYLYQTVVQXPBIJ-OUZJQUPYSA-N	Phenylpropanoids and polyketides	2-arylbenzofuran flavonoids	Unclassified	**	45.9	0	M-H2O-H	C30H32O9	0.409826	0.101094	0.373901	0.488878	-33.6115	7.61958e-11	1.50135e-07	1970.39	1.50135e-07	1.50135e-07	1.50135e-07	1.50135e-07	1.50135e-07	5911.16
8.05_759.2669m/z	759.267	8.05355	neg	Lappaol F	HMDB0302071				73425459		YXNKOCZXAVTXTG-NYGVLQSXSA-N	Phenylpropanoids and polyketides	2-arylbenzofuran flavonoids	Unclassified	*	37.7	1.46	M+FA-H	C40H42O12	1.4708	0.485831	0.101648	0.179676	0.107475	1.07734	390943	362878	411587	376946	384296	378711	352523	357398
5.37_401.1245m/z	401.124	5.37195	neg	Licofuranone	HMDB0035525	90806			15060135	161099-38-3	WLDXQYSLYHUZTM-UHFFFAOYSA-N	Phenylpropanoids and polyketides	2-arylbenzofuran flavonoids	Unclassified	**	59.6	24.3	M+FA-H	C20H20O6	0.865188	0.536464	3.7376e-07	2.4503e-05	-0.94181	0.520579	27040.2	51942.6	27308.5	27462.2	26350	52303.2	51825.4	51699.1
7.72_659.1750m/z	659.175	7.7169	pos	Matsutakeside I	HMDB0036746	91773					JKLGFSBPEZTFTQ-UHFFFAOYSA-N	Phenylpropanoids and polyketides	2-arylbenzofuran flavonoids	Unclassified	*	38.4	0	M+K	C30H36O14	2.18991	0.445167	0.00474879	0.0159888	-0.417757	0.748588	54113	72286.8	48938.6	54724.1	58676.3	75119.6	70014.5	71726.2
6.91_371.1137m/z	371.114	6.90542	neg	Moracin P	HMDB0040315	94836			14539884	102841-46-3	QFUCSEIKNTUPPA-UHFFFAOYSA-N	Phenylpropanoids and polyketides	2-arylbenzofuran flavonoids	Unclassified	*	56.2	84.7	M+FA-H	C19H18O5	0.254555	0.115104	0.944676	0.96312	0.00364167	1.00253	1.28871e+07	1.28546e+07	1.24792e+07	1.31027e+07	1.30795e+07	1.25582e+07	1.23785e+07	1.36272e+07
7.58_699.2447m/z	699.245	7.58335	neg	Moschamindole	HMDB0033431				73074609		GEJUXZYANAYHRZ-UHFFFAOYSA-N	Phenylpropanoids and polyketides	2-arylbenzofuran flavonoids	Unclassified	*	37.3	0	2M-H	C20H18N2O4	-1.8518	0.204352	0.171063	0.269369	-0.833003	0.56136	7235.97	12890.1	11657.4	3351.06	6699.44	16963.6	13009.4	8697.28
10.55_677.2397m/z	677.24	10.5509	neg	Mulberrofuran E	HMDB0041423				118886998		RQIKMRKKKIMUNB-UHFFFAOYSA-N	Phenylpropanoids and polyketides	2-arylbenzofuran flavonoids	Unclassified	*	37.8	0	M+FA-H	C39H36O8	0.742346	0.222506	0.126274	0.212557	-1.64366	0.320044	2907.22	9083.8	5052.99	3668.66	1.50135e-07	12224.6	11588.9	3437.84
10.15_619.1248m/z	619.125	10.1535	neg	Mulberrofuran P	HMDB0029235	86113			72549225	101365-02-0	FWGPZPDSNMFTHJ-UHFFFAOYSA-N	Phenylpropanoids and polyketides	2-arylbenzofuran flavonoids	Unclassified	*	37.8	0	M+FA-H	C34H22O9	0.312563	1.1664	0.000223131	0.00155317	5.70973	52.3361	121481	2321.18	127748	133529	103167	1.50135e-07	2392.85	4570.68
10.31_637.1368m/z	637.137	10.3116	neg	Mulberrofuran Q	HMDB0036637	91684			5319933	101383-35-1	MSVXRBNAPJJEDX-UHFFFAOYSA-N	Phenylpropanoids and polyketides	2-arylbenzofuran flavonoids	Unclassified	*	37	0	M+FA-H	C34H24O10	2.73443	1.0523	6.19851e-05	0.000604956	4.56822	23.7231	100651	4242.73	103072	108005	90875.5	7724.49	4438.61	565.088
10.02_621.1428m/z	621.143	10.0238	neg	Mulberrofuran S	HMDB0033985				72549441		MINVTMPFZNRNNP-UHFFFAOYSA-N	Phenylpropanoids and polyketides	2-arylbenzofuran flavonoids	Unclassified	*	37.5	0	M+FA-H	C34H24O9	4.50458	0.271098	0.0136926	0.036523	0.920899	1.89329	14918.2	7879.49	13903.9	15925.9	14924.8	10643.9	7789.82	5204.69
11.11_297.1482m/z	297.148	11.113	pos	Parakmerin A	HMDB0033950	89637			14213226	119555-99-6	FCFVMNGCSPIORZ-SNAWJCMRSA-N	Phenylpropanoids and polyketides	2-arylbenzofuran flavonoids	Unclassified	*	39	0	M+H	C19H20O3	-1.06734	0.55236	0.025261	0.0593991	0.214886	1.16061	219853	189428	207775	219314	232468	180186	190576	197522
6.10_537.1046m/z	537.105	6.09768	neg	Salvianolic acid C	HMDB0303929						GCJWPRRNLSHTRY-VURDRKPISA-N	Phenylpropanoids and polyketides	2-arylbenzofuran flavonoids	Unclassified	*	38	0	M+FA-H	C26H20O10	1.53415	0.105545	0.329622	0.448756	0.112586	1.08116	26407.4	24425	25953.6	23854.2	29414.4	25028	22927.4	25319.5
4.96_550.2041n	573.193	4.95682	pos	Scorzonoside	HMDB0038718	93373			131752439	217650-81-2	MQDDAWSOEYTMBZ-SNAWJCMRSA-N	Phenylpropanoids and polyketides	2-arylbenzofuran flavonoids	Unclassified	**	57.1	0	M+NH4, M+Na	C27H34O12	-1.62341	0.908621	3.56747e-06	8.5641e-05	-0.838737	0.559133	90697.4	162211	88690.7	91348.6	92052.8	165374	159528	161731
5.32_481.1147m/z	481.115	5.31918	neg	Silicristin	HMDB0033953			C08717	4481797		BMLIIPOXVWESJG-UHFFFAOYSA-N	Phenylpropanoids and polyketides	2-arylbenzofuran flavonoids	Unclassified	**	55.7	0	M-H	C25H22O10	1.46453	0.0302199	0.659242	0.747848	-0.0485115	0.966933	10058.3	10402.3	9160.43	9886.79	11127.7	10159.6	11255.8	9791.42
9.06_838.2624n	837.255	9.05988	neg	Sodium benzofuran isophthalate	HMDB0257529				123881		UGJCNRLBGKEGEH-UHFFFAOYSA-N	Phenylpropanoids and polyketides	2-arylbenzofuran flavonoids	Unclassified	*	37.9	1.07	M-H2O-H, M-H	C44H42N2O15	4.63046	0.249334	0.66702	0.754475	0.0320251	1.02245	1.07599e+06	1.05236e+06	1.07778e+06	988542	1.16164e+06	1.03575e+06	1.05131e+06	1.07004e+06
12.19_681.2380m/z	681.238	12.1898	neg	Styraxlignolide A	HMDB0258519				353480		CHYBUERPLWTGCK-UHFFFAOYSA-N	Phenylpropanoids and polyketides	2-arylbenzofuran flavonoids	Unclassified	*	37.6	0	M+FA-H	C31H40O14	-3.2152	0.247477	0.0507196	0.103515	-0.823303	0.565146	8496.67	15034.5	8997.42	10587.1	5905.48	12235.4	18727.3	14140.7
6.31_599.1907m/z	599.191	6.30543	pos	trans-delta-Viniferin 3'''-glucoside	HMDB0036367	91510				328090-94-4	FICNVOULKMUCLH-OWOJBTEDSA-N	Phenylpropanoids and polyketides	2-arylbenzofuran flavonoids	Unclassified	*	37.7	0	M+H-H2O	C34H32O11	-0.717624	0.492785	0.0216682	0.0526262	-0.419683	0.747589	70947.1	94901.3	65631.1	70348.4	76861.9	105856	92074.4	86773.5
10.06_597.1772m/z	597.177	10.0552	neg	trans-delta-Viniferin 3''-glucoside	HMDB0036366	91509			131751974	328090-92-2	ZJIBDVBTKQSZQZ-OWOJBTEDSA-N	Phenylpropanoids and polyketides	2-arylbenzofuran flavonoids	Unclassified	*	45.2	38.6	M-H2O-H	C34H32O11	0.978761	0.151045	0.447459	0.560542	-0.0693194	0.953087	103507	108601	93160	108325	109035	111662	111818	102324
11.32_619.1618m/z	619.162	11.3151	neg	Viniferal	HMDB0029790				72963947		DHTHKPNODOWMKF-UHFFFAOYSA-N	Phenylpropanoids and polyketides	2-arylbenzofuran flavonoids	Unclassified	*	38	0	M+FA-H	C35H26O8	1.39113	0.554789	9.12722e-05	0.000800257	3.35605	10.2393	29729.5	2903.46	29105.4	27412.9	32670.2	2356.62	2125.78	4227.98
7.42_497.1249m/z	497.125	7.4207	neg	Viniferifuran	HMDB0033646	89445			131751470	223591-26-2	MTRJOEZPTJRJOB-RJRFIUFISA-N	Phenylpropanoids and polyketides	2-arylbenzofuran flavonoids	Unclassified	*	37.6	0	M+FA-H	C28H20O6	1.52261	0.0209522	0.846267	0.894156	-0.0176294	0.987855	30711	31088.5	30822.7	28045.3	33264.9	32860.3	31111.7	29293.5
7.81_929.2609m/z	929.261	7.80945	pos	Viniferol A	HMDB0036352	91496			73819536		LSNFJDFYAZDWFX-UHFFFAOYSA-N	Phenylpropanoids and polyketides	2-arylbenzofuran flavonoids	Unclassified	*	36.1	0	M+Na	C56H42O12	4.49048	0.181763	0.262134	0.375891	-0.337621	0.791345	19788.6	25006.3	21294.9	20563.1	17508	19617	22989.9	32412.1
14.75_681.2119m/z	681.212	14.7492	pos	Viniferol D	HMDB0248357				182979		QDEHKEFWCRAFDN-UHFFFAOYSA-N	Phenylpropanoids and polyketides	2-arylbenzofuran flavonoids	Unclassified	*	37.8	0	M+H	C42H32O9	-0.011504	0.132725	0.358315	0.47764	0.199457	1.14827	25606.7	22300.3	26082.9	26856.9	23880.3	27296.8	22866.4	16737.8
6.89_541.1145m/z	541.114	6.88768	neg	Yuccaol A	HMDB0036714				131752044		YOJXOIWMUVWNAB-DAFODLJHSA-N	Phenylpropanoids and polyketides	2-arylbenzofuran flavonoids	Unclassified	*	45.1	36.6	M+FA-H	C29H20O8	0.953365	0.846598	0.128493	0.215331	0.806394	1.74883	209882	120012	245474	266406	117765	134091	115724	110222
6.85_587.1199m/z	587.12	6.85347	neg	Yuccaol C	HMDB0036739						UMQRRGZFEXVPFD-NSCUHMNNSA-N	Phenylpropanoids and polyketides	2-arylbenzofuran flavonoids	Unclassified	*	55.1	77.7	M+FA-H	C30H22O10	0.827823	0.624919	0.844187	0.89265	0.0760682	1.05414	6.32938e+06	6.0043e+06	7.46706e+06	7.57942e+06	3.94166e+06	7.24817e+06	6.71412e+06	4.05061e+06
6.64_295.0979m/z	295.098	6.63577	neg	3,4-Dihydro-2H-1-benzopyran-2-one	HMDB0036626	65745		C02274	660	119-84-6	VMUXSMXIQBNMGZ-UHFFFAOYSA-N	Phenylpropanoids and polyketides	3,4-dihydrocoumarins	Unclassified	*	44.9	27	2M-H	C9H8O2	1.22955	0.202942	0.144652	0.236194	0.255864	1.19405	32670.3	27360.9	30068.9	31636.9	36305.1	23379.9	27501.5	31201.2
3.63_315.1222m/z	315.122	3.62513	pos	5'-Methylthioadenosine	HMDB0001173	3425		C00170	439176	2457-80-9	WUUGFSXJNOTRMR-IOSLPCCCSA-N	Nucleosides, nucleotides, and analogues	5'-deoxyribonucleosides	5'-deoxy-5'-thionucleosides	**	53.1	0	M+NH4	C11H15N5O3S	-4.06116	0.200492	0.00117	0.00542176	-34.4713	4.19865e-11	1.50135e-07	3575.79	1.50135e-07	1.50135e-07	1.50135e-07	2985.92	3322.33	4419.13
6.67_416.1486m/z	416.149	6.67367	pos	S-adenosyl-4-methylthio-2-oxobutanoate	HMDB0304475			C04425			UOKVQQMBGVMXPU-CJPDYEHRSA-O	Nucleosides, nucleotides, and analogues	5'-deoxyribonucleosides	5'-deoxy-5'-thionucleosides	*	36.6	7.45	M+NH4	C15H20N5O6S+	3.45693	0.759036	0.00502417	0.016694	-0.284772	0.820871	242504	295423	224474	248273	254766	298537	291181	296550
6.58_401.1610m/z	401.161	6.58358	neg	S-adenosyl-L-methioninamine	HMDB0304476				25203490		ZUNBITIXDCPNSD-LSRJEVITSA-O	Nucleosides, nucleotides, and analogues	5'-deoxyribonucleosides	5'-deoxy-5'-thionucleosides	*	38.1	0	M+FA-H	C14H24N6O3S+2	-0.851514	0.00174337	0.967574	0.978781	-0.0347054	0.976231	555.582	569.109	601.922	1.50135e-07	1064.82	661.938	566.366	479.024
10.28_383.1143m/z	383.114	10.2806	neg	(2S)-2-[[(2R,3S,4R,5R)-5-(6-Aminopurin-9-yl)-3,4-dihydroxyoxolan-2-yl]methylamino]-4-sulfanylbutanoic acid	HMDB0258158						OGWCNDUDLPSSLH-UHFFFAOYSA-N	Nucleosides, nucleotides, and analogues	5'-deoxyribonucleosides	Unclassified	*	38.5	0	M-H	C14H20N6O5S	0.0895676	0.0107956	0.905218	0.935835	-0.0658637	0.955373	3483.79	3646.52	4214.04	3308.47	2928.85	5089.2	4641.07	1209.29
4.81_321.1323m/z	321.132	4.81003	neg	4-[(2R,5R)-5-(6-Aminopurin-9-yl)-3,4-dihydroxyoxolan-2-yl]butanamide	HMDB0257574				76504417		GECUAPJGZGRXSE-UHFFFAOYSA-N	Nucleosides, nucleotides, and analogues	5'-deoxyribonucleosides	Unclassified	*	38.6	0	M-H	C13H18N6O4	1.795	0.00192612	0.969245	0.97981	0.00869024	1.00604	2544.26	2528.99	1864.91	2643.31	3124.58	2411.31	2630.34	2545.31
8.27_394.1852m/z	394.185	8.27072	neg	Abeado	HMDB0247746				462073		YWJCZGDVJQLZET-UHFFFAOYSA-N	Nucleosides, nucleotides, and analogues	5'-deoxyribonucleosides	Unclassified	*	38	0	M+FA-H	C15H23N7O3	2.19453	0.0935421	0.570649	0.672857	-0.117571	0.921738	30381.4	32960.9	31781.8	23295.1	36067.2	35572.1	29401.6	33909.1
6.10_382.1391m/z	382.139	6.10425	pos	Capecitabine	HMDB0015233	315047		C12650	60953	154361-50-9	GAGWJHPBXLXJQN-UORFTKCHSA-N	Nucleosides, nucleotides, and analogues	5'-deoxyribonucleosides	Unclassified	*	46.6	40.5	M+Na	C15H22FN3O6	1.68458	0.547819	0.0135519	0.0362402	0.23199	1.17445	193484	164744	193264	202375	184812	160969	173826	159436
9.25_420.1409m/z	420.141	9.24862	pos	sinefungin	HMDB0258302				4065234		LMXOHSDXUQEUSF-UHFFFAOYSA-N	Nucleosides, nucleotides, and analogues	5'-deoxyribonucleosides	Unclassified	*	37.2	0	M+K	C15H23N7O5	4.39573	0.682992	0.00604396	0.0192578	-0.357522	0.780504	153307	196420	159722	157696	142502	203476	201366	184418
5.37_197.0609m/z	197.061	5.37195	neg	Acenaphthylene	HMDB0247900				9161		HXGDTGSAIMULJN-UHFFFAOYSA-N	Benzenoids	Acenaphthylenes	Unclassified	*	44.3	27.6	M+FA-H	C12H8	0.846761	0.0156632	0.373901	0.488878	-28.231	3.17409e-09	1.50135e-07	47.3002	1.50135e-07	1.50135e-07	1.50135e-07	1.50135e-07	1.50135e-07	141.9
6.89_309.1961m/z	309.196	6.88922	pos	Ajmaline	HMDB0015495			C06542	441080		CJDRUOGAGYHKKD-HEFSZTOGSA-N	Alkaloids and derivatives	Ajmaline-sarpagine alkaloids	Unclassified	*	38.9	2.42	M+H-H2O	C20H26N2O2	-0.259291	0.331152	0.000489384	0.00280143	0.382497	1.3036	41462.9	31806.5	42037	39790.4	42561.2	32489.1	31167.5	31763
2.70_129.9758m/z	129.976	2.70028	neg	Sodium nitrate (NaNO3)	HMDB0303521				24268		VWDWKYIASSYTQR-UHFFFAOYSA-N	Mixed metal/non-metal compounds	Alkali metal oxoanionic compounds	Alkali metal nitrates	*	39.8	0	M+FA-H	NNaO3	0.30254	0.121934	0.00229994	0.00915353	0.192599	1.14282	10713.4	9374.55	10895.6	10644.9	10599.8	9665.11	9074.76	9383.77
0.66_196.8682m/z	196.868	0.663883	pos	Potassium sulfate (K2SO4)	HMDB0303528			C13192	24507		OTYBMLCTZGSZBG-UHFFFAOYSA-L	Mixed metal/non-metal compounds	Alkali metal oxoanionic compounds	Alkali metal sulfates	*	36.1	0	M+Na	K2O4S	-1.00461	0.253837	2.07663e-05	0.000274641	5.26277	38.3928	5743.17	149.59	5268.94	5929.02	6031.55	216.935	147.766	84.0686
0.65_164.9476m/z	164.948	0.649067	neg	Sodium hydrogen sulfate	HMDB0303517				62645		WBHQBSYUUJJSRZ-UHFFFAOYSA-M	Mixed metal/non-metal compounds	Alkali metal oxoanionic compounds	Alkali metal sulfates	*	38.6	0	M+FA-H	HNaO4S	0.855587	0.414215	4.22802e-05	0.00045747	3.29728	9.83062	16608.3	1689.45	17977.1	16426.7	15421.1	2086.25	1601.8	1380.29
0.55_282.8559m/z	282.856	0.554583	neg	Sodium sulfate	HMDB0303546			C13199			PMZURENOXWZQFD-UHFFFAOYSA-L	Mixed metal/non-metal compounds	Alkali metal oxoanionic compounds	Alkali metal sulfates	*	38.2	0	2M-H	Na2O4S	2.38648	0.0757732	0.153016	0.246893	0.297509	1.22902	4035.75	3283.71	4718.26	3728.78	3660.2	3058.64	2998.12	3794.37
13.12_162.9314m/z	162.931	13.1195	neg	Calcium nitrate	HMDB0302952						ZCCIPPOKBCJFDN-UHFFFAOYSA-N	Mixed metal/non-metal compounds	Alkaline earth metal oxoanionic compounds	Alkaline earth metal nitrates	*	38.4	0	M-H	CaN2O6	2.52289	0.0721803	0.249218	0.361205	0.365497	1.28832	3594.37	2789.96	2893.33	3279.57	4610.22	2608.53	3364.29	2397.06
14.01_212.9795m/z	212.979	14.009	neg	Heptafluorobutyric acid	HMDB0253102	336951			9777		YPJUNDFVDDCYIH-UHFFFAOYSA-N	Organohalogen compounds	Alkyl halides	Alkyl fluorides	*	47.5	40.8	M-H	C4HF7O2	1.17616	0.0272953	0.762848	0.831284	-0.018293	0.9874	31718.2	32123	32633.8	31227	31293.8	34445.6	30778.6	31144.7
7.49_282.9281m/z	282.928	7.48647	neg	Nonafluorobutanesulfonyl fluoride	HMDB0246219				67814		LUYQYZLEHLTPBH-UHFFFAOYSA-N	Organohalogen compounds	Alkyl halides	Alkyl fluorides	*	38.4	0	M-H2O-H	C4F10O2S	0.167109	0.201442	0.250195	0.362384	0.272431	1.20784	36501.8	30220.7	33262.6	31178.4	45064.3	27046.7	30422.3	33193
0.78_339.0573m/z	339.057	0.78095	neg	1,5-Dinitrocyclohexa-1,4-diene	HMDB0255345				91509475		UFBKJCJIXATQFD-UHFFFAOYSA-N	Organic 1,3-dipolar compounds	Allyl-type 1,3-dipolar organic compounds	Organic nitro compounds	*	38.7	0	2M-H	C6H6N2O4	-2.81179	0.721203	3.05608e-05	0.000363156	6.79784	111.263	45608.6	409.915	43032.6	49869.3	43923.7	518.742	18.6873	692.317
9.49_164.1513m/z	164.151	9.49323	pos	1-Nitroheptane	HMDB0013811						FVLWFQZJXWIROM-UHFFFAOYSA-N	Organic 1,3-dipolar compounds	Allyl-type 1,3-dipolar organic compounds	Organic nitro compounds	*	37.4	0	M+NH4	C7H16NO2+	-4.28467	0.137626	0.247626	0.359279	0.292042	1.22437	15948.1	13025.5	13568	15039.1	19237.2	10559.2	13369	15148.4
10.74_150.1357m/z	150.136	10.7434	pos	1-Nitrohexane	HMDB0013812						RPBWECFHDHMPJN-UHFFFAOYSA-N	Organic 1,3-dipolar compounds	Allyl-type 1,3-dipolar organic compounds	Organic nitro compounds	*	37.6	0	M+NH4	C6H14NO2+	-4.27763	0.0742092	0.441573	0.555244	-0.10203	0.931721	16628.7	17847.3	17690.7	16015.5	16179.9	18885	19439.8	15217.1
7.37_302.0429n	301.036	7.36937	neg	2-(2-Nitroimidazol-1-yl)-N-(2,2,3,3,3-pentafluoropropyl)acetamide	HMDB0251710	432863			389053		JGGDSDPOPRWSCX-UHFFFAOYSA-N	Organic 1,3-dipolar compounds	Allyl-type 1,3-dipolar organic compounds	Organic nitro compounds	*	38.4	0	M-H2O-H, M-H	C8H7F5N4O3	-3.2014	0.196584	0.0806453	0.149498	0.254235	1.1927	27339.6	22922.4	26293	30341.8	25383.8	20991.2	22858.6	24917.3
8.27_427.1401m/z	427.14	8.27072	neg	2-Benzyl-3-nitropyridine	HMDB0255644				18354200		FZQZRBQKXXGAMZ-UHFFFAOYSA-N	Organic 1,3-dipolar compounds	Allyl-type 1,3-dipolar organic compounds	Organic nitro compounds	*	38.8	0	2M-H	C12H10N2O2	-2.46981	0.106618	0.480688	0.59192	0.311349	1.24087	13973	11260.7	17061.6	9940.65	14916.7	15970.8	6337.08	11474.1
5.15_299.0547m/z	299.055	5.14963	pos	Benznidazole	HMDB0248997	315430			31593		CULUWZNBISUWAS-UHFFFAOYSA-N	Organic 1,3-dipolar compounds	Allyl-type 1,3-dipolar organic compounds	Organic nitro compounds	*	39	0	M+K	C12H12N4O3	2.18551	0.0738893	0.407338	0.521992	-0.0718604	0.95141	22005.1	23128.9	21861.8	23375.9	20777.7	24723.1	23237.2	21426.5
9.08_493.1513m/z	493.151	9.07607	neg	Doranidazole	HMDB0251588				9881360		FIITXXIVUIXYMI-UHFFFAOYSA-N	Organic 1,3-dipolar compounds	Allyl-type 1,3-dipolar organic compounds	Organic nitro compounds	*	36.8	0	2M-H	C8H13N3O6	-4.61313	0.141687	0.262671	0.37638	0.206451	1.15385	23862.7	20681	22716.5	26796.4	22075.1	19733.4	24421.2	17888.4
0.95_228.0190m/z	228.019	0.94995	pos	Fluoromisonidazole	HMDB0252385				92242		HIIJZYSUEJYLMX-UHFFFAOYSA-N	Organic 1,3-dipolar compounds	Allyl-type 1,3-dipolar organic compounds	Organic nitro compounds	*	40.4	10.8	M+K	C6H8FN3O3	4.72418	0.397188	0.000674424	0.00358074	-0.961276	0.513603	14724.8	28669.7	15486.1	14688.1	14000.4	29960.9	30170.7	25877.6
7.60_327.0552m/z	327.055	7.60088	neg	N-(2-Hydroxy-3,3,3-trifluoropropyl)-2-(2-nitro-1-imidazolyl)acetamide	HMDB0258458				9882197		BTLNRJMECFTISR-UHFFFAOYSA-N	Organic 1,3-dipolar compounds	Allyl-type 1,3-dipolar organic compounds	Organic nitro compounds	*	39.2	0	M+FA-H	C8H9F3N4O4	-2.11509	0.378084	0.00468255	0.0158198	36.3455	8.7315e+10	13109	1.50135e-07	15822	14969.6	8535.56	1.50135e-07	1.50135e-07	1.50135e-07
9.07_174.1356m/z	174.136	9.06572	pos	N-[Bis(3-aminopropyl)amino]-N-hydroxynitrous amide	HMDB0251614				135441900		DLNIKTWGBUNSSV-UHFFFAOYSA-N	Organic 1,3-dipolar compounds	Allyl-type 1,3-dipolar organic compounds	Unclassified	*	37.5	0	M+H-H2O	C6H17N5O2	3.48564	0.0474202	0.528064	0.635256	-0.565759	0.6756	1251.4	1852.28	1298.04	1.50135e-07	2456.16	1972.59	2660.18	924.067
10.93_194.1620m/z	194.162	10.9272	pos	Papa nonoate	HMDB0256116				135503453		QODRTFHTYGHQMT-UHFFFAOYSA-N	Organic 1,3-dipolar compounds	Allyl-type 1,3-dipolar organic compounds	Unclassified	*	37.3	0	M+NH4	C6H16N4O2	4.59102	0.0987261	0.200313	0.304462	-0.58773	0.665389	2757.07	4143.54	3356.97	3079.44	1834.78	5551.45	3999.61	2879.56
6.46_273.0769m/z	273.077	6.46467	neg	3'-Hydroxy-O-desmethylangolensin	HMDB0041654	96017			42604751		XTSWJTBIEXVATN-UHFFFAOYSA-N	Phenylpropanoids and polyketides	Alpha-methyldeoxybenzoin flavonoids	Unclassified	***	66.1	50.3	M-H	C15H14O5	0.289161	0.70858	0.0027872	0.0105945	-0.928216	0.525508	50262.8	95646.2	47413.3	48521.1	54854	87823.7	90534.5	108580
6.29_273.0770m/z	273.077	6.28825	neg	5'-Hydroxy-O-desmethylangolensin	HMDB0041685	96044			9925515		MPGFHNNVFUGPOX-UHFFFAOYSA-N	Phenylpropanoids and polyketides	Alpha-methyldeoxybenzoin flavonoids	Unclassified	***	55.3	39.8	M-H	C15H14O5	0.5362	1.63864	0.000113808	0.000941946	-1.27248	0.413947	165445	399677	155501	167969	172866	394783	377040	427210
7.43_311.0904m/z	311.09	7.4337	pos	5'-Methoxy-O-desmethylangolensin	HMDB0041686	916132			71367568		NAIOQCWMMFVXSV-UHFFFAOYSA-N	Phenylpropanoids and polyketides	Alpha-methyldeoxybenzoin flavonoids	Unclassified	**	53.4	0	M+Na	C16H16O5	4.95727	0.404803	0.000152526	0.00117008	1.56003	2.9486	21670.8	7349.54	22279	22871.6	19861.8	6505.97	7489.48	8053.17
7.55_241.0855m/z	241.085	7.54628	pos	O-Desmethylangolensin	HMDB0004629	58245			89472	21255-69-6	JDJPNKPFDDUBFV-UHFFFAOYSA-N	Phenylpropanoids and polyketides	Alpha-methyldeoxybenzoin flavonoids	Unclassified	***	59.8	84.5	M+H-H2O	C15H14O4	-1.7595	0.00634105	0.985625	0.990888	0.00116582	1.00081	458838	458467	422490	480328	473696	468749	459688	446966
5.65_324.1225m/z	324.123	5.65028	pos	8-Hydroxy-3-methyl-3,4-dihydrotetraphene-1,7,12(2H)-trione	HMDB0258477						ZAWXOCUFQSQDJS-UHFFFAOYSA-N	Phenylpropanoids and polyketides	Angucyclines	Unclassified	*	46.8	39.5	M+NH4	C19H14O4	-1.61718	0.996271	2.42333e-05	0.000306543	-1.64793	0.319098	40390.1	126576	42611.7	40535.6	38023	133106	120513	126109
7.30_343.0461m/z	343.046	7.30188	neg	3,8-Dihydroxy-1-methylanthraquinone-2-carboxylic acid	HMDB0030830	87219			14379528	69119-31-9	MHABMANUFPZXEB-UHFFFAOYSA-N	Benzenoids	Anthracenes	Anthracenecarboxylic acids and derivatives	**	51	0	M+FA-H	C16H10O6	0.436116	0.122982	0.0855901	0.156779	-0.884535	0.541662	2059.14	3801.51	1898.61	2550.23	1728.57	5246.46	3184.95	2973.14
9.55_494.1456m/z	494.146	9.553	neg	Carminomycin II	HMDB0249683				156955		DNHXZQIEIKSDIK-UHFFFAOYSA-N	Benzenoids	Anthracenes	Anthracenecarboxylic acids and derivatives	*	38.4	0	M-H2O-H	C26H27NO10	-0.0463723	0.149635	0.109625	0.190558	-0.705553	0.613207	4278.63	6977.47	4809.14	5669.35	2357.4	7582.32	5271.76	8078.32
7.65_367.0437m/z	367.044	7.65273	neg	Diacerein	HMDB0251118	44094			26248	13739-02-1	TYNLGDBUJLVSMA-UHFFFAOYSA-N	Benzenoids	Anthracenes	Anthracenecarboxylic acids and derivatives	**	47.9	7.53	M-H	C19H12O8	-6.20679	0.668688	0.0470907	0.097643	0.208253	1.15529	352023	304706	368641	358545	328882	312453	319895	281769
4.72_359.0415m/z	359.042	4.72032	neg	Laccaic acid D	HMDB0029508	86313			9883304	18499-84-8	DDTNCHWMNZLWKO-UHFFFAOYSA-N	Benzenoids	Anthracenes	Anthracenecarboxylic acids and derivatives	*	37.5	0	M+FA-H	C16H10O7	2.0979	0.0341642	0.340706	0.459979	1.645	3.12748	312.485	99.9161	634.884	293.892	8.68002	253.921	17.847	27.98
9.27_569.1098m/z	569.11	9.2655	neg	Rheidin A	HMDB0038507	93185			5320957		RRIVQXPGYSPESH-UHFFFAOYSA-N	Benzenoids	Anthracenes	Anthracenecarboxylic acids and derivatives	*	50	58.7	M+FA-H	C30H20O9	1.55624	0.600766	0.0797719	0.148282	0.100764	1.07234	608719	567654	578595	610275	637287	574584	569524	558855
8.69_553.1145m/z	553.115	8.69403	neg	Rheidin B	HMDB0038509	93187			5320958		BYPYDHLERFKKKV-UHFFFAOYSA-N	Benzenoids	Anthracenes	Anthracenecarboxylic acids and derivatives	*	54	81	M+FA-H	C30H20O8	0.966141	0.027628	0.927024	0.950809	-0.00408603	0.997172	469909	471241	463606	484211	461909	449011	488343	476369
10.22_537.1196m/z	537.12	10.2171	neg	Rheidin C	HMDB0038508	93186			5320959		NJQDJYRXLQEGRB-UHFFFAOYSA-N	Benzenoids	Anthracenes	Anthracenecarboxylic acids and derivatives	*	50.7	57.5	M-H	C31H22O9	0.988286	0.860153	0.0297034	0.0677077	0.165434	1.1215	690658	615832	679357	707060	685555	653915	581442	612138
9.01_569.1097m/z	569.11	9.01007	neg	Sennidin C	HMDB0034318			C16797	5321255	5355-93-1	PXSKWUOTHDALDG-UHFFFAOYSA-N	Benzenoids	Anthracenes	Anthracenecarboxylic acids and derivatives	*	36.4	0	M+FA-H	C30H20O9	1.4361	0.337601	0.178143	0.277914	0.901909	1.86854	33567.1	17964.4	22781	31250	46670.3	15011.5	8432.94	30448.7
7.45_699.1361m/z	699.136	7.45305	neg	(S)-Skyrin 2-glucoside	HMDB0036320	91465			85149902		POVQNEYQMVIEHN-UHFFFAOYSA-N	Benzenoids	Anthracenes	Anthraquinones	*	38.3	0	M-H	C36H28O15	0.783143	0.442216	3.59061e-05	0.000409101	36.7201	1.13201e+11	16995.5	1.50135e-07	15503.4	17057.9	18425.2	1.50135e-07	1.50135e-07	1.50135e-07
7.33_473.1462m/z	473.146	7.33492	neg	1-Amino-2-methylanthraquinone	HMDB0243816	73030		C19320	6702	82-28-0	ZLCUIOWQYBYEBG-UHFFFAOYSA-N	Benzenoids	Anthracenes	Anthraquinones	**	54	0	2M-H	C15H11NO2	-9.38027	0.0363795	0.487046	0.597718	-0.459183	0.727398	857.576	1178.96	1061.85	145.665	1365.22	1255.47	790.963	1490.46
8.19_333.1133m/z	333.113	8.19108	neg	2-(4-Methyl-1,3-pentadienyl)anthraquinone	HMDB0040915				102387796		BIHNBOKNHXYFQJ-ALCCZGGFSA-N	Benzenoids	Anthracenes	Anthraquinones	*	37.7	0	M+FA-H	C20H16O2	0.284298	0.211081	0.00319734	0.0117334	-1.04535	0.484528	3800.4	7843.51	4531.98	2723.28	4145.95	7223.31	7980.62	8326.62
11.42_290.1303n	291.138	11.4186	pos	2-(4-Methyl-3-pentenyl)anthraquinone	HMDB0040916	95366			317256	71308-16-2	NQVBCGTZRWHVSY-UHFFFAOYSA-N	Benzenoids	Anthracenes	Anthraquinones	*	38.9	0	M+H-H2O, M+H	C20H18O2	-1.47796	0.714656	0.0449858	0.0940983	-0.112018	0.925293	665782	719536	654368	675474	667504	753608	694727	710274
6.70_333.0077m/z	333.008	6.70348	neg	2-Anthraquinonesulfonic acid	HMDB0245031						MMNWSHJJPDXKCH-UHFFFAOYSA-N	Benzenoids	Anthracenes	Anthraquinones	*	37.8	0	M+FA-H	C14H8O5S	0.776025	0.214808	0.0125649	0.034163	34.7698	2.92917e+10	4397.72	1.50135e-07	6320.03	2841.03	4032.09	1.50135e-07	1.50135e-07	1.50135e-07
5.53_489.1405m/z	489.14	5.53113	neg	4',5,6-Trimethylscutellarein 7-glucoside	HMDB0040512	95003			131752841	17680-85-2	GCAYMASOWMSYII-UHFFFAOYSA-N	Benzenoids	Anthracenes	Anthraquinones	***	47.2	42.8	M-H	C24H26O11	0.529646	0.0646486	0.667285	0.754654	0.00967648	1.00673	241108	239496	238838	244644	239842	244860	234554	239074
10.02_375.0877m/z	375.088	10.0238	neg	9,10-Anthracenedione, 1,5-dihydroxy-3-methyl-8-((2,6,7,7a-tetrahydro-4 H-furo(3,2-c)pyran-4-yl)oxy)-	HMDB0247666				146437		TUSQXSZBOGDCBU-UHFFFAOYSA-N	Benzenoids	Anthracenes	Anthraquinones	*	54.3	76.6	M-H2O-H	C22H18O7	0.650735	1.17068	0.00446346	0.0152335	0.157231	1.11514	1.21439e+06	1.089e+06	1.25032e+06	1.19837e+06	1.19447e+06	1.10121e+06	1.10106e+06	1.06472e+06
8.19_285.0410m/z	285.041	8.19108	neg	Alizarin	HMDB0248144	313739		C01474	6293	72-48-0	RGCKGOZRHPZPFP-UHFFFAOYSA-N	Benzenoids	Anthracenes	Anthraquinones	**	53.2	0	M+FA-H	C14H8O4	2.07325	0.0251782	0.820438	0.874081	-0.0316108	0.978327	20872.8	21335.1	19618.1	18523.3	24476.9	20256.8	21963.2	21785.4
9.48_313.0703m/z	313.07	9.47797	pos	Aloe emodin w-acetate	HMDB0033915	89614			10425624	65615-58-9	FUECAILUKAJTBR-UHFFFAOYSA-N	Benzenoids	Anthracenes	Anthraquinones	**	43.8	0	M+H	C17H12O6	-1.29402	0.350564	0.0520023	0.105689	1.86573	3.64453	18111.7	4969.56	21584.3	8789.68	23961.2	6799.08	4153.25	3956.35
8.73_270.0530n	269.046	8.727	neg	Aloeemodin	HMDB0030829	41039	LMPK13040002	C10294	10207	481-72-1	YDQWDHRMZQUTBA-UHFFFAOYSA-N	Benzenoids	Anthracenes	Anthraquinones	*	49.2	49.9	M-H, 2M-H	C15H10O5	0.542967	13.5988	0.132395	0.220411	0.131587	1.0955	2.67586e+08	2.4426e+08	2.79718e+08	2.76909e+08	2.46132e+08	2.44456e+08	2.54736e+08	2.33588e+08
7.78_451.1740m/z	451.174	7.77868	pos	Ametantrone	HMDB0249621	351491			2134		FFGSXKJJVBXWCY-UHFFFAOYSA-N	Benzenoids	Anthracenes	Anthraquinones	*	38.8	0	M+K	C22H28N4O4	-0.589011	0.223581	0.242139	0.35282	-0.153273	0.899208	68154.4	75793.8	66406.8	66499.5	71557.1	83170.2	65503.2	78708
8.06_330.0735n	331.081	8.05602	pos	Aurantio-obtusin	HMDB0248725	71850	LMPK13040027	C17670	155011	67979-25-3	RNXZPKOEJUFJON-UHFFFAOYSA-N	Benzenoids	Anthracenes	Anthraquinones	***	69.9	64.3	M+H, M+Na	C17H14O7	-1.33374	3.38218	0.419772	0.534396	0.0230414	1.0161	1.523e+08	1.49887e+08	1.57386e+08	1.49553e+08	1.4996e+08	1.48219e+08	1.50384e+08	1.51058e+08
8.85_267.0648m/z	267.065	8.85243	pos	Cajaquinone	HMDB0039166	93760			85977017	71241-94-6	LKVVBLXHWZXDHZ-UHFFFAOYSA-N	Benzenoids	Anthracenes	Anthraquinones	**	49.3	0	M+H-H2O	C16H12O5	-1.48768	0.298434	0.000654509	0.00350346	-0.553528	0.681352	16817.3	24682.2	15862.8	18146.5	16442.5	23811.8	24942.6	25292.2
8.90_283.0595m/z	283.06	8.89812	pos	Damnacanthal	HMDB0250841				2948		IPDMWUNUULAXLU-UHFFFAOYSA-N	Benzenoids	Anthracenes	Anthraquinones	**	49.1	0	M+H	C16H10O5	-1.99742	0.164345	0.234592	0.344385	-0.124539	0.917297	45230.9	49308.9	45898.9	47744.5	42049.2	51342.1	52030.5	44554
9.14_239.0349m/z	239.035	9.13862	neg	Dantron	HMDB0029752	1096		C10312	2950	117-10-2	QBPFLULOKWLNNW-UHFFFAOYSA-N	Benzenoids	Anthracenes	Anthraquinones	*	49.4	62.4	M-H	C14H8O4	-0.464713	0.404157	0.193512	0.296425	0.151282	1.11056	230543	207592	225634	244947	221046	201865	231970	188941
5.82_416.1100n	417.117	5.8226	pos	Franguloside	HMDB0036408			C10346	348160		DTTVUKLWJFJOHO-UHFFFAOYSA-N	Benzenoids	Anthracenes	Anthraquinones	***	61.8	42.7	M+H, M+Na	C21H20O9	-1.70017	3.33129	0.0340375	0.0754764	-0.0829492	0.944126	1.91833e+07	2.03186e+07	1.90825e+07	1.90517e+07	1.94159e+07	1.96835e+07	2.04294e+07	2.0843e+07
9.92_579.0944m/z	579.094	9.91617	neg	Fusaroskyrin	HMDB0034314	89843			102146096		KWJYPXPZYJXQFD-UHFFFAOYSA-N	Benzenoids	Anthracenes	Anthraquinones	*	36.2	0	M-H2O-H	C32H22O12	1.87221	0.397212	0.00255445	0.0099106	3.49894	11.3054	15630.1	1382.54	16856.3	17591.2	12442.9	1.50135e-07	1.50135e-07	4147.62
4.36_469.1105m/z	469.11	4.36178	pos	Glucoobtusifolin	HMDB0029617			C10381	4484070		JMDQOFZFOJHOMU-UHFFFAOYSA-N	Benzenoids	Anthracenes	Anthraquinones	*	48.3	45.6	M+Na	C22H22O10	-0.0890249	0.463577	0.00127722	0.00579628	-0.453344	0.730348	51884	71040.1	54247.7	49690	51714.4	68554.9	74934.7	69630.8
9.97_442.2583m/z	442.258	9.96577	pos	Heliocide B2	HMDB0040747	95212			25201118	69734-89-0	FGQZFAWOAMMXKN-UHFFFAOYSA-N	Benzenoids	Anthracenes	Anthraquinones	*	38.9	0	M+NH4	C26H32O5	-1.09481	0.000444397	0.373901	0.488878	17.9521	253577	0.0380709	1.50135e-07	1.50135e-07	1.50135e-07	0.114212	1.50135e-07	1.50135e-07	1.50135e-07
10.44_455.2084m/z	455.208	10.4395	neg	Heliocide H2	HMDB0036833	91846			25202709	63525-06-4	BSQZWSGAKJSBOZ-UHFFFAOYSA-N	Benzenoids	Anthracenes	Anthraquinones	*	37.8	0	M+FA-H	C25H30O5	2.14915	0.250352	0.0204505	0.050247	-1.51396	0.350148	3315.49	9468.82	2020.05	5503.84	2422.58	11055.6	10313	7037.8
7.05_483.1640m/z	483.164	7.04803	pos	Mitoxantrone	HMDB0015335	316551		C11195	4212	65271-80-9	KKZJGLLVHKMTCM-UHFFFAOYSA-N	Benzenoids	Anthracenes	Anthraquinones	*	37.3	0	M+K	C22H28N4O6	-0.132116	0.128649	0.628197	0.722689	0.157963	1.11571	54973.8	49272.4	61190.1	67897	35834.3	43207.8	45819.3	58790.2
6.24_511.1231m/z	511.123	6.24413	pos	Mitoxantrone dicarboxylic acid	HMDB0254764	752			126805	97729-57-2	DDEBCPLFRUBTMM-UHFFFAOYSA-N	Benzenoids	Anthracenes	Anthraquinones	*	38.6	0	M+K	C22H24N4O8	1.08845	0.271636	0.198999	0.303026	-0.176588	0.884793	80360	90823.5	77418.8	76761	86900.3	85063.4	84654.8	102752
9.63_567.1302m/z	567.13	9.63325	neg	Obtusifolin	HMDB0255882	71517		C17039	3083575	477-85-0	NYRXUBDGDSRBGB-UHFFFAOYSA-N	Benzenoids	Anthracenes	Anthraquinones	**	57.1	22.8	2M-H	C16H12O5	0.964827	2.3454	0.000713046	0.00372678	0.982853	1.97637	984338	498054	1.06519e+06	894396	993428	470293	502355	521513
5.25_301.0355m/z	301.036	5.24805	neg	PURPURIN	HMDB0256928	43558		C10395	6683	81-54-9	BBNQQADTFFCFGB-UHFFFAOYSA-N	Benzenoids	Anthracenes	Anthraquinones	*	45.7	32.8	M+FA-H	C14H8O5	0.625024	0.262786	0.00159472	0.00691922	0.190221	1.14094	49965.2	43793	49931.1	48634.2	51330.2	43356.8	43915.7	44106.7
8.79_599.1200m/z	599.12	8.79463	neg	Questinol	HMDB0034443	71912		C17811	147621	35688-09-6	SNBGJGNOQURXCI-UHFFFAOYSA-N	Benzenoids	Anthracenes	Anthraquinones	***	48.8	40.9	2M-H	C16H12O6	0.882939	0.584421	0.32865	0.447794	0.35244	1.27672	280278	219530	246626	224752	369455	193598	183788	281204
8.05_271.0248m/z	271.025	8.05355	neg	quinalizarin	HMDB0257032	328448			5004	81-61-8	VBHKTXLEJZIDJF-UHFFFAOYSA-N	Benzenoids	Anthracenes	Anthraquinones	*	42.6	18.3	M-H	C14H8O6	-0.169766	0.432778	0.00393879	0.0138165	0.172614	1.1271	151522	134435	152851	152183	149531	139459	130340	133507
7.49_239.0348m/z	239.035	7.48647	neg	Quinizarin	HMDB0257042						GUEIZVNYDFNHJU-UHFFFAOYSA-N	Benzenoids	Anthracenes	Anthraquinones	*	46.9	50	M-H	C14H8O4	-0.613332	0.360338	0.0829069	0.152795	0.198249	1.14731	115968	101079	125348	117243	105313	106723	98729.7	97783.4
9.97_789.3803m/z	789.38	9.96577	pos	Rubiscolin-6	HMDB0257355						WNALJHAPDVEDJB-UHFFFAOYSA-N	Benzenoids	Anthracenes	Anthraquinones	*	38.4	0	M+Na	C39H54N6O10	1.17342	1.36596	5.12533e-05	0.00052675	-4.4788	0.0448484	7621.45	169938	1.50135e-07	11494.1	11370.3	185212	158460	166143
6.37_433.1130m/z	433.113	6.37148	pos	w-O-beta-D-Glucopyranosylaloeemodin	HMDB0034405	89912			53462441	50488-89-6	ASQHVCDULHERIH-UHFFFAOYSA-N	Benzenoids	Anthracenes	Anthraquinones	*	37.9	0	M+H	C21H20O10	0.124966	0.297417	0.0400007	0.0858331	-0.28256	0.822131	42515.8	51714.2	38494.6	41249.1	47803.8	52370.5	49141.2	53631
7.37_221.0701m/z	221.07	7.37255	pos	1,9-Pyrazoloanthrone	HMDB0244499	45266			8515	129-56-6	ACPOUJIDANTYHO-UHFFFAOYSA-N	Benzenoids	Anthracenes	Unclassified	*	36.1	0	M+H	C14H8N2O	-4.00806	0.00488727	0.938119	0.958476	0.013144	1.00915	5298.02	5249.97	4572.45	4909.51	6412.1	5292.15	5461.09	4996.67
7.33_251.1079m/z	251.108	7.33492	neg	9,10-Dimethylanthracene	HMDB0247615				13076		JTGMTYWYUZDRBK-UHFFFAOYSA-N	Benzenoids	Anthracenes	Unclassified	*	38.7	0	M+FA-H	C16H14	0.733292	0.124921	0.0957131	0.171416	0.414053	1.33242	7343.51	5511.39	6526.05	6541.06	8963.43	5149.22	5957.42	5427.54
5.39_257.0481m/z	257.048	5.39217	pos	9-Anthryldiazomethane	HMDB0247582				3035201		XXDVOJKRZBNPFN-UHFFFAOYSA-N	Benzenoids	Anthracenes	Unclassified	*	36.3	0	M+K	C15H10N2	2.63199	0.0319322	0.73243	0.807443	0.128943	1.09349	5674.61	5189.44	5896.14	5085.06	6042.63	3372.49	7682.26	4513.56
5.05_587.1725m/z	587.173	5.05407	pos	Aloinoside B	HMDB0035784				313324	11006-91-0	BUPDVJFRVYWYEV-UHFFFAOYSA-N	Benzenoids	Anthracenes	Unclassified	*	36.8	0	M+Na	C27H32O13	-1.74947	0.0276654	0.71828	0.796051	-0.0320359	0.978039	15582.5	15932.4	15775.7	14285.1	16686.7	14991.9	15841	16964.4
9.25_239.0717m/z	239.072	9.24935	neg	anthracen-9-ol	HMDB0248459				10731		AUKRYONWZHRJRE-UHFFFAOYSA-N	Benzenoids	Anthracenes	Unclassified	*	38.5	0	M+FA-H	C14H10O	1.53522	0.0542552	0.337981	0.457382	-0.0531219	0.963848	14195.9	14728.4	14709.9	13959	13918.8	15394.5	13961.8	14828.8
9.40_437.1595m/z	437.16	9.40178	pos	Bisantrene	HMDB0249263				51323		NJSMWLQOCQIOPE-UHFFFAOYSA-N	Benzenoids	Anthracenes	Unclassified	*	39.2	0	M+K	C22H22N8	-0.903531	0.254311	0.54733	0.652019	0.0597032	1.04225	444375	426361	464380	473021	395724	451251	413582	414250
7.62_447.1302m/z	447.13	7.6183	neg	Chrysaloin	HMDB0039379	93955			15582573	18262-45-8	RZCVGOHQLRNJKQ-UHFFFAOYSA-N	Benzenoids	Anthracenes	Unclassified	***	44.8	34.1	M+FA-H	C21H22O8	1.43043	0.465606	0.205579	0.310549	-0.307599	0.807985	130617	161657	113639	149305	128906	179579	126111	179282
6.17_317.0564m/z	317.056	6.1651	neg	Melanin	HMDB0004068	7011		C05606	6325610	8049-97-6	XUMBMVFBXHLACL-UHFFFAOYSA-N	Benzenoids	Anthracenes	Unclassified	*	40.9	16.5	M-H	C18H10N2O4	-1.08153	0.445314	0.588914	0.689193	-0.0530983	0.963864	1.62587e+06	1.68682e+06	1.75816e+06	1.63854e+06	1.48091e+06	1.78791e+06	1.70963e+06	1.56293e+06
8.64_509.1242m/z	509.124	8.64282	neg	Palmidin A	HMDB0034038	89675			5320384	17062-55-4	DJTVMANCSQLMCX-UHFFFAOYSA-N	Benzenoids	Anthracenes	Unclassified	*	51.2	65.3	M-H	C30H22O8	0.0570857	0.823995	0.608662	0.706288	0.234439	1.17645	1.46737e+06	1.24729e+06	1.71077e+06	1.85374e+06	837609	1.42687e+06	1.53899e+06	776013
8.68_539.1352m/z	539.135	8.67632	neg	Palmidin B	HMDB0034037	89674			5320385	17062-56-5	AGYHUJLPTURBHW-UHFFFAOYSA-N	Benzenoids	Anthracenes	Unclassified	*	53	81	M+FA-H	C30H22O7	0.800665	0.358042	0.405615	0.520273	0.206731	1.15407	196923	170634	153554	219163	218053	190863	186713	134325
10.38_539.1354m/z	539.135	10.3752	neg	Palmidin C	HMDB0033864	89576			5320386	17177-86-5	VUUFXTUVVIEIMH-UHFFFAOYSA-N	Benzenoids	Anthracenes	Unclassified	*	47.6	47	M+FA-H	C30H22O7	1.28344	0.577663	0.00840557	0.0249591	0.539259	1.45323	100086	68871.4	109481	95229.3	95546.8	76024.7	69791.2	60798.2
6.47_394.1883m/z	394.188	6.46598	pos	Piroxantrone	HMDB0256611				59916		UKNVCOILWOLTLJ-UHFFFAOYSA-N	Benzenoids	Anthracenes	Unclassified	*	41.1	20.9	M+H-H2O	C21H25N5O4	2.27259	2.29236	1.71292e-05	0.000239208	7.09131	136.363	459419	3369.09	421867	479812	476577	3414.31	3415.15	3277.81
7.50_833.2464m/z	833.246	7.50202	neg	Temafloxacin	HMDB0258796						QKDHBVNJCZBTMR-UHFFFAOYSA-N	Benzenoids	Anthracenes	Unclassified	*	36.8	0	2M-H	C21H18F3N3O3	-7.64517	0.291737	0.0745489	0.14057	-1.4969	0.354314	5266.07	14862.7	7428.72	1.50135e-07	8369.48	20794.7	11090.1	12703.4
6.38_429.0835m/z	429.083	6.37632	neg	Theasaponin F2	HMDB0302086				5282117		OVIPDYYHLHEFDF-PQMHYQBVSA-N	Benzenoids	Anthracenes	Unclassified	*	38	0	M+FA-H	C20H16O8	1.95189	0.790048	2.58902e-05	0.000321988	3.3435	10.1506	60132.5	5924.03	55891.8	60288.4	64217.4	5677.05	5024.22	7070.82
10.44_373.1084m/z	373.108	10.4395	neg	Tubulin Polymerization Inhibitor	HMDB0259320				10125800		MQLACMBJVPINKE-UHFFFAOYSA-N	Benzenoids	Anthracenes	Unclassified	*	37.8	0	M+FA-H	C22H16O3	0.910518	0.048169	0.373901	0.488878	-31.4725	3.35619e-10	1.50135e-07	447.338	1.50135e-07	1.50135e-07	1.50135e-07	1.50135e-07	1.50135e-07	1342.01
9.51_879.2988m/z	879.299	9.50848	pos	11-Hydroxyaclacinomycin X	HMDB0244359				438789		LPFZXQBRNYTAKP-UHFFFAOYSA-N	Phenylpropanoids and polyketides	Anthracyclines	Unclassified	*	36.6	0	M+K	C42H52N2O16	4.7037	0.379916	0.11634	0.19985	-1.8159	0.284027	7005.35	24664.3	14483.7	1.50135e-07	6532.3	36720.3	10112.8	27160
6.05_703.2038m/z	703.204	6.04683	neg	7-O-(2,6-Dideoxy-2-fluoro-alpha-L-talopyranosyl)adriamycinone-14-O-hemipimelate	HMDB0254387				14137503		PQMIPLRIRFVQJZ-UHFFFAOYSA-N	Phenylpropanoids and polyketides	Anthracyclines	Unclassified	**	46	0	M-H	C34H37FO15	-0.748136	0.108107	0.635021	0.728388	0.172556	1.12705	36076.5	32009.5	42697.4	40736.6	24795.4	34632.4	40026.8	21369.5
8.26_717.3231m/z	717.323	8.25575	pos	aclacinomycin S	HMDB0247947				14844812		DNZPQXXGAMXDHH-UHFFFAOYSA-N	Phenylpropanoids and polyketides	Anthracyclines	Unclassified	*	39.1	0	M+NH4	C36H45NO13	0.268786	0.402998	0.379553	0.494845	-0.0567977	0.961396	788806	820480	801409	770306	794704	809702	773572	878166
9.37_824.3337n	825.341	9.37073	pos	Aclacinomycin X	HMDB0247948				382513		OHMUKIWRHXAZQS-UHFFFAOYSA-N	Phenylpropanoids and polyketides	Anthracyclines	Unclassified	*	36.3	0	M+H, M+Na	C42H52N2O15	-3.77579	0.0541179	0.918149	0.944631	0.0208265	1.01454	321924	317310	385308	297923	282541	372175	292212	287543
9.94_827.3597m/z	827.36	9.93527	pos	Aclacinomycin Y	HMDB0247949	72428		C18639	152864	66789-14-8	ADCDIHNCUQOKFP-UHFFFAOYSA-N	Phenylpropanoids and polyketides	Anthracyclines	Unclassified	*	37.7	0	M+NH4	C42H51NO15	-0.0427391	0.992475	0.00482733	0.0161902	-0.968831	0.51092	94398.8	184763	92522.1	85582.2	105092	207282	156513	190493
6.29_883.2401m/z	883.24	6.2901	pos	Dox-ga3	HMDB0251599						ALCAACRZIHLRSJ-UHFFFAOYSA-N	Phenylpropanoids and polyketides	Anthracyclines	Unclassified	*	48.2	43	M+H	C41H42N2O20	-0.332906	3.35822	0.004568	0.0155112	-0.283137	0.821802	4.76064e+06	5.79293e+06	4.4835e+06	5.09207e+06	4.70636e+06	5.75043e+06	5.78385e+06	5.8445e+06
5.70_546.1965m/z	546.196	5.69615	pos	Doxorubicinol	HMDB0041884	662			83970	54193-28-1	NKZRZOVSJNSBFR-FEMMEMONSA-N	Phenylpropanoids and polyketides	Anthracyclines	Unclassified	*	49.1	52.9	M+H	C27H31NO11	-0.966073	0.611265	0.000928304	0.0045637	-0.289056	0.818437	149415	182562	146519	147041	154686	186234	177297	184154
5.54_737.2405m/z	737.24	5.53813	pos	Epirubicin glucuronide	HMDB0251861	655			22089332	92137-84-3	PXOMSWXCVZBBIV-UHFFFAOYSA-N	Phenylpropanoids and polyketides	Anthracyclines	Unclassified	*	36.8	0	M+NH4	C33H37NO17	0.71099	0.118196	0.254266	0.366871	-0.115079	0.923332	26361.9	28550.8	24963	25557.5	28565.2	28286	30767.3	26599.2
9.58_651.2212m/z	651.221	9.58467	pos	Galarubicin	HMDB0252592				73091880		CKXIPXAIFMTQCS-UHFFFAOYSA-N	Phenylpropanoids and polyketides	Anthracyclines	Unclassified	*	37.9	0	M+NH4	C30H32FNO13	2.50323	0.118205	0.660901	0.749226	-0.454151	0.729939	14253.8	19527.4	14384.4	5311.22	23065.9	1.50135e-07	32151.7	26430.6
7.13_682.1885m/z	682.189	7.12525	pos	Methoxymorpholinyldoxorubicin	HMDB0254553				360904		CTMCWCONSULRHO-UHFFFAOYSA-N	Phenylpropanoids and polyketides	Anthracyclines	Unclassified	*	37.9	0	M+K	C32H37NO13	-1.78403	0.407696	0.0275192	0.0637036	-0.288073	0.818995	75534.3	92228.1	83911.1	69205.3	73486.7	94946.7	87710	94027.6
7.08_647.2820m/z	647.282	7.07902	pos	Pirarubicinol	HMDB0256589						WINDUCQUJLAQES-UHFFFAOYSA-N	Phenylpropanoids and polyketides	Anthracyclines	Unclassified	*	37.8	0	M+NH4	C32H39NO12	1.5556	0.325617	0.229254	0.338229	-0.127592	0.915358	171900	187796	186595	162734	166371	190427	200856	172103
8.22_533.2394m/z	533.239	8.22443	neg	Apomorphine	HMDB0014852	1097			6005	41372-20-7	VMWNQDUVQKEIOC-CYBMUJFWSA-N	Alkaloids and derivatives	Aporphines	Unclassified	*	37.5	0	2M-H	C17H17NO2	-9.69588	0.226602	0.11446	0.197288	0.189077	1.14003	50893.8	44642.4	49414.6	46705.7	56561.3	42792.8	44892.9	46241.5
5.86_354.0984m/z	354.098	5.85762	neg	Cryptodorine	HMDB0033359	89203			11438278	41787-55-7	OMIDMWVBRZAVMK-UHFFFAOYSA-N	Alkaloids and derivatives	Aporphines	Unclassified	*	39.3	8.18	M+FA-H	C18H15NO4	0.340044	0.556194	0.000262158	0.00175522	0.934424	1.91113	56859.9	29752	56882.5	53420.6	60276.7	31461.6	27919.7	29874.8
6.64_326.1405m/z	326.14	6.63577	neg	Floribundine	HMDB0030312	86881			5319512	3153-55-7	AKXOIHNFHOEPHN-UHFFFAOYSA-N	Alkaloids and derivatives	Aporphines	Unclassified	*	37.9	0	M+FA-H	C18H19NO2	2.37838	0.320498	0.00523579	0.0172405	-2.38032	0.192067	2244.75	11687.3	2459	2059.63	2215.64	10490	9521.67	15050.4
5.67_312.1246m/z	312.125	5.67008	neg	Laurelliptine	HMDB0033357	89201			14539910	23599-69-1	HORZNQYQXBFWNZ-UHFFFAOYSA-N	Alkaloids and derivatives	Aporphines	Unclassified	*	36.5	0	M-H	C18H19NO4	1.40171	0.128463	0.0181929	0.0457203	2.38672	5.22969	1985.54	379.666	2420.31	1202.39	2333.91	240.779	658.186	240.034
13.23_589.3049m/z	589.305	13.2286	neg	N-n-Propylnorapomorphine	HMDB0255195				30137		BTGAJCKRXPNBFI-UHFFFAOYSA-N	Alkaloids and derivatives	Aporphines	Unclassified	*	37.6	0	2M-H	C19H21NO2	-3.90106	0.104133	0.0191561	0.047629	-0.298181	0.813277	4620.74	5681.63	4385.03	4684.39	4792.8	5818.09	6032.5	5194.29
5.65_381.1206n	382.128	5.65028	pos	Oxopurpureine	HMDB0033522	89334			284998	32845-27-5	AZTLZBDEFBJZQG-UHFFFAOYSA-N	Alkaloids and derivatives	Aporphines	Unclassified	*	38.2	0	M+H, M+Na	C21H19NO6	-1.66907	0.265483	0.0191419	0.0476024	-0.229778	0.852766	39930.9	46825.2	38632.9	40055.4	41104.4	49462.1	47276.8	43736.6
5.25_370.1645m/z	370.164	5.24613	pos	Romucosine D	HMDB0036765				85102142		GIUSYZFFMYWEAY-UHFFFAOYSA-N	Alkaloids and derivatives	Aporphines	Unclassified	*	38.8	0	M+H	C21H23NO5	-1.15004	0.630259	8.28936e-05	0.00074409	5.52445	46.0284	35390.1	768.877	36947.1	37964.2	31259.2	1.50135e-07	973.302	1333.33
5.51_354.0985m/z	354.099	5.5135	neg	Piperolactam C	HMDB0038584	93251			10881419	116064-76-7	GYYIMUXZCUHECT-UHFFFAOYSA-N	Alkaloids and derivatives	Aristolactams	Unclassified	*	39	3.82	M+FA-H	C18H15NO4	0.629015	0.534784	7.38573e-06	0.00013635	1.18792	2.27824	44182.4	19393.2	44876.1	43107	44564.1	20398.4	18255.5	19525.8
5.23_340.0828m/z	340.083	5.23163	neg	Piperolactam D	HMDB0038583	93250			14039008	116084-93-6	PHKYZFGDNGACRM-UHFFFAOYSA-N	Alkaloids and derivatives	Aristolactams	Unclassified	*	38.7	0	M+FA-H	C17H13NO4	0.588182	0.138691	0.0170473	0.0434072	0.630544	1.54815	5277.44	3408.87	5492.72	5909.02	4430.59	3279.47	3185.29	3761.86
8.78_486.1521n	504.186	8.77547	pos	1-(3,4-Dimethoxyphenyl)-2,3-bis(methoxycarbonyl)-4-hydroxy-6,7,8-trimethoxynaphthalene	HMDB0258668						DTCYXOLBEPGOHV-UHFFFAOYSA-N	Lignans, neolignans and related compounds	Arylnaphthalene lignans	Unclassified	*	37.9	4.01	M+H, M+NH4	C25H26O10	-0.920874	1.00903	0.00293963	0.0110052	-1.29215	0.408342	63612.9	155783	61762.1	62211.5	66865.1	183604	137364	146383
5.98_563.2252m/z	563.225	5.97835	pos	Methyl 1-(3,4-dimethoxyphenyl)-3-(3-ethyl-1-oxopentyl)-4-hydroxy-6,7,8-trimethoxy-2-naphthalenecarboxylate	HMDB0257390	432153			153965		QEJQEIIPZKQCNP-UHFFFAOYSA-N	Lignans, neolignans and related compounds	Arylnaphthalene lignans	Unclassified	*	38.4	0	M+Na	C30H36O9	0.0906659	0.3715	0.134474	0.223161	-0.354335	0.78223	62628.8	80064.4	65999.6	62084	59802.7	71905.2	69987.2	98300.6
4.85_376.1518n	399.141	4.84635	pos	(+)-Cycloolivil	HMDB0302798						KCIQZCNOUZCRGH-UHFFFAOYSA-N	Lignans, neolignans and related compounds	Aryltetralin lignans	9,9p-dihydroxyaryltetralin lignans	**	60.8	24.6	M+H-H2O, M+Na	C20H24O7	-1.1047	2.76373	1.88132e-05	0.000255383	-1.08803	0.470404	588807	1.25171e+06	592275	587259	586887	1.21084e+06	1.23917e+06	1.3051e+06
5.21_421.1145m/z	421.114	5.2144	neg	Plicatic acid	HMDB0256643				4486826		PGFBYAIGHPJFFJ-UHFFFAOYSA-N	Lignans, neolignans and related compounds	Aryltetralin lignans	9,9p-dihydroxyaryltetralin lignans	***	49.3	47.3	M-H	C20H22O10	1.04505	0.20072	0.452982	0.565721	-0.0436891	0.970171	294758	303820	307378	303032	273862	299940	309477	302043
6.40_303.0859m/z	303.086	6.40412	pos	Marsupsin	HMDB0249689	52491	LMPK12130076		134369		IQTGAKWQIFFPQX-UHFFFAOYSA-N	Phenylpropanoids and polyketides	Aurone flavonoids	Auronols	**	56.1	0	M+H	C16H14O6	-1.26709	0.221289	0.0262833	0.0613595	0.25824	1.19602	29904.2	25003.1	27133	31837.9	30741.6	25154.2	25031.2	24823.9
6.32_237.0754m/z	237.075	6.32153	pos	Austdiol	HMDB0030858	87235			3520232	53043-28-0	QVMUHZHZYCDMAI-UHFFFAOYSA-N	Organoheterocyclic compounds	Azaphilones	Unclassified	**	53.2	0	M+H	C12H12O5	-1.67987	0.132406	0.085684	0.156886	1.16801	2.24702	3646.54	1622.83	2166.34	4806.53	3966.74	1517.05	930.469	2420.98
7.79_222.0889n	223.096	7.79402	pos	Dihydrodeoxy-8-epiaustdiol	HMDB0031668	87847			76551322	58957-07-6	JVUYBLROBHJEJN-UHFFFAOYSA-N	Organoheterocyclic compounds	Azaphilones	Unclassified	***	65	58.6	M+H-H2O, M+H	C12H14O4	-1.19565	0.570956	0.0355886	0.078227	0.138128	1.10048	366812	333321	374788	363507	362140	313964	347107	338891
6.63_441.2240m/z	441.224	6.62647	pos	Neopetasitenine	HMDB0030329	86892			6440206	60409-51-0	RNNVXCSFOWGBQP-MWTIQZJTSA-N	Organoheterocyclic compounds	Azaspirodecane derivatives	Unclassified	*	38.4	0	M+NH4	C21H29NO8	2.02852	0.333735	0.00541806	0.0177072	-0.263787	0.832899	51079.1	61326.9	49545.7	52782	50909.7	62025.1	58238.1	63717.6
10.85_287.2502m/z	287.25	10.8466	neg	Tedisamil	HMDB0258773						CTIRHWCPXYGDGF-UHFFFAOYSA-N	Organoheterocyclic compounds	Azaspirodecane derivatives	Unclassified	*	36.5	0	M-H	C19H32N2	3.26294	0.0554179	0.364908	0.4841	-0.12362	0.917882	6544.7	7130.22	5663.17	6385.6	7585.32	7003.62	7371.36	7015.67
0.85_199.0844n	182.081	0.852783	pos	2-Acetyl-1,5,6,7-tetrahydro-6-hydroxy-7-(hydroxymethyl)-4H-azepine-4-one	HMDB0035177	90504			15847403		OISIGIMXBVOALX-UHFFFAOYSA-N	Organoheterocyclic compounds	Azepines	Unclassified	***	59.1	32.3	M+H-H2O, M+H	C9H13NO4	-0.247507	1.47276	2.30193e-06	6.64113e-05	2.66086	6.32412	223084	35275	223782	214964	230505	32790.4	37061.3	35973.4
0.70_140.0106m/z	140.011	0.699483	pos	3-Azetidinecarboxylic acid	HMDB0248797				93192		GFZWHAAOIVMHOI-UHFFFAOYSA-N	Organoheterocyclic compounds	Azetidines	Azetidinecarboxylic acids or derivatives	**	55.5	0.675	M+K	C4H7NO2	-2.61021	0.694163	1.65881e-05	0.000234049	4.3919	20.9939	43906.5	2091.39	40530.4	45216.3	45972.8	2414.94	1909.5	1949.74
0.87_361.0889m/z	361.089	0.86575	neg	Pentazirinocyclodiphosphathiazene	HMDB0258354						IQMLWPPOVFMTOU-UHFFFAOYSA-N	Organoheterocyclic compounds	Aziridines	Unclassified	*	37.7	0	M-H	C10H20N8OP2S	1.60237	0.253978	0.00306472	0.0113477	1.23525	2.35423	10160.3	4315.77	9710.75	9968.44	10801.7	5985.59	3185.68	3776.05
4.45_429.1683m/z	429.168	4.44747	neg	1,3-Benzenedicarbonitrile, 2-[[4-[[2-(acetyloxy)ethyl]butylamino]-2-methylphenyl]azo]-5-nitro-	HMDB0247629				166304		ARSKJXYLLONUAJ-UHFFFAOYSA-N	Organoheterocyclic compounds	Azobenzenes	Unclassified	*	37.4	0	M-H2O-H	C23H24N6O4	0.482318	0.237949	7.23351e-06	0.000134423	6.25671	76.464	4972.23	65.0271	4838.98	4807.32	5270.4	195.081	1.50135e-07	1.50135e-07
11.74_635.1932m/z	635.193	11.739	neg	2-[[(4-Hydroxyphenyl)azo]phenyl]benzoic acid	HMDB0244934				152989		FCFAMZCFGQVAIR-UHFFFAOYSA-N	Organoheterocyclic compounds	Azobenzenes	Unclassified	*	37.6	0	2M-H	C19H14N2O3	-0.612638	0.402458	0.00422115	0.0146062	0.490838	1.40526	51336.1	36531.3	53474.1	53072.9	47461.1	39617.3	35810.3	34166.4
7.57_429.2495m/z	429.25	7.56697	neg	4,4'-Bis(2-hydroxyethylethylamino)-2,2'-dimethylazobenzene	HMDB0248812				91719492		UQACKAULSXYLJH-UHFFFAOYSA-N	Organoheterocyclic compounds	Azobenzenes	Unclassified	*	38.5	5.96	M+FA-H	C22H32N4O2	-3.14573	1.11535	8.00547e-05	0.00072633	3.0094	8.05232	123722	15364.8	126537	112441	132189	9890.5	20183.8	16020.1
11.04_363.1606m/z	363.161	11.0445	neg	Azobenzene	HMDB0248813	43490		C19334	2272	103-33-3	DMLAVOWQYNRWNQ-UHFFFAOYSA-N	Organoheterocyclic compounds	Azobenzenes	Unclassified	*	38.9	0	2M-H	C12H10N2	-2.57868	0.00298087	0.963061	0.975608	0.010191	1.00709	4621.62	4589.09	4124.46	5547.96	4192.43	3743.08	5367	4657.17
8.12_713.1883m/z	713.188	8.12192	neg	Balsalazide	HMDB0015149						IPOKCKJONYRRHP-FMQUCBEESA-N	Organoheterocyclic compounds	Azobenzenes	Unclassified	*	36.9	0	2M-H	C17H15N3O6	4.77664	0.204449	0.43963	0.553676	0.14939	1.1091	93383.1	84197.1	94754.9	106260	79134.8	91401.9	91557.9	69631.7
4.52_283.0358m/z	283.036	4.52103	neg	Olsalazine	HMDB0015380			C07323			QQBDLJCYGRGAKP-FOCLMDBBSA-N	Organoheterocyclic compounds	Azobenzenes	Unclassified	*	38.2	0	M-H2O-H	C14H10N2O6	-0.686023	0.11193	1.01038e-08	5.42806e-06	-32.7489	1.38544e-10	1.50135e-07	1083.66	1.50135e-07	1.50135e-07	1.50135e-07	1097.5	1077.73	1075.75
9.58_403.1528m/z	403.153	9.58467	pos	Scarlet red	HMDB0258560	73202		C19520	62330	85-83-6	RCTGMCJBQGBLKT-UHFFFAOYSA-N	Organoheterocyclic compounds	Azobenzenes	Unclassified	*	39	0	M+Na	C24H20N4O	-0.280017	0.344812	0.416049	0.530681	0.159979	1.11727	237299	212391	279642	230651	201603	187957	240812	208404
9.75_375.1221m/z	375.122	9.75233	pos	Sudan III	HMDB0258559	73206		C19527	62331	85-86-9	FHNINJWBTRXEBC-UHFFFAOYSA-N	Organoheterocyclic compounds	Azobenzenes	Unclassified	*	38.7	0	M+Na	C22H16N4O	1.2804	0.640059	0.00848358	0.0251423	0.271183	1.2068	223911	185542	212193	230409	229132	175661	186880	194085
5.43_315.0780m/z	315.078	5.42522	neg	1-(5-Hydroxy-2-oxo-2,3-dihydroimidazol-4-yl)urea	HMDB0248150				54079164		MLVVTNIFHMERMU-UHFFFAOYSA-N	Organoheterocyclic compounds	Azoles	Imidazoles	*	37.9	0	2M-H	C4H6N4O3	-8.48662	0.0541787	0.493888	0.603855	0.0400583	1.02816	26220.7	25502.7	26690	25056.8	26915.4	24178.3	26790.2	25539.4
0.79_208.0828m/z	208.083	0.791567	pos	1,1'-Oxalyldiimidazole	HMDB0244820	445535			100439		ONRNRVLJHFFBJG-UHFFFAOYSA-N	Organoheterocyclic compounds	Azoles	Imidazoles	*	37.9	0	M+NH4	C8H6N4O2	-0.299995	0.335442	0.000430946	0.00254413	3.58973	12.0397	10792.9	896.445	9952.49	9824.81	12601.5	854.596	1239.47	595.269
7.09_721.2279m/z	721.228	7.08692	neg	1-[(4-Aminophenyl)methyl]-3-(3-nitrophenyl)imidazo[4,5-b]pyridin-2-one	HMDB0260034				9799017		YIBDNDSKEGXBLL-UHFFFAOYSA-N	Organoheterocyclic compounds	Azoles	Imidazoles	*	39.1	0	2M-H	C19H15N5O3	0.32619	0.0570691	0.542682	0.648071	-0.633463	0.644627	1609.62	2496.97	1356.77	2662.37	809.708	1081.57	1490.01	4919.33
7.37_315.1602m/z	315.16	7.36937	neg	1-Benzylimidazole	HMDB0243836	63058			77918	4238-71-5	KKKDZZRICRFGSD-UHFFFAOYSA-N	Organoheterocyclic compounds	Azoles	Imidazoles	*	38.8	0	2M-H	C10H10N2	-4.25705	0.313258	0.000466569	0.00270099	35.7437	5.75333e+10	8637.77	1.50135e-07	7590.74	8060.72	10261.9	1.50135e-07	1.50135e-07	1.50135e-07
4.64_211.0340m/z	211.034	4.64362	pos	2-(Sec-butyldisulfanyl)-1h-imidazole	HMDB0244601				219104		BPBPYQWMFCTCNG-UHFFFAOYSA-N	Organoheterocyclic compounds	Azoles	Imidazoles	*	37	0	M+Na	C7H12N2S2	3.00309	0.157395	0.000761132	0.00391406	-1.36549	0.388103	1390.8	3583.58	1556.54	1107.47	1508.38	3214.04	3843.06	3693.64
5.20_533.1411m/z	533.141	5.19802	pos	2-Hydroxy-5-[2-[[2-hydroxy-3-[4-[1-methyl-4-(trifluoromethyl)imidazol-2-yl]phenoxy]propyl]amino]ethoxy]benzamide	HMDB0249859				2685		GKJZEKSHCJELPL-UHFFFAOYSA-N	Organoheterocyclic compounds	Azoles	Imidazoles	*	39	0	M+K	C23H25F3N4O5	0.445533	0.300836	0.00458896	0.0155734	-2.24847	0.210447	2208.72	10495.4	1.50135e-07	4712.44	1913.73	9700.96	11317.8	10467.4
6.61_407.1118m/z	407.112	6.61037	pos	4-(4-(Benzo[d][1,3]dioxol-5-yl)-5-(pyridin-2-yl)-1H-imidazol-2-yl)benzamide	HMDB0246120	45432			4521392	301836-41-9	FHYUGAJXYORMHI-UHFFFAOYSA-N	Organoheterocyclic compounds	Azoles	Imidazoles	*	38.4	0	M+Na	C22H16N4O3	0.864142	0.0132535	0.917427	0.944209	-0.00389782	0.997302	101354	101629	96422.3	103604	104037	102164	101263	101459
5.43_719.1968m/z	719.197	5.42522	neg	4-(4-Fluorophenyl)-2-(4-nitrophenyl)-5-(4-pyridyl)-1H-imidazole	HMDB0244687	64644			4712	152121-53-4	BGIYKDUASORTBB-UHFFFAOYSA-N	Organoheterocyclic compounds	Azoles	Imidazoles	*	39.1	0	2M-H	C20H13FN4O2	-0.560344	0.261443	0.0652457	0.126347	0.242466	1.18301	48781.3	41234.8	43630.9	52743.9	49969.1	41740	43186.4	38777.9
0.85_408.1863m/z	408.186	0.852783	pos	4-[4-(4-Fluorophenyl)-1-(3-phenylpropyl)-5-(4-pyridinyl)-1H-imidazol-2-yl]-3-butyn-1-ol	HMDB0245616	453157			3008319		QSUSKMBNZQHHPA-UHFFFAOYSA-N	Organoheterocyclic compounds	Azoles	Imidazoles	*	38.2	0	M+H-H2O	C27H24FN3O	-1.73468	0.492701	0.000104913	0.000886323	2.76211	6.78389	24837.7	3661.27	22313	26777.9	25422.1	3019.89	3586.41	4377.52
0.78_174.0871m/z	174.087	0.776283	pos	4-Imidazolone-5-propionic acid	HMDB0001014	319		C03680	128	17340-16-8	HEXMLHKQVUFYME-UHFFFAOYSA-N	Organoheterocyclic compounds	Azoles	Imidazoles	**	45.2	0	M+NH4	C6H8N2O3	-1.0884	0.0830469	0.00080352	0.00407297	2.58816	6.01331	732.236	121.769	784.431	707.628	704.647	165.647	199.66	1.50135e-07
9.90_165.0178m/z	165.018	9.90478	pos	5-Aminoimidazole-4-carboxamide	HMDB0003192	629		C04051	9679	360-97-4	DVNYTAVYBRSTGK-UHFFFAOYSA-N	Organoheterocyclic compounds	Azoles	Imidazoles	*	38.9	0	M+K	C4H6N4O	4.07948	0.451431	0.0003984	0.00239923	-0.216903	0.86041	110456	128376	109484	111506	110380	126404	131394	127332
10.80_179.0335m/z	179.034	10.8044	pos	5-Aminoimidazole-4-carboxyamide	HMDB0246748				129661122		WSHXBGRBNQNJKA-UHFFFAOYSA-N	Organoheterocyclic compounds	Azoles	Imidazoles	*	39	0	M+K	C5H8N4O	4.04764	0.0254071	0.830811	0.882137	-0.0105755	0.992696	65897.3	66382.2	65857.5	69546.9	62287.6	66997.5	66395.5	65753.5
14.01_165.1133m/z	165.113	14.0089	pos	Carcinine	HMDB0249666				2574		ANRUJJLGVODXIK-UHFFFAOYSA-N	Organoheterocyclic compounds	Azoles	Imidazoles	*	53.5	72.4	M+H-H2O	C8H14N4O	-1.11672	0.0708237	0.622065	0.717831	0.0205237	1.01433	118427	116754	123521	112850	118909	117375	117204	115682
7.95_297.1136m/z	297.114	7.95398	neg	Cimetidine	HMDB0014644	1755		C06952	2756	51481-61-9	AQIXAKUUQRKLND-UHFFFAOYSA-N	Organoheterocyclic compounds	Azoles	Imidazoles	*	38.6	0	M+FA-H	C10H16N6S	-1.32659	0.0674752	0.274437	0.38929	-0.0753982	0.94908	13781.3	14520.7	14255.2	12970.6	14118.3	14357.3	15314.2	13890.7
4.57_315.1337m/z	315.134	4.5746	pos	Cyclopropyl-methoxycarbonyl metomidate	HMDB0259618				77987166		DRAFVCKNYNQOKR-UHFFFAOYSA-N	Organoheterocyclic compounds	Azoles	Imidazoles	**	48.7	0	M+H	C17H18N2O4	-0.77691	0.247345	0.0109869	0.0307335	0.753107	1.68542	14258.2	8459.75	15942.4	15097.2	11735	8332.93	8279.66	8766.66
4.63_331.1298m/z	331.13	4.63062	neg	EPIISOPILOTURINE	HMDB0251850						OLLOSKHCXIYWIO-UHFFFAOYSA-N	Organoheterocyclic compounds	Azoles	Imidazoles	*	39.2	0	M+FA-H	C16H18N2O3	-0.377036	0.116818	0.00783516	0.0236194	0.392281	1.31247	5348.4	4075.07	5398.05	5110.08	5537.05	3667.7	4112.35	4445.17
5.53_557.1282m/z	557.128	5.53113	neg	Fexinidazole	HMDB0252240	319124			68792		MIWWSGDADVMLTG-UHFFFAOYSA-N	Organoheterocyclic compounds	Azoles	Imidazoles	*	37.9	0	2M-H	C12H13N3O3S	-0.0533776	0.0443302	0.644113	0.73555	0.143215	1.10436	7400.73	6701.35	9958.55	5987.58	6256.05	6308.66	7823.75	5971.65
0.87_127.0501m/z	127.05	0.868067	pos	Imidazoleacetic acid	HMDB0002024	6445		C02835	96215	645-65-8	PRJKNHOMHKJCEJ-UHFFFAOYSA-N	Organoheterocyclic compounds	Azoles	Imidazoles	**	45.1	0	M+H	C5H6N2O2	-1.17093	0.430452	2.39469e-06	6.80902e-05	1.76163	3.39082	22758.6	6711.84	23216.2	23099.5	21960.1	6796.18	6716.04	6623.28
0.82_123.0551m/z	123.055	0.822167	pos	Imidazolepropionic acid	HMDB0002271	6585		C20522	70630	1074-59-5	ZCKYOWGFRHAZIQ-UHFFFAOYSA-N	Organoheterocyclic compounds	Azoles	Imidazoles	**	60.5	15.3	M+H-H2O	C6H8N2O2	-1.06616	0.397388	0.000511184	0.00289263	0.676362	1.5981	37186.2	23268.9	38160	38082.5	35316	21634.5	25037.5	23134.8
4.19_231.1126m/z	231.113	4.18577	pos	Metomidate	HMDB0254679	320926			21474		FHFZEKYDSVTYLL-UHFFFAOYSA-N	Organoheterocyclic compounds	Azoles	Imidazoles	**	56.1	0	M+H	C13H14N2O2	-1.00963	0.42782	1.50824e-06	5.21735e-05	2.19091	4.56593	20289.2	4443.61	20681.1	19842.9	20343.7	3974.86	4489.18	4866.79
10.50_909.5498m/z	909.55	10.4994	pos	Muroctasin	HMDB0254954				5093		FKHUGQZRBPETJR-UHFFFAOYSA-N	Organoheterocyclic compounds	Azoles	Imidazoles	*	37.1	0	M+Na	C43H78N6O13	-2.33912	1.01125	0.00680367	0.0211593	4.47333	22.213	99421.4	4475.83	63658.9	119620	114985	1.50135e-07	1.50135e-07	13427.5
1.05_248.0535n	229.036	1.04587	neg	Nitrefazole	HMDB0255633	322308			71900		NMTBSNPBIGRZBL-UHFFFAOYSA-N	Organoheterocyclic compounds	Azoles	Imidazoles	*	38.3	2.03	M-H2O-H, M-H	C10H8N4O4	-4.17068	0.63558	5.62063e-07	2.9609e-05	4.0478	16.539	37211.8	2249.95	36889.8	38380.3	36365.4	2432.87	2234.03	2082.94
5.15_259.1439m/z	259.144	5.14963	pos	Propoxate	HMDB0256831	330067			65591		LKGPZAQFNYKISK-UHFFFAOYSA-N	Organoheterocyclic compounds	Azoles	Imidazoles	**	41.3	0	M+H	C15H18N2O2	-0.651681	0.306813	1.19984e-06	4.49193e-05	3.84808	14.4008	8756.73	608.073	8860.56	8796.76	8612.87	865.566	630.809	327.844
9.78_435.1904n	453.224	9.78282	pos	Propranolol glucuronide	HMDB0256834				14647129		PCALHJGQCKATMK-UHFFFAOYSA-N	Organoheterocyclic compounds	Azoles	Imidazoles	*	44.5	30.8	M+NH4, M+Na	C22H29NO8	2.45809	1.00525	0.0545392	0.109769	-0.125519	0.916674	1.19845e+06	1.30739e+06	1.21504e+06	1.17774e+06	1.20256e+06	1.38518e+06	1.27215e+06	1.26483e+06
9.68_455.2080m/z	455.208	9.67957	neg	Saterinone	HMDB0257504						KLEKLDFUYOZELG-UHFFFAOYSA-N	Organoheterocyclic compounds	Azoles	Imidazoles	*	45.2	35.6	M-H2O-H	C27H30N4O4	-1.87843	1.24466	8.50645e-05	0.000759642	-0.613917	0.65342	254540	389551	242838	251950	268834	391119	383049	394484
0.58_208.0697m/z	208.07	0.577667	pos	Secnidazole	HMDB0258202	313662			71815	3366-95-8	KPQZUUQMTUIKBP-UHFFFAOYSA-N	Organoheterocyclic compounds	Azoles	Imidazoles	*	37.7	0	M+Na	C7H11N3O3	2.13275	0.303356	0.00216539	0.00874677	3.33039	10.0588	9191.42	913.766	7089.07	10307.8	10177.4	1.50135e-07	899.139	1842.16
8.73_270.0515m/z	270.051	8.72977	pos	Tinidazole	HMDB0015047	2857			5479	19387-91-8	HJLSLZFTEKNLFI-UHFFFAOYSA-N	Organoheterocyclic compounds	Azoles	Imidazoles	*	39.3	12.9	M+Na	C8H13N3O4S	-1.61193	0.176866	0.573301	0.675289	0.0874296	1.06248	157184	147941	155710	142422	173421	143871	129269	170684
12.05_473.2320m/z	473.232	12.0491	pos	Urea, N-butyl-N'-(2-(3-(5-ethyl-4-phenyl-1H-imidazol-1-yl)propoxy)-6-methylphenyl)-	HMDB0251664	426740			132377		NQZTZGNLFLQHKG-UHFFFAOYSA-N	Organoheterocyclic compounds	Azoles	Imidazoles	*	38.8	0	M+K	C26H34N4O2	1.44303	0.164448	0.551242	0.655468	0.0438554	1.03087	254626	247003	262882	266464	234534	242776	239444	258787
2.14_137.0357m/z	137.036	2.13813	neg	ISOXAZOLE	HMDB0253711	336453			9254		CTAPFRYPJLPFDF-UHFFFAOYSA-N	Organoheterocyclic compounds	Azoles	Isoxazoles	*	39.8	0	2M-H	C3H3NO	0.469138	0.298576	1.28269e-06	4.68388e-05	3.33517	10.0922	8566.83	848.857	8701.25	8749.31	8249.93	943.503	789.833	813.234
4.68_423.0394m/z	423.039	4.67738	pos	5-[4-Phenyl-5-(trifluoromethyl)-2-thienyl]-3-[3-(trifluoromethyl)phenyl]-1,2,4-oxadiazole	HMDB0258264	44929			4077460	256414-75-2	OYMNPJXKQVTQTR-UHFFFAOYSA-N	Organoheterocyclic compounds	Azoles	Oxadiazoles	*	38.2	0	M+H-H2O	C20H10F6N2OS	1.99835	0.645148	0.00174348	0.00740075	-1.4982	0.353995	20427.8	57706.6	19863.5	21496.5	19923.5	67564.6	54037.5	51517.7
5.74_567.1129m/z	567.113	5.73947	neg	Ataluren	HMDB0248691	316025			11219835		OOUGLTULBSNHNF-UHFFFAOYSA-N	Organoheterocyclic compounds	Azoles	Oxadiazoles	*	39.2	0	2M-H	C15H9FN2O3	1.23982	0.140956	0.150173	0.24329	-0.348277	0.785522	9461.09	12044.3	8204.62	10488.3	9690.38	14010.6	9613.61	12508.8
10.45_443.1485m/z	443.149	10.4536	pos	Ozanimod	HMDB0256027				25110515		XRVDGNKRPOAQTN-UHFFFAOYSA-N	Organoheterocyclic compounds	Azoles	Oxadiazoles	*	37.7	0	M+K	C23H24N4O3	1.25229	0.241364	0.164947	0.261889	0.295931	1.22768	41993.1	34205.3	39721.1	38884.8	47373.4	28503.6	32943	41169.3
9.84_641.2013m/z	641.201	9.84382	pos	Plantamajoside	HMDB0256632				4484595		KFEFLPDKISUVNR-UHFFFAOYSA-N	Organoheterocyclic compounds	Azoles	Oxadiazoles	**	52	0	M+H	C29H36O16	-9.82545	0.363369	0.253707	0.366319	-0.11574	0.922909	246635	267236	263420	254080	222404	268738	282419	250552
6.80_420.0934m/z	420.093	6.79647	pos	Pleconaril	HMDB0256637	329506			1684		KQOXLKOJHVFTRN-UHFFFAOYSA-N	Organoheterocyclic compounds	Azoles	Oxadiazoles	*	37.4	0	M+K	C18H18F3N3O3	0.665832	0.0317814	0.853552	0.899355	0.0336328	1.02359	39559.1	38647.6	33773.3	47494.4	37409.6	41059.3	34368.5	40514.9
9.81_389.3182m/z	389.318	9.80693	neg	2,5-Dibutyl-4-methyloxazole	HMDB0037898	92704			71409403	88300-08-7	GJYCWEFBUWYVBX-UHFFFAOYSA-N	Organoheterocyclic compounds	Azoles	Oxazoles	*	38.4	0	2M-H	C12H21NO	2.19305	0.151746	0.325278	0.444174	-0.0711618	0.951871	80939.9	85032.4	81864.6	77558.7	83396.4	83756.7	91115.3	80225.3
2.46_156.0667m/z	156.067	2.45678	neg	2-Ethyl-5-methyloxazole	HMDB0037858	92664			528403	42463-54-7	ADIDFXCLFPHHLE-UHFFFAOYSA-N	Organoheterocyclic compounds	Azoles	Oxazoles	*	39.3	0	M+FA-H	C6H9NO	0.705709	0.290539	0.000144606	0.0011249	0.731483	1.66034	18537.1	11164.6	19053.4	18462.6	18095.2	11866.3	11272.9	10354.6
1.58_142.0510m/z	142.051	1.5785	neg	4,5-Dimethyloxazole	HMDB0032970	450902			30214	20662-83-3	YVORRVFKHZLJGZ-UHFFFAOYSA-N	Organoheterocyclic compounds	Azoles	Oxazoles	*	46.1	33.9	M+FA-H	C5H7NO	0.676368	0.393867	3.93856e-06	9.17919e-05	1.05959	2.08434	25835.3	12394.9	26158.9	26240.2	25106.8	12176.3	12435.7	12572.8
7.07_333.2552m/z	333.255	7.07108	neg	4-Butyl-2-ethyl-5-methyloxazole	HMDB0037888	92694			86113205	94794-06-6	FQGHKCJAKLWLKG-UHFFFAOYSA-N	Organoheterocyclic compounds	Azoles	Oxazoles	*	38.4	0	2M-H	C10H17NO	1.37273	0.294801	0.0695012	0.132868	0.875721	1.83492	21304.4	11610.5	20563.6	22181.7	21167.8	5310.72	10753.5	18767.3
4.56_126.0912m/z	126.091	4.55842	pos	4-Methyl-2-propyloxazole	HMDB0037854	346553			528409	24667-04-7	BUOGNIOVIYHMFO-UHFFFAOYSA-N	Organoheterocyclic compounds	Azoles	Oxazoles	*	39.6	0	M+H	C7H11NO	-0.751739	0.075697	0.00834047	0.0248087	-0.150903	0.900686	4862.23	5398.36	5002.75	4793.4	4790.53	5568.08	5297.86	5329.14
9.19_469.1063m/z	469.106	9.18528	neg	5-[[4-[2-Hydroxy-2-(5-methyl-2-phenyl-1,3-oxazol-4-yl)ethoxy]phenyl]methyl]-1,3-thiazolidine-2,4-dione	HMDB0247996				128440		YVQKIDLSVHRBGZ-UHFFFAOYSA-N	Organoheterocyclic compounds	Azoles	Oxazoles	*	36.9	0	M+FA-H	C22H20N2O5S	-2.71594	0.13162	0.310234	0.428345	-0.336207	0.792121	11412	14406.9	11863.1	9009.28	13363.7	11448.8	18803.1	12968.8
7.30_563.1561m/z	563.156	7.30188	neg	Flunoxaprofen isocyanate	HMDB0252342						UFVXLFRBVOVOFV-UHFFFAOYSA-N	Organoheterocyclic compounds	Azoles	Oxazoles	*	38	0	2M-H	C16H11FN2O2	4.30948	0.285401	0.00935794	0.0271409	0.49505	1.40937	26375.7	18714.5	27476.1	27588.9	24062.2	16505.8	20383.6	19254.2
5.69_338.1038m/z	338.104	5.68683	neg	Oxaprozin	HMDB0015126	43288		C07356	4614	21256-18-8	OFPXSFXSNFPTHF-UHFFFAOYSA-N	Organoheterocyclic compounds	Azoles	Oxazoles	*	39.2	0	M+FA-H	C18H15NO3	1.42233	0.368017	4.1671e-05	0.000452529	-1.53335	0.345473	6215.06	17990	5733.47	6124.43	6787.27	17365.2	17574.9	19029.9
11.95_452.1824m/z	452.182	11.9541	neg	PDE-4 Inhibitors	HMDB0256186				16070077		CHZXTPSRFXWGKD-UHFFFAOYSA-N	Organoheterocyclic compounds	Azoles	Oxazoles	*	36.1	0	M+FA-H	C23H25N3O4	-0.762965	0.0796218	0.184074	0.285047	0.187347	1.13867	7201.13	6324.17	6751.95	7772.74	7078.69	5536.9	7118.6	6317
7.89_409.1202m/z	409.12	7.88782	neg	Popop	HMDB0256701	344401			15732		MASVCBBIUQRUKL-UHFFFAOYSA-N	Organoheterocyclic compounds	Azoles	Oxazoles	*	38.4	0	M+FA-H	C24H16N2O2	2.28839	0.141041	0.164036	0.260806	0.420878	1.33874	10498.6	7842.18	9662.81	11980.8	9852.33	10542.7	6922.22	6061.64
4.19_414.1565m/z	414.157	4.18577	pos	(E)-1-[(2R)-2-(2-Hydroxyethyl)piperidin-1-yl]-3-(2-phenylpyrazolo[1,5-a]pyridin-3-yl)prop-2-en-1-one	HMDB0252279				54162572		OPLOPFHUHFGKMJ-UHFFFAOYSA-N	Organoheterocyclic compounds	Azoles	Pyrazoles	*	36.6	0	M+K	C23H25N3O2	-3.44062	0.358576	3.19409e-05	0.000375258	-1.37638	0.385183	7000.74	18175.1	7284.73	6506.2	7211.3	18788.9	18503.5	17232.9
4.96_356.2231m/z	356.223	4.95682	pos	1-(3,5-Dimethyl-1-phenyl-4-pyrazolyl)-N-[4-(phenylmethyl)-1-piperazinyl]methanimine	HMDB0246125				1356208		FOORCIAZMIWALX-UHFFFAOYSA-N	Organoheterocyclic compounds	Azoles	Pyrazoles	*	38.6	0	M+H-H2O	C23H27N5	-0.791954	0.058346	0.644087	0.73555	0.0678427	1.04815	26245.1	25039.5	24833.7	23633.2	30268.4	26766.8	25844.9	22506.8
7.42_807.2287m/z	807.229	7.4207	neg	1,2-Diphenyl-4-(2''-phenylsulfinethyl)-3,5-pyrazolidinedione	HMDB0248909				53662785		AUMHDRMJJNZTPB-UHFFFAOYSA-N	Organoheterocyclic compounds	Azoles	Pyrazoles	*	38.1	0	2M-H	C23H20N2O3S	-3.62505	0.0339538	0.885037	0.92169	0.0373182	1.0262	52100.3	50769.9	43443.6	68908.1	43949.1	47020.3	53780.8	51508.5
7.16_505.1850m/z	505.185	7.15617	pos	2,2,2-Trifluoro-N-((1R,2S)-1-((1-(4-fluorophenyl)-1H-indazol-5-yl)oxy)-1-(3-methoxyphenyl)-2-propanyl)acetamide	HMDB0248776				74326384		FCNQMDSJHADDFT-UHFFFAOYSA-N	Organoheterocyclic compounds	Azoles	Pyrazoles	*	38.8	0	M+NH4	C25H21F4N3O3	-1.50627	0.88712	2.00628e-05	0.000267432	-0.626391	0.647795	125640	193951	120383	127990	128548	195317	191384	195152
6.03_428.2651m/z	428.265	6.0256	pos	2-[(4-Hydroxycyclohexyl)amino]-4-(3,6,6-trimethyl-4-oxo-5,7-dihydroindazol-1-yl)benzamide	HMDB0250037				24820800		FMOSGTTYAFQMSD-UHFFFAOYSA-N	Organoheterocyclic compounds	Azoles	Pyrazoles	*	42.8	22	M+NH4	C23H30N4O3	-1.18274	0.872366	8.5671e-05	0.000763417	0.661415	1.58163	180368	114039	174950	181642	184511	116441	108136	117540
9.60_393.1327m/z	393.133	9.59992	pos	3-(4-(2-Dimethylamino-1-methylethoxy)phenyl)-1H-pyrazolo(3,4-b)pyridine-1-acetic acid	HMDB0244637				126855		DYLPVOLNSXUKPG-UHFFFAOYSA-N	Organoheterocyclic compounds	Azoles	Pyrazoles	*	38.3	0	M+K	C19H22N4O3	0.952187	0.274114	0.22553	0.33379	-0.119441	0.920544	129519	140698	143088	119323	126145	147321	136814	137960
12.02_391.1895m/z	391.189	12.0175	pos	3-(4-Methoxy-2-methylphenyl)-2,5-dimethyl-N-pentan-3-ylpyrazolo[1,5-a]pyrimidin-7-amine	HMDB0251545				9884878		QBBJSFUFEUXTNU-UHFFFAOYSA-N	Organoheterocyclic compounds	Azoles	Pyrazoles	*	38.9	0	M+K	C21H28N4O	-0.0534822	0.0116033	0.883978	0.920965	0.320457	1.24873	743.445	595.362	2230.33	1.50135e-07	1.50135e-07	1.50135e-07	1786.09	1.50135e-07
6.43_445.1877m/z	445.188	6.4304	neg	4-(6,6-Dimethyl-4-oxo-3-(trifluoromethyl)-4,5,6,7-tetrahydro-1H-indazol-1-yl)-2-((1r,4r)-4-hydroxycyclohexylamino)benzamide	HMDB0258353						ZFVRYNYOPQZKDG-UHFFFAOYSA-N	Organoheterocyclic compounds	Azoles	Pyrazoles	**	55.1	0	M-H2O-H	C23H27F3N4O3	4.26793	0.0731874	0.262118	0.375891	0.248919	1.18832	5344.73	4497.73	6136.7	4248.37	5649.13	4743.55	3866.04	4883.61
10.49_647.2873m/z	647.287	10.4873	neg	4-Butyl-5-hydroxy-2-(4-hydroxyphenyl)-1-phenyl-1H-pyrazol-3(2H)-one	HMDB0247689				199014		GFMGHHYHOFNBHB-UHFFFAOYSA-N	Organoheterocyclic compounds	Azoles	Pyrazoles	*	38.6	0	2M-H	C19H20N2O3	-0.31423	0.272142	0.291527	0.408224	0.858012	1.81254	27559.9	15205.1	33619.6	33068.1	15992	1.50135e-07	28880.8	16734.6
13.45_461.2689m/z	461.269	13.4466	neg	Aminophenazone	HMDB0015493	66674		C07539	6009	58-15-1	RMMXTBMQSGEXHJ-UHFFFAOYSA-N	Organoheterocyclic compounds	Azoles	Pyrazoles	*	38.1	0	2M-H	C13H17N3O	4.05939	0.202099	0.016797	0.0429024	-0.346664	0.786401	14581.3	18541.9	13683.3	14872.3	15188.4	20249.3	18132.3	17243.9
14.30_429.2055m/z	429.205	14.3044	pos	Ipazilide	HMDB0253562				60650		PRHCHMGCDBUACR-UHFFFAOYSA-N	Organoheterocyclic compounds	Azoles	Pyrazoles	*	39.1	0	M+K	C24H30N4O	0.957625	0.0275739	0.858093	0.90251	-0.0318678	0.978153	31259.8	31958	37905.9	26933.9	28939.6	29145.4	33778.8	32949.6
10.68_415.1533m/z	415.153	10.6824	pos	Mardepodect	HMDB0256365						AZEXWHKOMMASPA-UHFFFAOYSA-N	Organoheterocyclic compounds	Azoles	Pyrazoles	*	38.6	0	M+Na	C25H20N4O	1.02471	0.0645729	0.680283	0.765447	-0.0565593	0.961555	41480.8	43139.3	34895.7	45852	43694.7	39882.3	44223.6	45312.1
10.68_459.2759m/z	459.276	10.6821	neg	Propyphenazone	HMDB0256846						PXWLVJLKJGVOKE-UHFFFAOYSA-N	Organoheterocyclic compounds	Azoles	Pyrazoles	*	39.4	0	2M-H	C14H18N2O	-1.37358	0.165588	0.322618	0.441407	0.191761	1.14216	38965.2	34115.4	36700.9	46884.4	33310.3	31954.2	33746.9	36645.3
6.50_413.0883m/z	413.088	6.49793	neg	Pyrazosulfuron-ethyl	HMDB0256958	332266		C18444	91750	93697-74-6	BGNQYGRXEXDAIQ-UHFFFAOYSA-N	Organoheterocyclic compounds	Azoles	Pyrazoles	*	38	0	M-H	C14H18N6O7S	-0.496735	1.07072	0.000444493	0.00260416	2.18074	4.53386	129444	28550.5	113049	130634	144649	30130.7	23514.7	32006.3
0.80_201.0019m/z	201.002	0.798117	neg	2-Amino-1,3,4-thiadiazole	HMDB0244972						QUKGLNCXGVWCJX-UHFFFAOYSA-N	Organoheterocyclic compounds	Azoles	Thiadiazoles	*	38.5	0	2M-H	C2H3N3S	-1.9674	0.197235	7.07025e-05	0.000665843	-1.87956	0.271767	1264.52	4652.96	1613.32	947.667	1232.58	4729.89	4674.74	4554.25
7.42_555.0944m/z	555.094	7.4207	neg	Acetamido thiadiazole butyl sulfonamide	HMDB0250307	416689			159459		XQSQJQIWDZTQCE-UHFFFAOYSA-N	Organoheterocyclic compounds	Azoles	Thiadiazoles	*	38	0	2M-H	C8H14N4O3S2	0.377826	0.112329	0.29405	0.410849	0.209563	1.15634	15667.4	13549.2	13428.5	17124.7	16449.1	14377.3	10931.2	15339
8.99_845.3182m/z	845.318	8.99438	neg	[4,5-Bis(4-methoxyphenyl)-2-thiazolyl]-(4-methyl-1-piperazinyl)methanone	HMDB0252483				196841		UBHKJRYGKOSQDJ-UHFFFAOYSA-N	Organoheterocyclic compounds	Azoles	Thiazoles	*	36.3	0	2M-H	C23H25N3O3S	2.48639	0.606032	0.0499505	0.102328	-1.89173	0.269484	14430	53546.9	19889.9	8957.6	14442.6	33562	47240.8	79837.9
0.75_210.9920m/z	210.992	0.749617	neg	2-Imidazolidinone, 4-hydroxy-1-(5-nitro-2-thiazolyl)-	HMDB0246460				44148609		NMJKHHQCDHSEIJ-UHFFFAOYSA-N	Organoheterocyclic compounds	Azoles	Thiazoles	*	36.8	0	M-H2O-H	C6H6N4O4S	-4.94042	0.37472	3.53999e-05	0.000404792	5.23032	37.539	12536.4	333.956	13678.5	11632.8	12297.8	413.513	277.168	311.186
8.58_669.2345m/z	669.235	8.5795	neg	3-(4,5-Dimethylthiazol-2-yl)-2,5-diphenyl-2,3-dihydro-1H-tetrazole	HMDB0258022						ASJSXUWOFZATJM-UHFFFAOYSA-N	Organoheterocyclic compounds	Azoles	Thiazoles	*	38	0	2M-H	C18H17N5S	1.30543	0.37629	0.107965	0.188315	-1.05124	0.482552	15911.6	32974	15261.1	14336.2	18137.6	49317.6	25667.3	23936.9
6.74_365.2095m/z	365.21	6.73662	neg	4-Butyl-5-propylthiazole	HMDB0040067	94608			17827946	57246-59-0	AHPGPUJQEGRVBS-UHFFFAOYSA-N	Organoheterocyclic compounds	Azoles	Thiazoles	*	38.3	0	2M-H	C10H17NS	1.30714	1.45068	1.17697e-05	0.000185192	40.1452	1.21593e+12	182554	1.50135e-07	183746	193774	170142	1.50135e-07	1.50135e-07	1.50135e-07
1.79_144.0477m/z	144.048	1.78828	pos	5-(2-Hydroxyethyl)-4-methylthiazole	HMDB0032985	1873		C04294	1136	137-00-8	BKAWJIRCKVUVED-UHFFFAOYSA-N	Organoheterocyclic compounds	Azoles	Thiazoles	*	40.5	14.9	M+H	C6H9NOS	-0.613453	0.0712944	0.383422	0.498661	-0.0953838	0.936023	14618.4	15617.5	14443.7	14743	14668.4	13657.8	16121.8	17073
5.50_337.1788m/z	337.179	5.49555	neg	5-Ethyl-4-methyl-2-(1-methylethyl)thiazole	HMDB0040082	94623			3085038	53498-31-0	AYEGWZGUAQDVNB-UHFFFAOYSA-N	Organoheterocyclic compounds	Azoles	Thiazoles	*	38	0	2M-H	C9H15NS	3.11157	0.512031	1.8674e-05	0.000254386	37.1413	1.51581e+11	22757.6	1.50135e-07	24231.4	23082.8	20958.5	1.50135e-07	1.50135e-07	1.50135e-07
6.32_398.2192m/z	398.219	6.32153	pos	(1S)-1-(3-Methoxyphenyl)-2-[4-[4-[(propan-2-ylideneamino)oxymethyl]phenyl]triazol-1-yl]ethanol	HMDB0250376				78419213		WGUILOMYWYTUBG-UHFFFAOYSA-N	Organoheterocyclic compounds	Azoles	Triazoles	*	39.1	0	M+NH4	C21H24N4O3	1.32877	0.489603	0.00424316	0.0146708	2.08613	4.24608	28658.8	6749.47	21205.4	31999	32771.9	6728.26	7182.15	6338
9.36_415.1805m/z	415.181	9.3555	pos	1,2,4-Triazolo(4,3-b)pyridazine, 7-cyclobutyl-3-(2,6-difluorophenyl)-6-((1-methyl-1H-1,2,4-triazol-5-yl)methoxy)-	HMDB0254773				22609888		GOIFCXRIFSYPFG-UHFFFAOYSA-N	Organoheterocyclic compounds	Azoles	Triazoles	*	37.1	0	M+NH4	C19H17F2N7O	1.06926	0.398119	0.177729	0.277406	-0.0632057	0.957135	483428	505078	495523	473025	481735	508631	483580	523022
10.80_437.1225m/z	437.122	10.795	neg	1-Acetyl-4-phenyl-1,2,4-triazolidine-3,5-dione	HMDB0243812	436088			152126		GMFZGVRQOGGCSY-UHFFFAOYSA-N	Organoheterocyclic compounds	Azoles	Triazoles	*	38.4	0	2M-H	C10H9N3O3	2.2499	0.34795	0.00213366	0.00866092	0.40273	1.32201	44665.9	33786.4	46258.7	41995	45744.1	35247.3	32701.3	33410.7
8.15_364.1541n	387.143	8.14835	pos	Ganetespib	HMDB0252628				135564985		RVAQIUULWULRNW-UHFFFAOYSA-N	Organoheterocyclic compounds	Azoles	Triazoles	*	38.3	0	M+Na, M+K	C20H20N4O3	1.54212	0.244089	0.392019	0.507329	-0.0659621	0.955308	254591	266501	261983	245543	256245	248155	263799	287549
10.66_755.3784m/z	755.378	10.6647	neg	3-(2-Propylpentanoyl)-5,5-diphenylhydantoin	HMDB0245775	433416			3025857		HUMCKIRUBBAIHV-UHFFFAOYSA-N	Organoheterocyclic compounds	Azolidines	Imidazolidines	*	38	0	2M-H	C23H26N2O3	-3.91814	0.362747	0.0183893	0.046119	-0.564218	0.676322	26804.6	39632.9	28792.3	23749.5	27872	43771.5	33910.5	41216.9
7.45_571.1814m/z	571.181	7.45305	neg	3',4'-Dihydrodiol	HMDB0013895	85300			131750719		FEEKFEKCXIDMIS-KOHJWAIASA-N	Organoheterocyclic compounds	Azolidines	Imidazolidines	*	38.2	0	2M-H	C15H14N2O4	-3.51527	0.0315576	0.866979	0.908621	0.155598	1.11388	9651.76	8664.97	4004.18	15278.2	9672.93	14884	1.50135e-07	11110.9
8.00_535.1623m/z	535.162	8.00348	neg	3'-HPPH	HMDB0013896	85301			719586		FSPRLRPJSPWQNC-OAHLLOKOSA-N	Organoheterocyclic compounds	Azolidines	Imidazolidines	*	39.1	0	2M-H	C15H12N2O3	0.0569994	0.055642	0.490721	0.600941	-0.132718	0.912111	7815.79	8568.9	6922.13	9665.5	6859.74	8842.98	9014.09	7849.64
8.00_559.2761m/z	559.276	8.00348	neg	4-(1,3-Dihydroxy-4,4,5,5-tetramethyl-imidazolidin-2-yl)benzoic acid	HMDB0244875				19374994		JBDLPHRPJCCPSH-UHFFFAOYSA-N	Organoheterocyclic compounds	Azolidines	Imidazolidines	*	39.1	0	2M-H	C14H20N2O4	-2.25528	0.111088	0.304703	0.422455	0.119282	1.08619	26632.1	24518.7	25934.8	27947.8	26013.8	24768.6	21506.4	27281.2
6.83_444.1180n	445.125	6.82697	pos	4-Hydroxyphenytoin glucuronide	HMDB0060769	1851			135250	53819-79-7	RCYKZSJKDMUDIE-MXYJCWFVSA-N	Organoheterocyclic compounds	Azolidines	Imidazolidines	*	38.9	2.63	M+H-H2O, M+H	C21H20N2O9	2.5393	0.164846	0.616832	0.713317	0.0376175	1.02642	346060	337153	346596	319832	371751	343109	344689	323662
1.07_229.0031m/z	229.003	1.06763	pos	4-Ketoniridazole	HMDB0246482				197080		CFWSFZFUNZRIFO-UHFFFAOYSA-N	Organoheterocyclic compounds	Azolidines	Imidazolidines	*	39	8.84	M+H	C6H4N4O4S	2.37792	0.326874	0.000934872	0.00458792	-0.833292	0.561247	12130.1	21612.7	12403.7	11753	12233.5	22648	22706.1	19484.1
4.69_113.0344m/z	113.034	4.69277	pos	5-Hydroxy-1-methylhydantoin	HMDB0246800				3036247		UPSFNXFLBMJUQW-UHFFFAOYSA-N	Organoheterocyclic compounds	Azolidines	Imidazolidines	*	38.6	0	M+H-H2O	C4H6N2O3	-1.34115	0.0173225	0.643077	0.734729	-0.0364575	0.975046	4171.1	4277.85	4306.62	4036.06	4170.63	4562.22	3895.71	4375.62
9.92_355.1095m/z	355.109	9.91617	neg	Arkofix	HMDB0248602				15824		ZEYUSQVGRCPBPG-UHFFFAOYSA-N	Organoheterocyclic compounds	Azolidines	Imidazolidines	*	38.5	0	2M-H	C5H10N2O5	-3.30682	0.562132	0.00109121	0.00514351	0.313635	1.24284	143784	115690	145037	143844	142470	109181	118916	118974
5.37_953.1717m/z	953.172	5.37195	neg	ARN-509	HMDB0248608				24872560		HJBWBFZLDZWPHF-UHFFFAOYSA-N	Organoheterocyclic compounds	Azolidines	Imidazolidines	*	36.4	0	2M-H	C21H15F4N5O2S	2.62701	0.380504	0.112428	0.194409	-0.160273	0.894856	149871	167480	152602	148067	148943	180393	170784	151263
0.70_217.0474m/z	217.047	0.7016	neg	Hydantoin-5-propionic acid	HMDB0001212	6084		C05565	782	5624-26-0	VWFWNXQAMGDPGG-UHFFFAOYSA-N	Organoheterocyclic compounds	Azolidines	Imidazolidines	*	39.3	17.9	M+FA-H	C6H8N2O4	4.52328	0.777895	0.000242478	0.00165465	1.78894	3.45561	74606.2	21589.9	75996.6	77055.2	70766.8	29191	18096.7	17482
10.62_495.0759m/z	495.076	10.6169	neg	N-desmethyl enzalutamide	HMDB0255117						JSFOGZGIBIQRPU-UHFFFAOYSA-N	Organoheterocyclic compounds	Azolidines	Imidazolidines	*	38.3	0	M+FA-H	C20H14F4N4O2S	0.807048	0.140209	0.110013	0.191109	0.241629	1.18233	15418.6	13040.9	14574	16719.9	14961.8	11528.2	14808.2	12786.2
5.10_318.0685m/z	318.068	5.10148	pos	Nilutamide	HMDB0014803	44648		C08164	4493	63612-50-0	XWXYUMMDTVBTOU-UHFFFAOYSA-N	Organoheterocyclic compounds	Azolidines	Imidazolidines	*	38.7	0	M+H	C12H10F3N3O4	-3.64193	0.877375	0.00849416	0.0251652	-0.138114	0.908707	716933	788960	692274	736766	721759	777420	787220	802239
6.11_563.1185m/z	563.118	6.11487	neg	Phenytoin quinone	HMDB0060868				131769980		AWCFFJFKIPSEFH-UHFFFAOYSA-N	Organoheterocyclic compounds	Azolidines	Imidazolidines	*	38.2	0	2M-H	C15H10N2O4	-4.15111	0.101197	0.348231	0.467716	-1.51344	0.350276	1018.59	2907.97	3055.77	1.50135e-07	1.50135e-07	5748.41	906.831	2068.67
10.60_671.2872m/z	671.287	10.5999	neg	Valeroyl phenytoin	HMDB0259746	455319			3015129		DYVNLCJHGUOASO-UHFFFAOYSA-N	Organoheterocyclic compounds	Azolidines	Imidazolidines	*	38.5	0	2M-H	C20H20N2O3	-0.405699	0.304784	0.118781	0.202921	-0.157322	0.896688	99149.7	110573	95845.9	97524.6	104079	120578	103153	107989
6.51_359.2444m/z	359.244	6.51457	neg	Rilmenidine	HMDB0257232	68861		C11120	68712	54187-04-1	CQXADFVORZEARL-UHFFFAOYSA-N	Organoheterocyclic compounds	Azolines	Oxazolines	*	38.8	0	2M-H	C10H16N2O	-2.49614	0.286346	0.0161177	0.0415445	0.638617	1.55684	22154.5	14230.4	24144.9	18580.6	23737.9	13731.6	13079.8	15880
0.85_161.1112m/z	161.111	0.852783	pos	2-Ethyl-2,5-dihydro-4,5-dimethylthiazole	HMDB0037176	92144			5362584	76788-46-0	CSACPVARWHDAET-UHFFFAOYSA-N	Organoheterocyclic compounds	Azolines	Thiazolines	*	36.6	0	M+NH4	C7H13NS	3.73656	0.157086	0.000667666	0.00355297	4.37704	20.7788	2289.79	110.198	2336.14	1892.08	2641.15	1.50135e-07	95.9415	234.653
9.93_823.2409m/z	823.241	9.93175	neg	(2S,3S,4S,5R)-6-(Benzo[b][1]benzazepine-11-carbonylamino)-3,4,5-trihydroxyoxane-2-carboxylic acid	HMDB0242156				83870		VKZWFMGCAPKSML-BMMZCLLGSA-N	Organoheterocyclic compounds	Benzazepines	Dibenzazepines	*	37.6	0	2M-H	C21H20N2O7	-7.1328	0.129227	0.46462	0.577026	0.34494	1.2701	18067	14224.9	24082.4	8835.53	21283.1	12927.7	13997.3	15749.7
4.86_277.0971m/z	277.097	4.86297	pos	(S)-MHD	HMDB0060702				9881504		BMPDWHIDQYTSHX-AWEZNQCLSA-N	Organoheterocyclic compounds	Benzazepines	Dibenzazepines	**	37.1	0	M+Na	C15H14N2O2	9.44409	0.0760463	0.307414	0.425381	0.116602	1.08418	12803.3	11809.2	11616.9	13862.4	12930.4	12563	10745.6	12118.9
8.21_539.1930m/z	539.193	8.20823	neg	10,11-Dihydroxycarbamazepine	HMDB0060568				114725		PRGQOPPDPVELEG-KBPBESRZSA-N	Organoheterocyclic compounds	Benzazepines	Dibenzazepines	*	39.1	0	2M-H	C15H14N2O3	-1.12327	0.0146779	0.864218	0.906498	0.316654	1.24544	1065.79	855.757	1.50135e-07	3196.66	0.722294	1.50135e-07	1116.57	1450.71
8.64_503.1715m/z	503.171	8.64282	neg	3-Hydroxycarbamazepine	HMDB0060653	1495		C16602	135290	68011-67-6	QQCFBZCATDIWTH-UHFFFAOYSA-N	Organoheterocyclic compounds	Benzazepines	Dibenzazepines	*	40.4	8.53	2M-H	C15H12N2O2	-1.9485	0.840841	0.186255	0.287846	0.552244	1.46636	309047	210757	352391	373587	201162	268668	189285	174318
11.77_559.3066m/z	559.307	11.7748	neg	8-Hydroxymianserin	HMDB0247442	1272			162817	57257-81-5	YTMQIPGEXLWJTN-UHFFFAOYSA-N	Organoheterocyclic compounds	Benzazepines	Dibenzazepines	*	38.4	0	2M-H	C18H20N2O	-2.30552	0.212935	0.0489172	0.100612	0.409126	1.32788	19494	14680.6	21712.2	16510.5	20259.4	15972.8	14685.2	13383.7
9.93_531.1304m/z	531.13	9.93175	neg	Carbamazepine-O-quinone	HMDB0060566	71260		C16606	24892807		GONNJNYLBPEEPH-UHFFFAOYSA-N	Organoheterocyclic compounds	Benzazepines	Dibenzazepines	*	39.3	0	2M-H	C15H10N2O3	-1.16716	0.0388988	0.744794	0.816831	0.430012	1.34724	2973.87	2207.37	2804.72	6116.91	1.50135e-07	4516.75	2105.37	1.50135e-07
10.36_531.3542m/z	531.354	10.3593	neg	Desipramine	HMDB0015282	501		C06943	2995	50-47-5	HCYAFALTSJYZDH-UHFFFAOYSA-N	Organoheterocyclic compounds	Benzazepines	Dibenzazepines	*	37.5	0	2M-H	C18H22N2	9.19409	0.285265	0.0681872	0.13085	0.360618	1.28398	40843	31809.8	46361.4	38882.9	37284.8	31767.6	35869.8	27792
6.47_268.1806m/z	268.181	6.46598	pos	Desmethylmianserin	HMDB0251058	1271			115194	71936-92-0	ZBILSSSEXRZGKS-UHFFFAOYSA-N	Organoheterocyclic compounds	Benzazepines	Dibenzazepines	*	39.3	0	M+NH4	C17H18N2	-0.741479	2.27787	2.43617e-07	1.94987e-05	5.25852	38.28	460980	12042.3	449387	462308	471246	10907.7	13027.8	12191.5
5.14_937.2776m/z	937.278	5.14452	neg	RO4929097	HMDB0257281				11351859		OJPLJFIFUQPSJR-UHFFFAOYSA-N	Organoheterocyclic compounds	Benzazepines	Dibenzazepines	*	36.6	0	2M-H	C22H20F5N3O3	-0.116137	0.570846	0.000936079	0.00459067	-0.732663	0.601792	43685.6	72592.4	44105.6	43444.1	43507	78796	67574.8	71406.4
0.83_445.1204m/z	445.12	0.831433	neg	Benzo[d][2]benzazepine-5,7-dione	HMDB0251445						CHEIXKXUYLUNQK-UHFFFAOYSA-N	Organoheterocyclic compounds	Benzazepines	Unclassified	*	39.3	1.79	2M-H	C14H9NO2	2.36031	0.832001	0.00257074	0.00995531	-2.20563	0.21679	17291.2	79759.9	15496.6	17505.4	18871.5	61286.6	87833.6	90159.6
12.44_708.2539m/z	708.254	12.4433	neg	Zalypsis	HMDB0259984						VPAHZSUNBOYNQY-UHFFFAOYSA-N	Organoheterocyclic compounds	Benzazepines	Unclassified	*	37.7	0	M-H	C37H38F3N3O8	0.111486	0.00581942	0.9323	0.954564	0.0147213	1.01026	6412.93	6347.82	6227.15	6780.38	6231.26	5038.19	7412.14	6593.14
6.80_263.0932m/z	263.093	6.80285	neg	(R)-Bitalin A	HMDB0040358	94872			12414277	35844-67-8	JRWKMIYLVXKKAN-UHFFFAOYSA-N	Benzenoids	Benzene and substituted derivatives	Acetophenones	*	49.4	64.6	M+FA-H	C13H14O3	3.31149	0.0481931	0.794556	0.855451	-0.420264	0.747288	4232.59	5663.94	1.50135e-07	12697.8	1.50135e-07	7256.43	1.50135e-07	9735.39
6.13_259.0961m/z	259.096	6.13498	pos	10-Acetoxytoxol	HMDB0030287	86860			131750993	75680-15-8	JWOFLZQIQQWHRY-UHFFFAOYSA-N	Benzenoids	Benzene and substituted derivatives	Acetophenones	***	59	30.8	M+H-H2O	C15H16O5	-1.32691	0.197001	0.213847	0.320134	-0.0688234	0.953415	115394	121033	112929	117085	116169	123104	114017	125977
9.92_383.1484m/z	383.148	9.92002	pos	Italipyrone	HMDB0041307						KSYXICOARFSMFI-UHFFFAOYSA-N	Benzenoids	Benzene and substituted derivatives	Acetophenones	*	52.6	69.2	M+H-H2O	C22H24O7	-1.31238	2.00035	0.00156547	0.00681676	-0.0935007	0.937246	5.34459e+06	5.70244e+06	5.3852e+06	5.29946e+06	5.34912e+06	5.77015e+06	5.70417e+06	5.63301e+06
11.56_427.3319m/z	427.332	11.5563	pos	(5Z,8Z,11Z,14Z)-N-(4-Hydroxy-2-methylphenyl)-5,8,11,14-eicosatetraenamide	HMDB0259772	331336			53394508	313998-81-1	WUZWFRWVRHLXHZ-UHFFFAOYSA-N	Benzenoids	Benzene and substituted derivatives	Anilides	*	42.3	27.1	M+NH4	C27H39NO2	-0.0541559	0.804445	0.0829819	0.152894	-0.0631224	0.95719	1.6591e+06	1.7333e+06	1.65271e+06	1.62576e+06	1.69883e+06	1.76018e+06	1.68499e+06	1.75475e+06
12.00_385.1426m/z	385.143	12.0015	pos	(E)-N-(2-Amino-4-fluorophenyl)-3-(1-cinnamyl-1H-pyrazol-4-yl)acrylamide	HMDB0257192				68294530		BLVQHYHDYFTPDV-UHFFFAOYSA-N	Benzenoids	Benzene and substituted derivatives	Anilides	*	40.2	6.85	M+Na	C21H19FN4O	-2.48603	0.683462	0.0073234	0.0224198	0.276067	1.21089	249562	206098	256122	246187	246377	191694	219294	207306
4.97_379.0593m/z	379.059	4.96727	neg	2-[(4-Benzamidophenyl)sulfonylamino]acetic acid	HMDB0249991				130998		OOKHBGUVFNXREL-UHFFFAOYSA-N	Benzenoids	Benzene and substituted derivatives	Anilides	*	37.2	0	M+FA-H	C15H14N2O5S	-3.75663	0.17816	0.000572041	0.00315343	-1.81704	0.283803	1109.44	3909.19	1333.03	857.176	1138.12	3685.1	3643.83	4398.63
4.96_152.0704m/z	152.07	4.95682	pos	2'-Hydroxyacetanilide	HMDB0061919				11972	614-80-2	ADVGKWPZRIDURE-UHFFFAOYSA-N	Benzenoids	Benzene and substituted derivatives	Anilides	*	38.7	0	M+H	C8H9NO2	-1.18756	0.372913	2.32569e-07	1.91847e-05	1.24077	2.36325	20857.1	8825.61	20988.1	20533.7	21049.7	8737.11	8885.79	8853.93
0.87_442.1203m/z	442.12	0.868067	pos	3-(4-Acetamidophenoxy)-2-hydroxy-2-methyl-N-[4-nitro-3-(trifluoromethyl)phenyl]propanamide	HMDB0245777				10343227		YVXVTLGIDOACBJ-UHFFFAOYSA-N	Benzenoids	Benzene and substituted derivatives	Anilides	*	37.1	0	M+H	C19H18F3N3O6	-3.86269	0.95273	1.99752e-08	7.37772e-06	4.45701	21.9632	82262	3745.45	82437	83048.2	81300.9	4340.79	3324.1	3571.47
0.70_537.0633m/z	537.063	0.7016	neg	3-(5-Acetamido-2-hydroxyphenyl)sulfanyl-2-oxopropanoic acid	HMDB0255408				91072485		HPMHARFPXWIPKY-UHFFFAOYSA-N	Benzenoids	Benzene and substituted derivatives	Anilides	*	38.5	0	2M-H	C11H11NO5S	-1.93904	1.6605	3.98534e-05	0.000438301	9.12343	557.733	240132	430.55	264561	228496	227339	506.581	1.50135e-07	785.068
9.44_483.2029m/z	483.203	9.44332	neg	3-Amino-4-methoxybenzanilide	HMDB0245807	325357			8426		LHMQDVIHBXWNII-UHFFFAOYSA-N	Benzenoids	Benzene and substituted derivatives	Anilides	*	38.6	0	2M-H	C14H14N2O2	-1.7263	0.430471	0.0973162	0.173673	-0.374385	0.771434	73844.9	95724.2	68721.2	62285.5	90528.1	102216	84848	100109
4.41_351.1047m/z	351.105	4.41463	pos	3-O-Caffeoyl-4-O-methylquinic acid	HMDB0039960	94502			131752769		RAGZUCNPTLULOL-HYXAFXHYSA-N	Benzenoids	Benzene and substituted derivatives	Anilides	**	44.1	0	M+H-H2O	C17H20O9	-7.4209	0.355889	0.000109961	0.000917603	0.786107	1.72441	26298	15250.4	26123.6	25523.7	27246.8	14210.2	15654.5	15886.6
4.80_211.1075m/z	211.107	4.79518	pos	4-Anilino-4-oxobutanoic acid	HMDB0060758				7598		KTFGFGGLCMGYTP-UHFFFAOYSA-N	Benzenoids	Benzene and substituted derivatives	Anilides	**	53.5	0	M+NH4	C10H11NO3	-1.21728	0.187312	0.00133096	0.0059767	3.06515	8.36955	3551	424.276	3077.96	3400.45	4174.59	553.364	719.465	1.50135e-07
7.30_599.2457m/z	599.246	7.29505	pos	Bafetinib	HMDB0240206				11387605	859212-16-1	ZGBAJMQHJDFTQJ-DEOSSOPVSA-N	Benzenoids	Benzene and substituted derivatives	Anilides	*	38	0	M+Na	C30H31F3N8O	-1.40059	0.574654	0.0389471	0.0839634	-0.298385	0.813162	148829	183024	161953	157173	127360	179809	179726	189539
10.02_541.1818m/z	541.182	10.0238	neg	Carotamine	HMDB0039955	94497			131752767		GGUOSFAJMKBDFW-UHFFFAOYSA-N	Benzenoids	Benzene and substituted derivatives	Anilides	*	37.4	0	2M-H	C14H13N3O3	-4.2226	0.342383	0.141598	0.232395	-2.5515	0.170578	3095.9	18149.5	3734.54	3779.99	1773.17	24349.8	28215.9	1882.78
4.94_356.1488m/z	356.149	4.94077	pos	CH-223191	HMDB0249877	332659			3091786		LKTNEXPODAWWFM-UHFFFAOYSA-N	Benzenoids	Benzene and substituted derivatives	Anilides	*	36.7	0	M+Na	C19H19N5O	1.75023	0.852419	4.78287e-06	0.000103861	1.90194	3.73716	85965.9	23003	82890.1	89200.6	85807	23753.5	22124.6	23131.1
11.54_405.2554m/z	405.255	11.5407	neg	Crotamiton	HMDB0014410						DNTGGZPQPQTDQF-UHFFFAOYSA-N	Benzenoids	Benzene and substituted derivatives	Anilides	*	37.8	0	2M-H	C13H17NO	1.67789	0.364517	0.000301897	0.00195299	-0.814179	0.568732	15371.9	27028.3	14663.1	15941.8	15510.7	25189.4	27904.1	27991.4
10.50_497.2160m/z	497.216	10.4994	pos	Darexaban	HMDB0250868						IJNIQYINMSGIPS-UHFFFAOYSA-N	Benzenoids	Benzene and substituted derivatives	Anilides	*	39	0	M+Na	C27H30N4O4	0.115551	1.58816	0.000367638	0.00226662	0.66254	1.58287	602093	380382	604151	634532	567597	371659	382534	386952
6.51_375.0545m/z	375.055	6.51457	neg	Diflufenican	HMDB0251262	72354		C18549	91735	83164-33-4	WYEHFWKAOXOVJD-UHFFFAOYSA-N	Benzenoids	Benzene and substituted derivatives	Anilides	*	37.9	0	M-H2O-H	C19H11F5N2O2	-4.37545	0.728001	0.0148333	0.0389378	-0.426942	0.743837	147998	198966	133753	156206	154036	181304	199086	216509
10.50_415.1170m/z	415.117	10.4994	pos	Entinostat	HMDB0251828	45517			4261	209783-80-2	INVTYAOGFAGBOE-UHFFFAOYSA-N	Benzenoids	Benzene and substituted derivatives	Anilides	*	39.2	0	M+K	C21H20N4O3	0.787518	0.134624	0.51276	0.621613	0.0370403	1.02601	183240	178595	186209	181728	181783	190576	169220	175990
7.78_495.1644m/z	495.164	7.77868	pos	Lotamilast	HMDB0254171						BBTFKAOFCSOZMB-UHFFFAOYSA-N	Benzenoids	Benzene and substituted derivatives	Anilides	*	38.2	0	M+Na	C26H24N4O5	1.09483	0.492127	0.00809515	0.0242097	-0.205614	0.86717	147736	170365	139314	152784	151110	172995	171316	166785
4.72_481.1042m/z	481.104	4.72032	neg	Morin-5'-sulfonic acid	HMDB0254884				86098104		IEYFQXRAJFBTTO-UHFFFAOYSA-N	Benzenoids	Benzene and substituted derivatives	Anilides	*	38.3	0	2M-H	C14H11NOS	-1.56359	0.228187	0.00475365	0.0159991	-1.05616	0.480909	4419.7	9190.3	4415.4	5161.87	3681.82	8860.4	8134.65	10575.9
9.20_599.2870m/z	599.287	9.20185	neg	N-(4-Amino-2,5-diethoxyphenyl)benzamide	HMDB0244456	335484			67108		CNXZLZNEIYFZGU-UHFFFAOYSA-N	Benzenoids	Benzene and substituted derivatives	Anilides	*	37.6	0	2M-H	C17H20N2O3	-0.874087	0.494401	0.048621	0.100131	0.337083	1.2632	124627	98660	125728	123102	125052	80239.8	108861	106880
9.87_969.4987m/z	969.499	9.86945	neg	N-(5-((4-(1H-Indol-3-yl)pyrimidin-2-yl)amino)-2-((2-(dimethylamino)ethyl)(methyl)amino)-4-methoxyphenyl)acrylamide	HMDB0248754				71496460		IQNVEOMHJHBNHC-UHFFFAOYSA-N	Benzenoids	Benzene and substituted derivatives	Anilides	*	37.3	0	2M-H	C27H31N7O2	-1.88196	0.00332671	0.990382	0.993946	-0.00208414	0.998556	118270	118441	136850	107246	110713	137032	112626	105663
5.79_603.2090m/z	603.209	5.79087	neg	N-[4-[[3-[(1-Ethyl-3-fluoropiperidin-4-yl)amino]-1H-pyrazolo[3,4-b]pyridin-4-yl]oxy]-3-fluorophenyl]-2-(4-fluorophenyl)-3-oxopyridazine-4-carboxamide	HMDB0260409				70840419		NOFKOGDJJKXTLW-UHFFFAOYSA-N	Benzenoids	Benzene and substituted derivatives	Anilides	*	39.1	0	M-H	C30H27F3N8O3	0.695703	0.126584	0.270614	0.385038	0.0321836	1.02256	116775	114199	117711	118790	113825	113755	116710	112133
0.63_399.0465m/z	399.047	0.6305	neg	Nicousamide Pyrotinib Maleate	HMDB0255592				102322501		DOLJMUVMVVSXRX-UHFFFAOYSA-N	Benzenoids	Benzene and substituted derivatives	Anilides	*	37	0	M-H	C18H12N2O9	-1.18153	0.290611	0.000111395	0.00092717	4.19225	18.2808	7792.44	426.264	7581.97	7078.63	8716.72	338.791	427.504	512.497
10.09_415.2032m/z	415.203	10.0874	neg	Ocfentanil	HMDB0255884				60575		NYISTOZKVCMVEL-UHFFFAOYSA-N	Benzenoids	Benzene and substituted derivatives	Anilides	*	38.4	7.11	M+FA-H	C22H27FN2O2	-1.68806	0.775561	0.381109	0.496363	-0.0876361	0.941063	1.887e+06	2.00518e+06	1.80624e+06	1.91979e+06	1.93496e+06	2.17416e+06	2.05093e+06	1.79044e+06
5.21_284.0784m/z	284.078	5.21395	pos	OR-1896	HMDB0060861				9816296		GDZXNMWZXLDEKG-MRVPVSSYSA-N	Benzenoids	Benzene and substituted derivatives	Anilides	*	36	0	M+K	C13H15N3O2	-4.67311	0.162755	0.302699	0.420235	-0.392595	0.761758	14461	18983.8	17552.1	8951.74	16879.2	19921.6	23030.5	13999.2
1.16_218.0284m/z	218.028	1.15537	neg	Oxathiin carboxanilide	HMDB0255968				20542956		ZSUMCRSGZQLTDK-UHFFFAOYSA-N	Benzenoids	Benzene and substituted derivatives	Anilides	*	37.1	0	M-H	C11H9NO2S	1.42221	0.307566	1.53345e-08	6.70503e-06	8.60605	389.654	8203.32	21.0528	8131.17	8169.23	8309.55	63.1585	1.50135e-07	1.50135e-07
5.20_509.1457m/z	509.146	5.19782	neg	Razaxaban	HMDB0257116						OFJRNBWSFXEHSA-UHFFFAOYSA-N	Benzenoids	Benzene and substituted derivatives	Anilides	*	46.6	37.3	M-H2O-H	C24H20F4N8O2	-1.87051	2.01357	1.86512e-06	5.9187e-05	-1.51646	0.349543	188664	539746	194986	184523	186483	550991	543111	525136
11.35_462.2287n	443.211	11.3488	neg	SCHEMBL13960539	HMDB0257632				23533297		JKPWOPNZKYPRPZ-UHFFFAOYSA-N	Benzenoids	Benzene and substituted derivatives	Anilides	*	39.8	4.65	M-H2O-H, M-H	C26H30N4O4	4.3578	2.56261	0.00552486	0.0179737	0.408638	1.32743	2.45203e+06	1.8472e+06	2.42054e+06	2.30799e+06	2.62755e+06	1.74713e+06	1.84036e+06	1.95409e+06
6.56_386.2063n	409.196	6.56303	pos	Sufentanil	HMDB0014846	2524		C08022	41693	56030-54-7	GGCSSNBKKAUURC-UHFFFAOYSA-N	Benzenoids	Benzene and substituted derivatives	Anilides	*	36.7	6.57	M+H, M+Na	C22H30N2O2S	9.09094	2.65922	3.88965e-05	0.000431525	-0.948339	0.518229	661362	1.2762e+06	642330	634419	707337	1.31737e+06	1.2619e+06	1.24932e+06
10.10_685.2421m/z	685.242	10.103	pos	Tariquidar	HMDB0258730	450985			148201		LGGHDPFKSSRQNS-UHFFFAOYSA-N	Benzenoids	Benzene and substituted derivatives	Anilides	*	37.9	0	M+K	C38H38N4O6	-0.348035	1.36925	0.0119769	0.0328888	-0.3006	0.811915	769661	947958	723824	812565	772593	889761	998983	955130
9.90_475.1745m/z	475.175	9.90478	pos	TEMANOGREL	HMDB0258797						ZEOQUKRCASTCFR-UHFFFAOYSA-N	Benzenoids	Benzene and substituted derivatives	Anilides	*	38.4	0	M+K	C24H28N4O4	0.675047	0.32317	0.0759388	0.142577	-0.186168	0.878937	85669.5	97469.4	88135.4	89141.3	79731.7	100394	102379	89635.7
9.62_390.0834m/z	390.083	9.61802	neg	Verubecestat	HMDB0259799				75629988		YHYKUSGACIYRML-UHFFFAOYSA-N	Benzenoids	Benzene and substituted derivatives	Anilides	*	40	15.2	M-H2O-H	C17H17F2N5O3S	-1.78835	0.0229178	0.963925	0.976315	-0.0101784	0.99297	273178	275112	317653	278576	223305	298102	310546	216689
5.18_156.0208m/z	156.021	5.18242	pos	(4-Aminophenyl)phosphonic acid	HMDB0243614				53590		OAOBMEMWHJWPNA-UHFFFAOYSA-N	Benzenoids	Benzene and substituted derivatives	Aniline and substituted anilines	*	44.6	24.6	M+H-H2O	C6H8NO3P	-0.3438	0.184749	0.169977	0.268135	0.042141	1.02964	160168	155557	159527	162492	158484	150622	157532	158517
5.96_122.0963m/z	122.096	5.96285	pos	3-Ethylaniline	HMDB0245866	324866			11475		AMKPQMFZCBTTAT-UHFFFAOYSA-N	Benzenoids	Benzene and substituted derivatives	Aniline and substituted anilines	*	37.9	0	M+H	C8H11N	-1.38977	0.0139844	0.686926	0.770649	0.220435	1.16508	563.392	483.563	262.733	666.944	760.5	280.203	611.243	559.244
3.59_306.0859m/z	306.086	3.5884	pos	4-amino-MX	HMDB0061009				184815		PWFQZSWKBRPKJI-UHFFFAOYSA-N	Benzenoids	Benzene and substituted derivatives	Aniline and substituted anilines	*	36.6	0	M+K	C12H17N3O4	3.30833	0.340906	8.01418e-06	0.000142793	-2.76074	0.147549	1743.84	11818.7	2099.5	1860.77	1271.25	12079.3	12035.8	11341.2
11.38_669.2142m/z	669.214	11.3833	neg	benfluralin	HMDB0248950	44585			2319	1861-40-1	SMDHCQAYESWHAE-UHFFFAOYSA-N	Benzenoids	Benzene and substituted derivatives	Aniline and substituted anilines	*	37.2	0	2M-H	C13H16F3N3O4	4.29341	0.31293	0.0131459	0.0353626	0.69963	1.62409	24350.4	14993.2	20516.7	24751.6	27782.8	13851.6	16050.5	15077.6
4.10_331.1174m/z	331.117	4.09952	pos	Delpazolid	HMDB0250974				71150537		QLUWQAFDTNAYPN-UHFFFAOYSA-N	Benzenoids	Benzene and substituted derivatives	Aniline and substituted anilines	*	39.1	0	M+Na	C14H17FN4O3	-0.962133	0.448639	0.000821915	0.00415019	-2.01959	0.246629	5835.67	23661.7	5525.96	5238.6	6742.44	20015.5	24484.7	26485
11.18_485.1975m/z	485.197	11.1775	neg	Diethyl 4-aminobenzylphosphonate	HMDB0251236	449338			88358		ZVAYUUUQOCPZCZ-UHFFFAOYSA-N	Benzenoids	Benzene and substituted derivatives	Aniline and substituted anilines	*	38.8	0	2M-H	C11H18NO3P	-0.206042	0.0625387	0.619439	0.715329	-0.130503	0.913513	13868.2	15181.2	12945.3	11319.6	17339.7	18248.8	14717.4	12577.3
4.36_214.0876m/z	214.088	4.3565	neg	Diphenylamine	HMDB0032562	68774		C11016	11487	122-39-4	DMBHHRLKUKUOEG-UHFFFAOYSA-N	Benzenoids	Benzene and substituted derivatives	Aniline and substituted anilines	*	37.1	0	M+FA-H	C12H11N	1.67497	0.192254	2.02579e-06	6.18677e-05	1.67433	3.19171	4660.29	1460.12	4670.9	4615.88	4694.1	1396.87	1606.95	1376.54
7.89_331.2397m/z	331.24	7.88782	neg	Edrophonium	HMDB0015145	316537		C06976	3202	116-38-1	VWLHWLSRQJQWRG-UHFFFAOYSA-O	Benzenoids	Benzene and substituted derivatives	Aniline and substituted anilines	*	39	0	2M-H	C10H16NO+	1.89634	0.0301594	0.782345	0.845978	0.00968433	1.00674	80778.5	80238.1	83266.8	81287.2	77781.5	81941.7	79765.3	79007.2
13.12_445.2151m/z	445.215	13.1195	neg	Mepanipyrim	HMDB0254448	68688		C10919	86296	110235-47-7	CIFWZNRJIBNXRE-UHFFFAOYSA-N	Benzenoids	Benzene and substituted derivatives	Aniline and substituted anilines	*	38.3	0	2M-H	C14H13N3	1.17277	0.0497314	0.395631	0.510513	-0.173399	0.886751	3898.23	4396.08	4835.12	3438.54	3421.02	4324.53	4031.11	4832.59
11.56_535.2708m/z	535.271	11.5591	neg	Mozenavir	HMDB0254911				9958826		KYRSNWPSSXSNEP-UHFFFAOYSA-N	Benzenoids	Benzene and substituted derivatives	Aniline and substituted anilines	*	48.4	47.5	M-H	C33H36N4O3	-1.21826	0.540357	0.00110608	0.00519351	-0.436956	0.738692	73422.4	99395.2	73330.8	69026.6	77909.9	96007.3	101747	100432
7.59_395.0758m/z	395.076	7.59205	pos	N-(2,4-Dinitrophenyl)-5-methoxytryptamine	HMDB0254997				176102		ODQMCTXUHFTMIE-UHFFFAOYSA-N	Benzenoids	Benzene and substituted derivatives	Aniline and substituted anilines	*	38.2	0	M+K	C17H16N4O5	1.6412	0.569245	0.011892	0.0327066	1.41326	2.66339	49341.8	18525.9	35497.7	55135.7	57392	20345.2	16555.9	18676.7
5.38_265.0340m/z	265.034	5.37517	pos	N-(2,4-Dinitrophenyl)ethylenediamine	HMDB0245740				168833		AIUKPEQJKQUQKZ-UHFFFAOYSA-N	Benzenoids	Benzene and substituted derivatives	Aniline and substituted anilines	*	37.6	0	M+K	C8H10N4O4	2.78048	0.0297481	0.73619	0.810152	-0.0934347	0.937289	6384.47	6811.63	7239.26	6538.56	5375.57	5081.23	6645.81	8707.86
0.54_223.0635m/z	223.063	0.535617	pos	N-Phenyl-p-phenylenediamine	HMDB0246356				7564		ATGUVEKSASEFFO-UHFFFAOYSA-N	Benzenoids	Benzene and substituted derivatives	Aniline and substituted anilines	*	39	0	M+K	C12H12N2	1.50567	0.270526	0.208412	0.314013	-4.06438	0.0597722	672.633	11253.3	529.683	146.669	1341.55	8621.1	24570.7	568.032
4.97_326.1361m/z	326.136	4.96727	neg	Pendimethalin	HMDB0256221	68776		C11019	38479	40487-42-1	CHIFOSRWCNZCFN-UHFFFAOYSA-N	Benzenoids	Benzene and substituted derivatives	Aniline and substituted anilines	*	36.7	0	M+FA-H	C13H19N3O4	1.33599	0.381349	2.1251e-05	0.00027897	36.2911	8.4086e+10	12624.3	1.50135e-07	13672	11813.7	12387.1	1.50135e-07	1.50135e-07	1.50135e-07
0.80_405.0906m/z	405.091	0.798117	neg	Prosulfalin	HMDB0256862	331064			171051		LKVOXDJKFRBRQV-UHFFFAOYSA-N	Benzenoids	Benzene and substituted derivatives	Aniline and substituted anilines	*	36.1	0	M-H	C14H22N4O6S2	-0.54808	0.466022	3.28866e-05	0.000383509	6.37573	83.0398	19105	230.07	17744.3	20849.4	18721.2	194.041	250.412	245.756
10.91_653.1673m/z	653.167	10.9127	neg	Robenacoxib	HMDB0257284	454551			6433107		ZEXGDYFACFXQPF-UHFFFAOYSA-N	Benzenoids	Benzene and substituted derivatives	Aniline and substituted anilines	*	41.8	22.3	2M-H	C16H13F4NO2	-2.93957	0.960286	0.0609823	0.119912	0.718629	1.64562	256727	156007	217513	227387	325282	192549	139324	136148
4.88_384.1911n	385.198	4.87845	pos	Schiff base	HMDB0258164						MUUKLJYMJUVYPA-UHFFFAOYSA-N	Benzenoids	Benzene and substituted derivatives	Aniline and substituted anilines	*	37.5	0	M+H, M+Na	C19H24N6O3	0.326804	0.95145	5.66449e-06	0.000115828	5.86318	58.2095	79815	1371.17	75737.9	79650.7	84056.5	2210.94	568.921	1333.65
9.71_505.1851m/z	505.185	9.7066	pos	(2S)-3-[[2-[(5R)-3-(4-Carbamimidoylphenyl)-4,5-dihydro-1,2-oxazol-5-yl]acetyl]amino]-2-[(3-methylphenyl)sulfonylamino]propanoic acid	HMDB0250050				49823751		MZXCMCNTHWUWQR-UHFFFAOYSA-N	Benzenoids	Benzene and substituted derivatives	Benzenesulfonamides	*	46.3	44.2	M+NH4	C22H25N5O6S	-2.69235	0.990468	0.0232848	0.0557253	-0.106616	0.928764	1.26688e+06	1.36405e+06	1.30282e+06	1.25082e+06	1.24701e+06	1.36481e+06	1.32839e+06	1.39895e+06
4.97_331.0955m/z	331.096	4.96727	neg	3-Butyl-1-hydroxy-1-(4-methylphenyl)sulfonylurea	HMDB0257604				22389998		LOAJTKOXLBEAIX-UHFFFAOYSA-N	Benzenoids	Benzene and substituted derivatives	Benzenesulfonamides	*	37.5	0	M+FA-H	C12H18N2O4S	-4.87385	0.249018	0.000949376	0.00463409	-0.657032	0.634182	9539.71	15042.5	9199.38	9897.7	9522.05	16075.5	15045.9	14006.3
9.13_269.0472n	287.081	9.12665	pos	5-Hydroxysulfamethoxazole	HMDB0060529				10355717		CECJOLRUXWTJHV-UHFFFAOYSA-N	Benzenoids	Benzene and substituted derivatives	Benzenesulfonamides	*	38.9	5.07	M+H, M+NH4	C10H11N3O4S	0.795815	2.0343	0.0221206	0.0534613	0.148152	1.10815	4.18268e+06	3.77448e+06	4.34392e+06	3.96674e+06	4.23739e+06	3.76552e+06	3.78386e+06	3.77406e+06
0.80_587.1476m/z	587.148	0.798117	neg	6-Hydroxymethylsulfadimidine	HMDB0247080				162643		GSRTYDUUOGUWHO-UHFFFAOYSA-N	Benzenoids	Benzene and substituted derivatives	Benzenesulfonamides	*	37.8	0	2M-H	C12H14N4O3S	-4.14233	0.391461	1.68156e-05	0.000235747	4.81237	28.0975	13789.1	490.757	14852.8	13431.6	13082.8	362.751	512.532	596.989
10.91_677.2397m/z	677.24	10.9127	neg	7-Hydroxygliclazide	HMDB0014027	3118			131750725		JMHDCYDSYHLATB-UHFFFAOYSA-N	Benzenoids	Benzene and substituted derivatives	Benzenesulfonamides	*	37.4	0	2M-H	C15H21N3O4S	-5.27567	0.0341337	0.822951	0.876258	0.431577	1.34871	3301.3	2447.75	507.747	8503.32	892.826	1.50135e-07	7343.25	1.50135e-07
13.74_527.1412m/z	527.141	13.7411	neg	AG 85 (pharmaceutical)	HMDB0244691	432728			127860		RZPDNDSSUGJDEO-UHFFFAOYSA-N	Benzenoids	Benzene and substituted derivatives	Benzenesulfonamides	*	44.8	35.5	M+FA-H	C27H22N4O3S	3.69697	0.391619	1.92903e-05	0.000259637	0.763396	1.69748	32394.2	19083.7	32630.8	31416.1	33135.7	18662.1	19084.1	19504.8
4.08_395.0752m/z	395.075	4.0824	neg	Apratastat	HMDB0248530				9888017		MAVDNGWEBZTACC-UHFFFAOYSA-N	Benzenoids	Benzene and substituted derivatives	Benzenesulfonamides	*	38	0.039	M-H2O-H	C17H22N2O6S2	2.59599	0.659078	5.02992e-07	2.79101e-05	3.50461	11.3499	41221.3	3631.86	42414.6	40376	40873.3	3655.5	3933.55	3306.54
0.77_202.0182m/z	202.018	0.765	neg	Benzenesulfonamide	HMDB0248984	334230			7370		KHBQMWCZKVMBLN-UHFFFAOYSA-N	Benzenoids	Benzene and substituted derivatives	Benzenesulfonamides	*	37.2	0	M+FA-H	C6H7NO2S	1.8375	0.154873	0.00055245	0.00307073	6.51035	91.1613	2139.42	23.4685	2307.03	2387.89	1723.33	70.4054	1.50135e-07	1.50135e-07
9.52_389.1283m/z	389.128	9.52373	pos	Benzenesulfonamide, N-(((1,1-dimethylethyl)amino)carbonyl)-2-((4-methylphenyl)amino)-5-nitro-	HMDB0249304						SILRUCMXYIKULW-UHFFFAOYSA-N	Benzenoids	Benzene and substituted derivatives	Benzenesulfonamides	*	36.6	0	M+H-H2O	C18H22N4O5S	1.10595	0.39454	0.107211	0.18731	-0.0545995	0.962862	485818	504556	479379	491157	486918	500997	520503	492169
9.82_541.1882m/z	541.188	9.82222	neg	Carbutamide	HMDB0249664						VDTNNGKXZGSZIP-UHFFFAOYSA-N	Benzenoids	Benzene and substituted derivatives	Benzenesulfonamides	*	36.2	0	2M-H	C11H17N3O3S	-4.87553	0.22109	0.0762328	0.143	0.740293	1.67051	13747.9	8229.73	10907.1	13057.9	17278.7	10598.8	8249.83	5840.57
4.95_438.0832m/z	438.083	4.95008	neg	Convergence	HMDB0250444				59152103		ZIZJYTFTAKMQAI-UHFFFAOYSA-N	Benzenoids	Benzene and substituted derivatives	Benzenesulfonamides	*	37.3	0	M-H	C18H16F3N5O3S	-4.92721	0.281332	6.57186e-06	0.000126572	35.4114	4.56964e+10	6860.64	1.50135e-07	6617.88	7304.66	6659.36	1.50135e-07	1.50135e-07	1.50135e-07
8.79_530.2278m/z	530.228	8.79093	pos	Darunavir	HMDB0015393	316036			213039	206361-99-1	CJBJHOAVZSMMDJ-HEXNFIEUSA-N	Benzenoids	Benzene and substituted derivatives	Benzenesulfonamides	*	36	0	M+H-H2O	C27H37N3O7S	-7.48066	0.911709	0.0801339	0.148759	0.272841	1.20818	550423	455579	532802	619194	499273	492943	446380	427413
2.74_281.1065m/z	281.106	2.73715	pos	Desaminosulfamethazine	HMDB0251030				188299		YREOGEATBXGQCH-UHFFFAOYSA-N	Benzenoids	Benzene and substituted derivatives	Benzenesulfonamides	*	39.3	8.15	M+NH4	C12H13N3O2S	-0.663922	0.156291	0.0254116	0.0597057	-0.262868	0.83343	12179.5	14613.7	11951.2	13005.5	11581.8	13653.9	14610.6	15576.6
10.02_504.2154n	503.208	10.0238	neg	Hydroxyhomo Sildenafil	HMDB0253271	425504			4742795		NEYKRKVLEWKOBI-UHFFFAOYSA-N	Benzenoids	Benzene and substituted derivatives	Benzenesulfonamides	*	44.1	28.7	M-H, M+FA-H, 2M-H	C23H32N6O5S	-0.147721	0.993067	0.000459307	0.00266847	-0.686211	0.621484	142605	229459	149877	133681	144257	235819	236574	215984
8.60_505.1874m/z	505.187	8.59588	neg	N-Desethyl Vardenafil	HMDB0255115				12018718		OKUKNGDVADFTHE-UHFFFAOYSA-N	Benzenoids	Benzene and substituted derivatives	Benzenesulfonamides	*	38.4	0	M+FA-H	C21H28N6O4S	-0.153372	0.753076	0.166995	0.264467	-0.537145	0.689133	168703	244805	188277	205091	112742	267370	291037	176008
6.34_642.2826m/z	642.283	6.34207	neg	Satavaptan	HMDB0257503				158348		QKXJWFOKVQWEDZ-UHFFFAOYSA-N	Benzenoids	Benzene and substituted derivatives	Benzenesulfonamides	*	36.6	0	M-H	C33H45N3O8S	-4.43477	0.48083	0.00531952	0.0174691	4.63728	24.8862	22170.2	890.86	14491	26181.6	25837.9	1.50135e-07	1454.36	1218.23
9.90_474.2049n	473.198	9.90033	neg	Sildenafil	HMDB0005039	44407		C07259	5212	139755-83-2	BNRNXUUZRGQAQC-UHFFFAOYSA-N	Benzenoids	Benzene and substituted derivatives	Benzenesulfonamides	*	38.3	0	M-H, M+FA-H	C22H30N6O4S	-0.0916184	0.591097	0.00158031	0.00686667	-0.419486	0.747691	92603.7	123853	95161.4	85352.4	97297.3	121122	123199	127238
5.11_400.0289m/z	400.029	5.10937	neg	Succinylsulfathiazole	HMDB0258548	44631		C11745	5315	116-43-8	SKVLYVHULOWXTD-UHFFFAOYSA-N	Benzenoids	Benzene and substituted derivatives	Benzenesulfonamides	*	36.1	0	M+FA-H	C13H13N3O5S2	2.89782	0.0889397	0.225165	0.333401	-0.270023	0.829306	5703.77	6877.76	6693.61	4821.36	5596.34	6539.78	6025.42	8068.07
0.78_196.0195m/z	196.019	0.78095	neg	Sulfacarbamide	HMDB0258571	314968			11033		WVAKABMNNSMCDK-UHFFFAOYSA-N	Benzenoids	Benzene and substituted derivatives	Benzenesulfonamides	*	36.7	0	M-H2O-H	C7H9N3O3S	3.92693	0.137076	0.00177345	0.00750371	1.3152	2.48837	2815.33	1131.4	3054.26	3006.52	2385.22	993.812	1240.05	1160.32
6.97_499.1013m/z	499.101	6.97208	neg	Sulfadiazine	HMDB0014503	2434		C07658	5215	68-35-9	SEEPANYCNGTZFQ-UHFFFAOYSA-N	Benzenoids	Benzene and substituted derivatives	Benzenesulfonamides	*	37.2	0	2M-H	C10H10N4O2S	7.29978	0.147634	0.220062	0.327433	0.336424	1.26262	15438.1	12227	11214.6	18150	16949.8	13338.8	11662.9	11679.4
7.60_559.1234m/z	559.123	7.60088	neg	Sulfameter	HMDB0258574	43486			5326	651-06-9	GPTONYMQFTZPKC-UHFFFAOYSA-N	Benzenoids	Benzene and substituted derivatives	Benzenesulfonamides	*	36.4	0	2M-H	C11H12N4O3S	8.34504	0.132577	0.311996	0.430194	0.206026	1.15351	22753.2	19725.2	21004	19393.2	27862.3	20411.8	19392.8	19371.1
6.51_253.0521n	271.086	6.51227	pos	Sulfamethoxazole	HMDB0015150	2546		C07315	5329	723-46-6	JLKIGFTWXXRPMT-UHFFFAOYSA-N	Benzenoids	Benzene and substituted derivatives	Benzenesulfonamides	*	37.9	0	M+H, M+NH4	C10H11N3O3S	-0.00235288	0.622997	0.352883	0.472265	-0.0759666	0.948706	1.33187e+06	1.40388e+06	1.25868e+06	1.35745e+06	1.3795e+06	1.37969e+06	1.31838e+06	1.51358e+06
7.48_269.0471n	287.081	7.48158	pos	Sulfamethoxazole N4-hydroxylamine	HMDB0013852	406097			114821		MJAMPGKHIZXVFJ-UHFFFAOYSA-N	Benzenoids	Benzene and substituted derivatives	Benzenesulfonamides	*	42.1	20.1	M+H, M+NH4	C10H11N3O4S	0.33585	0.332086	0.795454	0.856177	0.0282867	1.0198	3.56831e+06	3.49903e+06	4.03336e+06	3.28324e+06	3.38835e+06	3.32764e+06	3.56055e+06	3.6089e+06
3.84_497.1094m/z	497.109	3.84195	neg	Sulfapyridine	HMDB0015028	2552			5336	144-83-2	GECHUMIMRBOMGK-UHFFFAOYSA-N	Benzenoids	Benzene and substituted derivatives	Benzenesulfonamides	*	37.7	0	2M-H	C11H11N3O2S	4.50936	0.0280258	0.384169	0.499376	-5.41922	0.0233696	3.71504	158.969	1.50135e-07	11.1451	1.50135e-07	1.50135e-07	476.906	1.50135e-07
8.21_408.0768n	453.075	8.20823	neg	Susalimod	HMDB0258638	431446			3086668		WJLQPSZXCOYTHS-UHFFFAOYSA-N	Benzenoids	Benzene and substituted derivatives	Benzenesulfonamides	*	37.2	0	M-H, M+FA-H	C21H16N2O5S	-2.99542	0.206822	0.204829	0.309588	-0.461158	0.726403	16281.2	22413.4	14069.6	13641	21133	17430.3	21305.5	28504.5
12.62_515.2446m/z	515.245	12.6244	neg	Udenafil	HMDB0015628	85559			6918523	268203-93-6	IYFNEFQTYQPVOC-UHFFFAOYSA-N	Benzenoids	Benzene and substituted derivatives	Benzenesulfonamides	*	38.1	0	M-H	C25H36N6O4S	-0.00823467	0.147748	0.0780268	0.145633	0.0738789	1.05254	49596.3	47120.4	50061.4	50080.1	48647.3	48538.3	47474.7	45348.3
0.53_325.1846m/z	325.185	0.527767	neg	4-Dodecan-6-ylbenzenesulfonic Acid	HMDB0246414	984301			16652		GHNRTXCRBJQVGN-UHFFFAOYSA-N	Benzenoids	Benzene and substituted derivatives	Benzenesulfonic acids and derivatives	*	38	0	M-H	C18H30O3S	0.940972	0.110301	0.0130446	0.0351381	0.551405	1.46551	3661.53	2498.47	4001.46	3858.31	3124.83	2496.61	2548.03	2450.76
11.18_325.1845m/z	325.185	11.1775	neg	4-Dodecylbenzenesulfonic Acid	HMDB0059915	324404			8485		KWXICGTUELOLSQ-UHFFFAOYSA-N	Benzenoids	Benzene and substituted derivatives	Benzenesulfonic acids and derivatives	*	44.5	31.3	M-H	C18H30O3S	0.662703	1.22955	0.00523183	0.0172332	0.823949	1.77024	319554	180514	367414	306138	285111	177756	189881	173905
0.57_226.9662m/z	226.966	0.570567	neg	5-Sulfo-1,3-benzenedicarboxylic acid	HMDB0032822	88744			80714	22326-31-4	CARJPEPCULYFFP-UHFFFAOYSA-N	Benzenoids	Benzene and substituted derivatives	Benzenesulfonic acids and derivatives	*	37.8	0	M-H2O-H	C8H6O7S	2.64335	0.918978	3.57529e-06	8.57706e-05	1.29203	2.44872	123661	50500.3	124876	125739	120368	48172.2	51868.8	51460
2.46_203.0022m/z	203.002	2.45678	neg	Benzenesulfonic acid	HMDB0248986						SRSXLGNVWSONIS-UHFFFAOYSA-N	Benzenoids	Benzene and substituted derivatives	Benzenesulfonic acids and derivatives	*	38.1	0	M+FA-H	C6H6O3S	1.7138	0.196619	1.79021e-05	0.000246603	2.56573	5.92055	4037.78	681.994	3852	4298.47	3962.87	672.336	619.138	754.508
0.79_244.0636m/z	244.064	0.791567	pos	Diethylamino 2,5-dihydroxybenzenesulfonate	HMDB0257905				15548711		SJXACOOQVUIXRC-UHFFFAOYSA-N	Benzenoids	Benzene and substituted derivatives	Benzenesulfonic acids and derivatives	*	36.6	0	M+H-H2O	C10H15NO5S	-0.817345	0.362497	2.22524e-05	0.000288273	4.5702	23.7557	11909.6	501.335	12883.5	11256.4	11588.8	351.7	545.1	607.206
11.35_311.1690m/z	311.169	11.3488	neg	N-Undecylbenzenesulfonic acid	HMDB0032549	88521			38222	50854-94-9	UCDCOJNNUVYFKJ-UHFFFAOYSA-N	Benzenoids	Benzene and substituted derivatives	Benzenesulfonic acids and derivatives	*	41.8	16.8	M-H	C17H28O3S	1.08855	1.48253	0.00569903	0.0184102	0.5942	1.50964	600470	397758	672580	578537	550294	388323	410499	394453
4.97_229.0179m/z	229.018	4.96727	neg	Polystyrene sulfonate	HMDB0015435				75905	28210-41-5	MAGFQRLKWCCTQJ-UHFFFAOYSA-N	Benzenoids	Benzene and substituted derivatives	Benzenesulfonic acids and derivatives	*	36.9	0	M+FA-H	C8H8O3S	1.5044	0.00646061	0.541006	0.646784	-0.948081	0.518321	12.2774	23.6869	1.50135e-07	1.50135e-07	36.8323	33.6426	1.50135e-07	37.4181
0.61_178.9779m/z	178.978	0.613717	neg	Sodium n-alkylbenzenesulfonate	HMDB0303289	337830			517327		MZSDGDXXBZSFTG-UHFFFAOYSA-M	Benzenoids	Benzene and substituted derivatives	Benzenesulfonic acids and derivatives	*	37.5	0	M-H	C6H5NaO3S	-2.68631	0.532736	0.00902932	0.0263869	-1.41182	0.375838	16042.7	42685.1	19645.6	14853.9	13628.5	32351.2	49980.1	45723.9
5.41_351.0182m/z	351.018	5.40737	neg	(-)-Mintlactone	HMDB0302763				236032		NRBDZRMCFXNSFF-UHFFFAOYSA-N	Benzenoids	Benzene and substituted derivatives	Benzenesulfonyl compounds	*	37.3	0	M+FA-H	C14H10O6S	0.659315	0.0798296	0.00460019	0.0155995	3.83701	14.2907	627.316	43.8968	719.198	443.483	719.267	131.69	1.50135e-07	1.50135e-07
11.10_323.0959m/z	323.096	11.0959	neg	2,2-Dimethyl-4-(4-methylsulfonylphenyl)-5-propoxyfuran-3-one	HMDB0255395				54135119		NXDIJCMISUCNAE-UHFFFAOYSA-N	Benzenoids	Benzene and substituted derivatives	Benzenesulfonyl compounds	*	38.2	0	M-H	C16H20O5S	0.15486	0.184752	0.074788	0.140924	-0.451642	0.73121	10458.8	14303.5	11019.5	11557	8800	16997.8	13346.1	12566.4
12.83_491.1747m/z	491.175	12.8258	neg	2-[3-Methoxy-2-propoxy-5-[5-(3,4,5-trimethoxyphenyl)oxolan-2-yl]phenyl]sulfonylethanol	HMDB0253852				18755202		WXIDMVGKJBAEFP-UHFFFAOYSA-N	Benzenoids	Benzene and substituted derivatives	Benzenesulfonyl compounds	*	37.5	0	M-H2O-H	C25H34O9S	0.443882	0.209952	0.0102617	0.0291219	0.671095	1.59228	11191.9	7028.86	10424	12659.3	10492.4	6466.17	8107.76	6512.66
6.50_435.0724m/z	435.072	6.49793	neg	Diphenyl sulfone	HMDB0251453				31386		KZTYYGOKRVBIMI-UHFFFAOYSA-N	Benzenoids	Benzene and substituted derivatives	Benzenesulfonyl compounds	*	38.4	0	2M-H	C12H10O2S	-1.34845	0.202403	0.19447	0.297533	0.366456	1.28918	25666	19908.7	20985.7	23059.9	32952.3	20087.1	20139.9	19499.2
10.39_621.1073m/z	621.107	10.3905	neg	Fexinidazole Sulfone	HMDB0252241				21429076		YMIAMMYJWRZXIX-UHFFFAOYSA-N	Benzenoids	Benzene and substituted derivatives	Benzenesulfonyl compounds	*	38.4	0	2M-H	C12H13N3O5S	-1.02822	0.0137955	0.904969	0.935762	-0.0877149	0.941012	4018.24	4270.13	1860.53	5859.94	4334.26	2505.55	2835.7	7469.14
5.00_671.1993m/z	671.199	5.00273	neg	Firocoxib	HMDB0252268	72180		C18363	208910	189954-96-9	FULAPETWGIGNMT-UHFFFAOYSA-N	Benzenoids	Benzene and substituted derivatives	Benzenesulfonyl compounds	*	38	0	2M-H	C17H20O5S	0.432188	0.0458765	0.50174	0.611137	0.482287	1.39696	1841.81	1318.45	1533.64	1722.03	2269.77	1731.02	2224.32	1.50135e-07
10.22_384.1205n	367.117	10.2249	pos	(+)-Zeylenol	HMDB0029541	86327			14283260	113532-12-0	AWCUZBLYCWUTRL-UHFFFAOYSA-N	Benzenoids	Benzene and substituted derivatives	Benzoic acids and derivatives	*	40	6.71	M+H-H2O, M+Na	C21H20O7	-1.16748	0.826806	0.0742029	0.140037	-0.125888	0.91644	842387	919195	837433	874642	815087	956081	866955	934549
12.27_385.2366m/z	385.237	12.2655	pos	(Z)-2,4-Dihydroxy-6-(8-pentadecenyl)benzoic acid	HMDB0039226	93817			22665100	62071-06-1	ACSAQPSTIMIXGH-BQYQJAHWSA-N	Benzenoids	Benzene and substituted derivatives	Benzoic acids and derivatives	*	47.1	45.4	M+Na	C22H34O4	4.71632	0.16365	0.0810826	0.150088	-0.21858	0.859411	18712.1	21773.2	20586.9	17900.3	17649.1	21225.9	23577.6	20516
9.76_515.1353m/z	515.135	9.76023	neg	[2-Oxo-3-(3-oxo-1-phenylbutyl)chromen-4-yl] 2-acetyloxybenzoate	HMDB0258112				53888654		HOXVLYDCRDAPNI-UHFFFAOYSA-N	Benzenoids	Benzene and substituted derivatives	Benzoic acids and derivatives	*	40.6	13.6	M+FA-H	C28H22O7	1.2536	0.30426	0.026965	0.0626866	0.255997	1.19416	57045.5	47770.3	54977.6	55711.9	60446.9	51973.7	45355.1	45982.1
7.37_415.1382m/z	415.138	7.37255	pos	{1-[2-(4-Carbamimidoyl-benzoylamino)-propionyl]-piperidin-4-yloxy}-acetic acid	HMDB0257277				12007072		BHOGTSLQMNCJHA-UHFFFAOYSA-N	Benzenoids	Benzene and substituted derivatives	Benzoic acids and derivatives	*	38.4	0	M+K	C18H24N4O5	1.04149	0.0788578	0.452159	0.565031	0.144089	1.10503	14788.5	13382.8	13310.5	17670.7	13384.1	11669.1	14595.7	13883.6
11.32_475.1766m/z	475.177	11.3151	neg	1-(2H-1,3-Benzodioxol-5-yl)-2-[2,6-dimethoxy-4-(prop-2-en-1-yl)phenoxy]propyl benzoate	HMDB0039249	93839					RJWAIUBGAOQMRT-UHFFFAOYSA-N	Benzenoids	Benzene and substituted derivatives	Benzoic acids and derivatives	*	41	14.3	M-H	C28H28O7	0.82002	0.123439	0.499169	0.608759	0.108271	1.07794	52370.5	48584.1	56273	45721	55117.6	44264.7	45213.3	56274.2
4.76_232.0489m/z	232.049	4.76222	pos	1-(4-Carboxyphenyl)-3,3-dimethyltriazene	HMDB0247318				23606		GUAZPUYTLMUTMA-UHFFFAOYSA-N	Benzenoids	Benzene and substituted derivatives	Benzoic acids and derivatives	*	37.1	0	M+K	C9H11N3O2	3.37562	0.101378	0.0778562	0.145422	-0.235125	0.849611	6577.93	7742.28	7291.83	6453.09	5988.87	7866.67	7147.23	8212.94
5.92_225.0407m/z	225.041	5.92478	neg	1-O-Galloylglycerol	HMDB0039177	93771			5317465	87087-60-3	PDEQYQCQYAQJPN-UHFFFAOYSA-N	Benzenoids	Benzene and substituted derivatives	Benzoic acids and derivatives	*	48.8	46.5	M-H2O-H	C10H12O7	0.878277	1.14525	0.000194395	0.00139952	-0.517015	0.698816	266209	380942	273637	259985	265005	372111	374270	396446
4.92_169.0144m/z	169.014	4.91502	neg	2,3,4-Trihydroxybenzoic acid	HMDB0059964	325930			11874	610-02-6	BRRSNXCXLSVPFC-UHFFFAOYSA-N	Benzenoids	Benzene and substituted derivatives	Benzoic acids and derivatives	*	50.8	58.5	M-H	C7H6O5	0.736423	0.0842375	0.048951	0.100664	-0.741234	0.598227	1123.8	1878.55	1154.93	1044.88	1171.58	2412.3	1613.09	1610.25
0.54_207.0173m/z	207.017	0.535617	pos	2,3-Diaminosalicylic acid	HMDB0013159						CGKSFNAGRBJNJO-UHFFFAOYSA-N	Benzenoids	Benzene and substituted derivatives	Benzoic acids and derivatives	*	37.9	0	M+K	C7H8N2O3	3.6721	0.178113	0.50332	0.612725	0.106891	1.0769	111245	103300	117030	110610	106094	122556	100198	87147.5
6.43_151.0037m/z	151.004	6.4304	neg	2,4,6-Trihydroxybenzoic acid	HMDB0029649	333307			66520	83-30-7	IBHWREHFNDMRPR-UHFFFAOYSA-N	Benzenoids	Benzene and substituted derivatives	Benzoic acids and derivatives	*	49.7	50.8	M-H2O-H	C7H6O5	0.345362	0.299129	0.013515	0.0361662	-0.711943	0.610497	13437.4	22010.5	13682	12251.7	14378.4	24688.4	23089.8	18253.3
5.00_307.0462m/z	307.046	5.00273	neg	2,6-Dihydroxybenzoic acid	HMDB0013676	336477			9338	303-07-1	AKEUNCKRJATALU-UHFFFAOYSA-N	Benzenoids	Benzene and substituted derivatives	Benzoic acids and derivatives	*	39	0	2M-H	C7H6O4	0.826667	0.100126	0.013778	0.0367147	-0.650901	0.636883	1684.42	2644.79	1719.28	1818.31	1515.66	3066.09	2412.23	2456.05
6.59_431.1337m/z	431.134	6.5945	pos	2-[1-[(2S)-2-[[4-[(E)-N'-Hydroxycarbamimidoyl]benzoyl]amino]propanoyl]piperidin-4-yl]oxyacetic acid	HMDB0257278				18538416		IGVCMKIDNIJWLV-UHFFFAOYSA-N	Benzenoids	Benzene and substituted derivatives	Benzoic acids and derivatives	*	37.1	0	M+K	C18H24N4O6	2.47209	0.0411214	0.816673	0.871667	-0.0412918	0.971784	40609.5	41788.6	44457.6	44419.6	32951.2	36262.5	45633.9	43469.4
5.71_507.1644m/z	507.164	5.71218	pos	2-[1-[2-[(4-Carbamimidoylbenzoyl)amino]-3-(4-hydroxyphenyl)propanoyl]piperidin-4-yl]oxyacetic acid	HMDB0249516				71453		FPKOGTAFKSLZLD-UHFFFAOYSA-N	Benzenoids	Benzene and substituted derivatives	Benzoic acids and derivatives	*	43	22.5	M+K	C24H28N4O6	0.702647	1.08922	0.00015035	0.00115966	-0.719626	0.607255	160298	263972	164200	152710	163984	276218	260760	254938
6.27_301.1544m/z	301.154	6.27467	pos	2-[Methyl(3-phenylpropanoyl)amino]benzoic acid	HMDB0032845	88765			10540941		APLMLPAZZRMWPT-UHFFFAOYSA-N	Benzenoids	Benzene and substituted derivatives	Benzoic acids and derivatives	*	37.4	0	M+NH4	C17H17NO3	-1.01026	0.72444	9.61406e-06	0.000162714	38.1411	3.03129e+11	45510.3	1.50135e-07	42728.9	48349	45453.1	1.50135e-07	1.50135e-07	1.50135e-07
3.88_205.0119m/z	205.012	3.87867	neg	2-Hydroxy-4-trifluoromethyl benzoic acid	HMDB0060715				164578	328-90-5	XMLFPUBZFSJWCN-UHFFFAOYSA-N	Benzenoids	Benzene and substituted derivatives	Benzoic acids and derivatives	*	50.9	56.9	M-H	C8H5F3O3	0.567248	0.481035	2.47857e-05	0.000311862	-0.85839	0.551568	24716.1	44810.6	26292.2	23733.6	24122.5	45009.8	43970.6	45451.5
3.04_221.0069m/z	221.007	3.03782	neg	2-Hydroxy-5-(trifluoromethoxy)benzoic Acid	HMDB0245146	458292			2775103		HNYMLXYADOZCNY-UHFFFAOYSA-N	Benzenoids	Benzene and substituted derivatives	Benzoic acids and derivatives	*	51.3	59.4	M-H	C8H5F3O4	0.991449	0.37708	1.62572e-05	0.000231405	1.05544	2.07836	23780.9	11442.2	23886.9	24112.7	23343.3	12315.5	11171.4	10839.6
11.16_363.2160m/z	363.216	11.1621	neg	2-Hydroxy-6-(8-tridecenyl)benzoic acid	HMDB0038521	93196			131752388	88640-88-4	NIHXXEQAKMXJMU-SREVYHEPSA-N	Benzenoids	Benzene and substituted derivatives	Benzoic acids and derivatives	**	48	0	M+FA-H	C20H30O3	-5.231	0.0549001	0.470757	0.58293	-0.120398	0.919934	8100.48	8805.51	9146.44	7269.49	7885.52	9833.02	7486.78	9096.72
14.63_347.2595m/z	347.26	14.6305	neg	2-Hydroxy-6-pentadecylbenzoic acid	HMDB0029683	438338	LMPK15040002	C10759	167551	16611-84-0	ADFWQBGTDJIESE-UHFFFAOYSA-N	Benzenoids	Benzene and substituted derivatives	Benzoic acids and derivatives	*	55.5	82.2	M-H	C22H36O3	1.07935	0.593517	0.000530332	0.00297531	-1.57463	0.335729	15694.7	46748.1	17807.1	14869.7	14407.3	52472.3	43568.7	44203.4
10.18_165.0180m/z	165.018	10.1792	pos	2-Hydroxyterephthalic acid	HMDB0245171	341137			97257		CDOWNLMZVKJRSC-UHFFFAOYSA-N	Benzenoids	Benzene and substituted derivatives	Benzoic acids and derivatives	*	39	0	M+H-H2O	C8H6O5	-1.54361	0.237522	0.0518675	0.105457	-0.202562	0.869006	40041.9	46077.8	42956.4	38671.9	38497.3	45147.7	43800	49285.7
5.47_136.0523n	137.06	5.47317	pos	2-Methylbenzoic acid	HMDB0002340	6632		C07215	8373	118-90-1	ZWLPBLYKEWSWPD-UHFFFAOYSA-N	Benzenoids	Benzene and substituted derivatives	Benzoic acids and derivatives	*	48.1	42.7	M+H-H2O, M+H	C8H8O2	-1.00522	0.704894	3.77721e-05	0.000422981	-0.641325	0.641124	77148.2	120333	77386.5	77163.7	76894.5	117747	118613	124639
4.70_192.0668m/z	192.067	4.70338	neg	2-Methylhippuric acid	HMDB0011723	24085		C01586	91637	42013-20-7	YOEBAVRJHRCKRE-UHFFFAOYSA-N	Benzenoids	Benzene and substituted derivatives	Benzoic acids and derivatives	***	67	60.9	M-H	C10H11NO3	0.752198	0.48057	8.14728e-07	3.59301e-05	2.78761	6.90487	23375.1	3385.31	22753.8	23586.2	23785.4	3276.66	3073.61	3805.67
4.28_153.0195m/z	153.019	4.28242	neg	2-Pyrocatechuic acid	HMDB0000397	5386		C00196	19	303-38-8	GLDQAMYCGOIJDV-UHFFFAOYSA-N	Benzenoids	Benzene and substituted derivatives	Benzoic acids and derivatives	***	65.6	71.4	M-H	C7H6O4	0.964217	0.792167	4.05048e-06	9.3377e-05	1.44621	2.72491	85882.9	31517.7	87938.5	86075.2	83634.9	29711.9	32869.4	31971.9
0.76_154.0497m/z	154.05	0.760983	pos	3-Hydroxyanthranilic acid	HMDB0001476	3275		C00632	86	548-93-6	WJXSWCUQABXPFS-UHFFFAOYSA-N	Benzenoids	Benzene and substituted derivatives	Benzoic acids and derivatives	*	44.8	27.3	M+H	C7H7NO3	-0.782022	0.844235	2.99555e-06	7.72318e-05	3.6216	12.3086	67183.7	5458.27	66201.4	64998.7	70350.8	5188.66	5198.23	5987.92
4.30_275.0563m/z	275.056	4.30078	neg	3-Hydroxybenzoic acid	HMDB0002466	6690		C00587	7420	99-06-9	IJFXRHURBJZNAO-UHFFFAOYSA-N	Benzenoids	Benzene and substituted derivatives	Benzoic acids and derivatives	***	55.2	42.1	2M-H	C7H6O3	0.696456	0.12939	0.00235817	0.00933605	0.592387	1.50774	4476.89	2969.28	4203.22	4577.91	4649.55	3001.41	3247.26	2659.16
3.59_258.0059m/z	258.006	3.5884	pos	3-Hydroxyhippuric acid sulfate	HMDB0304909				129830950		ZYEMKIHYSVDTSN-UHFFFAOYSA-N	Benzenoids	Benzene and substituted derivatives	Benzoic acids and derivatives	*	37.8	2.8	M+H-H2O	C9H9NO7S	-2.93265	0.335418	2.35588e-05	0.000300279	-0.831215	0.562056	12537.9	22307.2	11996.2	12888.1	12729.3	21746.6	22917.8	22257.1
4.86_241.0356m/z	241.036	4.8631	neg	3-Methoxy-4,5-methylenedioxybenzoic acid	HMDB0030800	87205			607309	526-34-1	AOHAPDDBNAPPIN-UHFFFAOYSA-N	Benzenoids	Benzene and substituted derivatives	Benzoic acids and derivatives	*	39.1	0	M+FA-H	C9H8O5	1.37578	0.351833	6.72121e-07	3.24237e-05	6.33148	80.5313	10847.7	134.702	11156.9	10543.7	10842.7	2.02425	110.768	291.315
5.84_133.0292m/z	133.029	5.84182	neg	3-Methoxybenzoic acid	HMDB0032606	338731			11461	586-38-9	XHQZJYCNDZAGLW-UHFFFAOYSA-N	Benzenoids	Benzene and substituted derivatives	Benzoic acids and derivatives	**	47.6	0	M-H2O-H	C8H8O3	-1.77814	0.0845027	0.235504	0.345453	-0.0922669	0.938048	16346.8	17426.4	16234.8	16298.8	16506.7	15891	18287.9	18100.1
10.36_289.1449m/z	289.145	10.3593	neg	3-Polyprenyl-4,5-dihydroxybenzoate	HMDB0060380			C17554	46173940		GJZLZMVQYJZMIO-KPKJPENVSA-N	Benzenoids	Benzene and substituted derivatives	Benzoic acids and derivatives	*	49.5	54	M-H	C17H22O4	1.38464	0.0853298	0.591332	0.691268	-0.0581609	0.960488	54690.6	56940.4	62151.1	52343.1	49577.4	55819.6	57160	57841.7
4.63_307.0778m/z	307.078	4.63062	neg	4-(Fluoromethyl)benzoic Acid	HMDB0246309	708360			13981368		QADXJCSDQCVCIS-UHFFFAOYSA-N	Benzenoids	Benzene and substituted derivatives	Benzoic acids and derivatives	*	39.5	3.21	2M-H	C8H7FO2	-3.01596	0.566673	1.11163e-06	4.27497e-05	2.88139	7.3686	32159.8	4364.43	31867.3	31398.1	33213.8	4017.11	4395.68	4680.51
13.98_254.9163m/z	254.916	13.9765	neg	4,5-Dinitro-7,8-dithiabicyclo[4.2.0]octa-1(6),2,4-triene-2-carboxylic acid	HMDB0257945				18521482		RJRIXRJFUIMVPU-UHFFFAOYSA-N	Benzenoids	Benzene and substituted derivatives	Benzoic acids and derivatives	*	36.9	0	M-H2O-H	C7H2N2O6S2	-4.6124	0.181851	0.0776071	0.145045	0.144412	1.10528	39396.8	35644.1	41181.4	40150.8	36858.2	37341.3	34228.2	35362.9
4.56_357.1092m/z	357.109	4.5578	neg	4-Acetamidobenzoic acid	HMDB0246328	2830			19266	556-08-1	QCXJEYYXVJIFCE-UHFFFAOYSA-N	Benzenoids	Benzene and substituted derivatives	Benzoic acids and derivatives	**	42.4	0	2M-H	C9H9NO3	-0.117393	0.0622626	0.117927	0.201822	-0.221839	0.857472	2858.73	3333.9	3057.21	2758.68	2760.29	3137.44	3095.74	3768.54
5.05_254.1131m/z	254.113	5.05407	pos	4-Acetylaminohippuric acid	HMDB0246331	448754			160605		VLSCGEIQKZBMEA-UHFFFAOYSA-N	Benzenoids	Benzene and substituted derivatives	Benzoic acids and derivatives	*	44.5	36	M+NH4	C11H12N2O4	-1.63445	3.11655	3.93289e-06	9.17919e-05	4.96916	31.3231	869246	27750.9	830823	913264	863650	26140.4	28413.6	28698.8
8.26_271.0737m/z	271.074	8.25532	neg	4-aminobenzoate	HMDB0304171				4876		ALYNCZNDIQEVRV-UHFFFAOYSA-M	Benzenoids	Benzene and substituted derivatives	Benzoic acids and derivatives	*	37.1	0	2M-H	C7H6NO2-	4.7073	0.215784	0.0724382	0.137298	0.848954	1.80119	11726.3	6510.27	11796	12473.4	10909.4	8283.08	8927.96	2319.77
3.53_210.0774m/z	210.077	3.52525	neg	4-Ethoxybenzamide	HMDB0246418				108776		AZEIRPAUJXANCS-UHFFFAOYSA-N	Benzenoids	Benzene and substituted derivatives	Benzoic acids and derivatives	*	38.9	0	M+FA-H	C9H11NO2	1.25192	0.192867	7.1978e-08	1.11616e-05	3.75919	13.5403	3474.54	256.607	3526.34	3485.35	3411.92	255.174	263.774	250.872
3.62_279.0464m/z	279.046	3.61872	neg	4-Fluorobenzoic acid	HMDB0246425	337356		C02371	9973		BBYDXOIZLAWGSL-UHFFFAOYSA-N	Benzenoids	Benzene and substituted derivatives	Benzoic acids and derivatives	*	39.1	1.67	2M-H	C7H5FO2	-3.73479	0.55969	3.44337e-06	8.40017e-05	3.65115	12.5633	29482	2346.67	30516.4	29876.6	28053.1	2370.4	2543.56	2126.06
4.81_133.0294m/z	133.029	4.81003	neg	4-Hydroxy-3-methylbenzoic acid	HMDB0004815	58250			68138	499-76-3	LTFHNKUKQYVHDX-UHFFFAOYSA-N	Benzenoids	Benzene and substituted derivatives	Benzoic acids and derivatives	**	59.5	3.07	M-H2O-H	C8H8O3	-0.403513	0.10937	0.00365519	0.0130371	-0.400373	0.757663	3402.79	4491.17	3402.22	3424.31	3381.83	4757.01	4153.15	4563.34
3.88_138.0318n	137.024	3.87867	neg	4-Hydroxybenzoic acid	HMDB0000500	5486		C00156	135	99-96-7	FJKROLUGYXJWQN-UHFFFAOYSA-N	Benzenoids	Benzene and substituted derivatives	Benzoic acids and derivatives	***	57.3	82.5	M-H, 2M-H	C7H6O3	0.419979	1.77537	0.000219035	0.00153227	-0.172543	0.887277	2.17183e+06	2.44775e+06	2.20804e+06	2.16042e+06	2.14704e+06	2.43182e+06	2.44193e+06	2.46949e+06
6.55_117.0339m/z	117.034	6.54797	neg	4-Methylbenzoic acid	HMDB0029635	65599		C01454	7470	99-94-5	LPNBBFKOUUSUDB-UHFFFAOYSA-N	Benzenoids	Benzene and substituted derivatives	Benzoic acids and derivatives	**	54.5	0	M-H2O-H	C8H8O2	-4.8479	0.193239	0.0808517	0.149747	0.070043	1.04975	89819	85562.5	90817.8	88338.6	90300.6	82704.5	88486.2	85496.6
11.01_673.2075m/z	673.207	11.0085	neg	4-Methylumbelliferylguanidinobenzoate	HMDB0246524						AHAAYVQLZJYEOX-UHFFFAOYSA-N	Benzenoids	Benzene and substituted derivatives	Benzoic acids and derivatives	*	38.6	0	2M-H	C18H15N3O4	3.34596	0.210826	0.224941	0.333211	0.459933	1.37548	24120.4	17536	18150.4	21340	32870.9	16027.9	19552.2	17028
4.61_184.0372n	183.03	4.6126	neg	4-O-Methylgallic acid	HMDB0013198	349531			78016		UBXDWYFLYYJQFR-UHFFFAOYSA-N	Benzenoids	Benzene and substituted derivatives	Benzoic acids and derivatives	*	49.9	51.5	M-H2O-H, M-H	C8H8O5	0.326041	0.666337	2.81446e-05	0.000342576	-0.421217	0.746794	113761	152332	117042	111271	112969	153310	151369	152316
5.20_308.0891n	309.096	5.19802	pos	4R,5R,6S-Trihydroxy-2-hydroxymethyl-2-cyclohexen-1-one 6-(2-hydroxy-6-methylbenzoate)	HMDB0040692	95167			22297980	146475-71-0	ZJIDZZXKQOJXMR-UHFFFAOYSA-N	Benzenoids	Benzene and substituted derivatives	Benzoic acids and derivatives	***	51.2	34.7	M+H-H2O, M+H	C15H16O7	-1.64524	1.73384	0.00410445	0.0142902	-0.0879414	0.940864	4.36602e+06	4.64043e+06	4.37293e+06	4.38028e+06	4.34485e+06	4.55041e+06	4.67905e+06	4.69184e+06
5.79_167.0350m/z	167.035	5.79087	neg	5-Methoxysalicylic acid	HMDB0001868	4164			75787	2612-02-4	IZZIWIAOVZOBLF-UHFFFAOYSA-N	Benzenoids	Benzene and substituted derivatives	Benzoic acids and derivatives	***	68.1	74	M-H	C8H8O4	0.350164	0.444149	0.00166572	0.00715811	0.402156	1.32148	72562.7	54910.1	74570.7	69537.2	73580.1	52767.5	53545.3	58417.5
10.74_729.2677m/z	729.268	10.7434	pos	6-Methoxy-2-naphthylacetic acid	HMDB0060787				24195890		GYCQOHQXGJAWAC-XFZKEZEPSA-N	Benzenoids	Benzene and substituted derivatives	Benzoic acids and derivatives	*	37.5	0	M+NH4	C39H37NO12	3.19421	0.960549	0.0287856	0.065989	-0.268198	0.830356	454773	547685	422768	482788	458763	577397	505548	560109
6.80_306.1095n	307.117	6.79647	pos	6-O-Desmethyl-mycophenolic acid	HMDB0060788				57369640		MHSRNZSBNXFMLF-UHFFFAOYSA-N	Benzenoids	Benzene and substituted derivatives	Benzoic acids and derivatives	**	55.3	0	M+H, M+NH4	C16H18O6	-2.66409	0.142216	0.217006	0.323756	-0.124759	0.917157	32716	35671.1	35448	33659	29041.1	36301.8	34359	36352.6
4.74_352.1700m/z	352.17	4.74358	pos	Amisulpride	HMDB0015633				2159		NTJOBXMMWNYJFB-UHFFFAOYSA-N	Benzenoids	Benzene and substituted derivatives	Benzoic acids and derivatives	*	37	0	M+H-H2O	C17H27N3O4S	2.99755	0.549168	3.9452e-06	9.18483e-05	6.30127	78.8628	26460.2	335.521	25401	26238.7	27740.8	923.512	48.4927	34.559
11.61_389.2338m/z	389.234	11.6129	neg	Anacardic acid	HMDB0033896	89601	LMPK15040009		11824131	103904-74-1	KAOMOVYHGLSFHQ-UTOQUPLUSA-N	Benzenoids	Benzene and substituted derivatives	Benzoic acids and derivatives	**	50.4	21.4	M+FA-H	C22H32O3	1.18802	0.427798	0.0015078	0.00661249	0.941354	1.92033	34118.8	17767.2	30963.9	37012.7	34379.9	19862.2	17685.1	15754.2
7.28_359.0778m/z	359.078	7.28452	neg	Aspirin	HMDB0001879	346		C01405	2244	50-78-2	BSYNRYMUTXBXSQ-UHFFFAOYSA-N	Benzenoids	Benzene and substituted derivatives	Benzoic acids and derivatives	*	39.4	0	2M-H	C9H8O4	1.57847	0.199168	0.0230233	0.0551766	0.328942	1.25609	19276.6	15346.5	20844.7	19514	17471.1	16288.4	14655.7	15095.3
7.48_348.0837m/z	348.084	7.48158	pos	Avenanthramide L	HMDB0033193	89067			101688490	172549-38-1	FRNDILDQFSAXAR-ZPUQHVIOSA-N	Benzenoids	Benzene and substituted derivatives	Benzoic acids and derivatives	*	38.8	0	M+Na	C18H15NO5	-1.74584	0.109545	0.846344	0.894184	-0.00840777	0.994189	1.69865e+06	1.70857e+06	1.75925e+06	1.72809e+06	1.60859e+06	1.7043e+06	1.68656e+06	1.73486e+06
5.43_378.0943m/z	378.094	5.42525	pos	Avenanthramide P	HMDB0240727				101484855		UXYPQEDKRALATQ-ZUVMSYQZSA-N	Benzenoids	Benzene and substituted derivatives	Benzoic acids and derivatives	*	38.9	0.103	M+Na	C19H17NO6	-1.30722	0.786835	9.8301e-06	0.000165188	-0.523693	0.695589	122677	176364	119794	123805	124432	177068	178113	173912
10.36_819.1726m/z	819.173	10.3593	neg	BENSULFURON-METHYL	HMDB0248961	68703		C10937	54960	83055-99-6	XMQFTWRPUQYINF-UHFFFAOYSA-N	Benzenoids	Benzene and substituted derivatives	Benzoic acids and derivatives	*	36.8	0	2M-H	C16H18N4O7S	0.731239	0.154458	0.284222	0.400288	0.345346	1.27046	18412.2	14492.6	23635.8	15547.5	16053.4	17611	14472.4	11394.4
5.20_241.0508m/z	241.051	5.19782	neg	benzoate	HMDB0304270				242		WPYMKLBDIGXBTP-UHFFFAOYSA-M	Benzenoids	Benzene and substituted derivatives	Benzoic acids and derivatives	*	39.5	0	2M-H	C7H5O2-	0.897966	0.00475125	0.923321	0.94836	-0.0462105	0.968477	1147.52	1184.88	1368.17	1114.4	960.001	587.421	1186.17	1781.04
4.67_164.0716m/z	164.072	4.66745	neg	Benzocaine	HMDB0004992	3934		C07527	2337	94-09-7	BLFLLBZGZJTVJG-UHFFFAOYSA-N	Benzenoids	Benzene and substituted derivatives	Benzoic acids and derivatives	**	53.8	0	M-H	C9H11NO2	-0.673445	0.0195824	0.135714	0.224867	0.990489	1.98686	97.9991	49.3237	97.4298	96.5508	100.017	1.50135e-07	59.2517	88.7194
7.85_325.0360m/z	325.036	7.85362	neg	Benzofuran isophthalate	HMDB0249014				129654330		QBZIQORRGWYVRK-UHFFFAOYSA-N	Benzenoids	Benzene and substituted derivatives	Benzoic acids and derivatives	*	37.8	0	M+FA-H	C16H8O5	2.14388	0.0220088	0.815484	0.870974	0.055167	1.03898	9004.48	8666.66	7456.83	9538.13	10018.5	10850.8	7859.92	7289.26
5.48_167.0351m/z	167.035	5.47818	neg	Benzoic acid	HMDB0001870	1297		C00539	243	65-85-0	WPYMKLBDIGXBTP-UHFFFAOYSA-N	Benzenoids	Benzene and substituted derivatives	Benzoic acids and derivatives	**	53.3	0	M+FA-H	C7H6O2	0.75741	0.197582	0.000766955	0.00393829	0.785132	1.72325	8229.81	4775.75	8854.16	7612.15	8223.13	4596.51	4762	4968.74
10.42_339.1605m/z	339.161	10.4233	neg	Benzoic acid, 4-(4-(2,6,6-trimethyl-1-cyclohexen-1-yl)-3-buten-1-ynyl)-, (E)-	HMDB0248062				164321		BNVDMMYUHOFRII-UHFFFAOYSA-N	Benzenoids	Benzene and substituted derivatives	Benzoic acids and derivatives	*	38.9	0	M+FA-H	C20H22O2	1.19001	0.0502914	0.581745	0.6831	0.271506	1.20707	4419.27	3661.16	6112.79	2191.03	4953.99	4571.94	3568.68	2842.87
7.13_591.2429m/z	591.243	7.12525	pos	Benzoic acid,2-[[[(4S)-4-carboxy-4-[[4-[[(2,4-diamino-6-pteridinyl)methyl]amino]benzoyl]amino]butyl]amino]carbonyl]-	HMDB0249916				360682		NYQPLPNEESYGNO-UHFFFAOYSA-N	Benzenoids	Benzene and substituted derivatives	Benzoic acids and derivatives	*	37.7	0	M+NH4	C27H27N9O6	1.07248	0.100101	0.5109	0.619973	-0.0777471	0.947536	46462.9	49035.5	49827.9	39998.7	49561.9	51329.5	49594.2	46182.6
9.65_331.1170m/z	331.117	9.64567	pos	Benzoyl L-arginine methyl ester	HMDB0249040				436388		KAOMIKSYDXLMCD-UHFFFAOYSA-N	Benzenoids	Benzene and substituted derivatives	Benzoic acids and derivatives	*	39.4	0	M+K	C14H20N4O3	1.11246	0.926286	0.00299134	0.0111455	0.207491	1.15468	580407	502656	563843	598582	578794	491929	501139	514901
4.97_288.1203m/z	288.12	4.97255	pos	Benzoylcarnitine	HMDB0240664				129022	105450-08-6	AWUHAZDZHNWQAG-GFCCVEGCSA-O	Benzenoids	Benzene and substituted derivatives	Benzoic acids and derivatives	*	39	0	M+Na	C14H19NO4	-1.08444	0.0852592	0.236672	0.346763	0.40053	1.31999	4550.2	3447.14	4641.43	5589.83	3419.36	4363.1	3261.15	2717.17
5.04_475.0888m/z	475.089	5.03893	neg	Benzoylmalic acid	HMDB0039494	94064			13953341	22138-51-8	NVPJTXMOQCANSN-UHFFFAOYSA-N	Benzenoids	Benzene and substituted derivatives	Benzoic acids and derivatives	**	40.4	0	2M-H	C11H10O6	1.32651	0.601309	0.000473962	0.00273151	2.04936	4.13921	41981.7	10142.4	36134.1	43496.4	46314.6	9782.35	9969.81	10675.1
3.76_311.0736m/z	311.074	3.76325	pos	bergenin	HMDB0249087				2356		YWJXCIXBAKGUKZ-UHFFFAOYSA-N	Benzenoids	Benzene and substituted derivatives	Benzoic acids and derivatives	**	53.6	0	M+H-H2O	C14H16O9	-7.68679	0.69488	4.18261e-07	2.56669e-05	6.10196	68.6867	42399.4	617.287	41402.3	42125.7	43670.4	827.012	605.794	419.057
14.46_391.2836m/z	391.284	14.4565	pos	Bis(2-ethylhexyl) phthalate	HMDB0249243	44750		C03690	8343	117-81-7	BJQHLKABXJIVAM-UHFFFAOYSA-N	Benzenoids	Benzene and substituted derivatives	Benzoic acids and derivatives	***	58.5	53.9	M+H	C24H38O4	-1.81068	0.590603	0.0331269	0.0738452	0.525673	1.4396	116647	81027.1	134901	118549	96491.4	81751.4	79456.4	81873.6
5.20_235.0614m/z	235.061	5.19782	neg	Bis(2-hydroxyethyl) terephthalate	HMDB0249245	328740			13739		QPKOBORKPHRBPS-UHFFFAOYSA-N	Benzenoids	Benzene and substituted derivatives	Benzoic acids and derivatives	**	58.9	12.3	M-H2O-H	C12H14O6	0.636545	0.839383	0.000301212	0.00194963	-0.395998	0.759963	195766	257600	194236	192547	200516	251016	266644	255139
3.62_327.1085m/z	327.109	3.61872	neg	Bis(2-methoxyethyl) phthalate	HMDB0249246						HSUIVCLOAAJSRE-UHFFFAOYSA-N	Benzenoids	Benzene and substituted derivatives	Benzoic acids and derivatives	*	39	0	M+FA-H	C14H18O6	-0.0881145	0.124461	0.028471	0.0654276	-2.35057	0.196069	380.452	1940.41	823.519	317.838	1.50135e-07	2736.72	1573.93	1510.57
9.90_403.2129m/z	403.213	9.90033	neg	Cannabidiolic acid	HMDB0249587				4486399		WVOLTBSCXRRQFR-UHFFFAOYSA-N	Benzenoids	Benzene and substituted derivatives	Benzoic acids and derivatives	***	54.1	35.5	M+FA-H	C22H30O4	0.869551	0.239822	0.253874	0.36644	0.0414778	1.02917	317396	308401	320598	322717	308873	318291	300631	306280
9.95_359.2230m/z	359.223	9.94727	neg	cannabigerolate	HMDB0304284				3082240		SEEZIOZEUUMJME-UHFFFAOYSA-N	Benzenoids	Benzene and substituted derivatives	Benzoic acids and derivatives	**	42	0	M-H	C22H32O4	0.667812	0.480987	0.00196848	0.00814713	37.0099	1.3839e+11	20777.1	1.50135e-07	22046.8	25015.6	15269.1	1.50135e-07	1.50135e-07	1.50135e-07
4.49_301.1182m/z	301.118	4.48713	pos	carboxy-ptio	HMDB0249652				2733503		KWNDLWPKCDMGTN-UHFFFAOYSA-N	Benzenoids	Benzene and substituted derivatives	Benzoic acids and derivatives	**	51.3	0	M+Na	C14H18N2O4	8.27383	0.0243499	0.808916	0.866125	0.0368978	1.02591	15601.3	15207.3	15369.8	14673.1	16761	14057.8	17986	13578.3
8.91_376.0677m/z	376.068	8.91342	neg	Cercosporamide	HMDB0249817				10019578		GEWLYFZWVLXQME-UHFFFAOYSA-N	Benzenoids	Benzene and substituted derivatives	Benzoic acids and derivatives	*	40.3	20.3	M+FA-H	C16H13NO7	1.00727	0.147184	0.749507	0.82068	0.100178	1.07191	165343	154252	202603	173567	119860	156422	190423	115910
7.11_254.1182m/z	254.118	7.10958	pos	Cinnamyl anthranilate	HMDB0041319				54603882		GABQNAFEZZDSCM-TWGQIWQCSA-N	Benzenoids	Benzene and substituted derivatives	Benzoic acids and derivatives	*	37.9	0	M+H	C16H15NO2	2.66347	0.328767	6.36142e-08	1.08441e-05	35.8581	6.22815e+10	9350.64	1.50135e-07	9444	9447.07	9160.84	1.50135e-07	1.50135e-07	1.50135e-07
5.89_187.1115m/z	187.112	5.88528	pos	cis-3-Hexenyl benzoate	HMDB0033379	318486			5367706	25152-85-6	BCOXBEHFBZOJJZ-ARJAWSKDSA-N	Benzenoids	Benzene and substituted derivatives	Benzoic acids and derivatives	*	38.8	0	M+H-H2O	C13H16O2	-1.12088	0.0410467	0.463053	0.575642	-0.0800966	0.945994	6775.18	7161.97	7388.97	6741.74	6194.85	7593.22	6514.84	7377.86
6.11_265.1083m/z	265.108	6.11487	neg	cis-3-Hexenyl salicylate	HMDB0061942				5371102		IEPWIPZLLIOZLU-ARJAWSKDSA-N	Benzenoids	Benzene and substituted derivatives	Benzoic acids and derivatives	*	50.4	55.7	M+FA-H	C13H16O3	0.759559	0.247292	0.0187593	0.0468579	-0.163051	0.893134	49873.5	55841	49747.1	49031	50842.3	56816.2	52951	57755.6
5.33_293.1374m/z	293.137	5.32655	pos	Cladosporin	HMDB0250312				37269		WOMKDMUZNBFXKG-UHFFFAOYSA-N	Benzenoids	Benzene and substituted derivatives	Benzoic acids and derivatives	*	49	53.9	M+H	C16H20O5	-3.13499	0.187284	0.244917	0.35596	-0.0520584	0.964559	146686	152076	143713	146839	149506	144919	155243	156065
5.23_329.0646m/z	329.065	5.23012	pos	Creatinine hippurate	HMDB0250530				129724450		DLELJXITRVBTBR-UHFFFAOYSA-N	Benzenoids	Benzene and substituted derivatives	Benzoic acids and derivatives	*	39	0	M+K	C13H14N4O4	-0.149401	0.0166076	0.857773	0.902235	-0.0150832	0.9896	23726.6	23976	25598.1	24092.6	21489.2	23202	24945.1	23780.9
4.08_202.1226m/z	202.123	4.08123	pos	Cyclohexyl 2-aminobenzoate	HMDB0037695	92519			24510	7779-16-0	KFEZETDKFSMLMG-UHFFFAOYSA-N	Benzenoids	Benzene and substituted derivatives	Benzoic acids and derivatives	*	40.4	3.45	M+H-H2O	C13H17NO2	-0.348206	0.419413	1.84668e-06	5.88301e-05	-2.15154	0.225072	4423.91	19655.5	4020.46	4595.27	4655.99	19348	20248.5	19370
14.79_373.2752m/z	373.275	14.7867	neg	D8'-Merulinic acid C	HMDB0041453	95849			5319373	69506-63-4	NRSDQEWAMHRTMK-MDZDMXLPSA-N	Benzenoids	Benzene and substituted derivatives	Benzoic acids and derivatives	*	58	94.9	M-H	C24H38O3	0.937643	0.0867406	0.086187	0.157587	-0.389492	0.763399	2804.05	3673.11	3402.64	2449.87	2559.64	3420.29	4148.69	3450.37
11.14_279.1588m/z	279.159	11.1435	pos	Dibutyl phthalate	HMDB0033244	69881		C14214	3026	84-74-2	DOIRQSBPFJWKBE-UHFFFAOYSA-N	Benzenoids	Benzene and substituted derivatives	Benzoic acids and derivatives	*	47.2	40.2	M+H	C16H22O4	-1.07641	1.48706	0.000462361	0.00268138	0.266957	1.20327	1.15263e+06	957913	1.18621e+06	1.14744e+06	1.12423e+06	953460	954384	965896
6.13_249.0755m/z	249.075	6.13498	pos	Dihydrocitrinone	HMDB0251297				15558919		VVVMDYGNIVXIIG-UHFFFAOYSA-N	Benzenoids	Benzene and substituted derivatives	Benzoic acids and derivatives	**	43.2	0	M+H-H2O	C13H14O6	-1.04153	0.202551	0.0267241	0.0622018	-0.374788	0.771219	13862.4	17974.6	12104.2	13337.8	16145.1	18112.3	17736.4	18075.2
7.19_193.0508m/z	193.051	7.18695	neg	Dimethyl phthalate	HMDB0251388	68931		C11233	8554	131-11-3	NIQCNGHVCWTJSM-UHFFFAOYSA-N	Benzenoids	Benzene and substituted derivatives	Benzoic acids and derivatives	**	52.5	0	M-H	C10H10O4	0.955922	0.100504	0.0585603	0.116174	0.850253	1.80282	2470.68	1370.46	1940.38	3041.18	2430.48	1049.59	1148.67	1913.11
9.74_695.2491m/z	695.249	9.74497	neg	Diphenyl(2,4,6-trimethylbenzoyl)phosphine oxide	HMDB0247372	328263			166480		VFHVQBAGLAREND-UHFFFAOYSA-N	Benzenoids	Benzene and substituted derivatives	Benzoic acids and derivatives	*	39.1	0	2M-H	C22H21O2P	0.80917	0.466422	0.104216	0.18323	-0.547735	0.684093	56200.1	82152.6	61540.8	64940.5	42118.8	80892.2	65247.2	100318
5.64_329.0878m/z	329.088	5.63517	neg	D-Vacciniin	HMDB0038492	93170			12444645	14200-76-1	MRDRXKCKIMVUHN-HMUNZLOLSA-N	Benzenoids	Benzene and substituted derivatives	Benzoic acids and derivatives	**	54	0	M+FA-H	C13H16O7	0.0840221	0.0242013	0.613085	0.710095	-1.29169	0.408473	133.125	325.91	399.376	1.50135e-07	1.50135e-07	1.50135e-07	977.729	1.50135e-07
10.47_537.2502m/z	537.25	10.471	neg	Endralazine	HMDB0251804				47608		ALAXZYHFVBSJKZ-UHFFFAOYSA-N	Benzenoids	Benzene and substituted derivatives	Benzoic acids and derivatives	*	37.9	0	2M-H	C14H15N5O	4.0648	0.0738814	0.720226	0.797485	0.212973	1.15907	18327.2	15812	6339.67	25586.9	23055.1	12070.9	14757.8	20607.2
4.90_181.0508m/z	181.051	4.89715	neg	Ethyl 3,4-dihydroxybenzoate	HMDB0252031	329795			77547		KBPUBCVJHFXPOC-UHFFFAOYSA-N	Benzenoids	Benzene and substituted derivatives	Benzoic acids and derivatives	***	61.2	60.1	M-H	C9H10O4	0.875253	0.401556	1.42642e-05	0.000213008	-0.574529	0.671506	28593.6	42581.3	28801.3	29156.3	27823.2	41830.9	43060.1	42852.9
4.13_216.0866m/z	216.087	4.134	pos	Ethyl gallate	HMDB0033836	341554			13250	831-61-8	VFPFQHQNJCMNBZ-UHFFFAOYSA-N	Benzenoids	Benzene and substituted derivatives	Benzoic acids and derivatives	**	48.7	0	M+NH4	C9H10O5	-0.00587404	0.498499	3.94019e-06	9.17919e-05	3.99896	15.9884	22962.7	1436.21	22798	22281	23809.1	691.214	1478.2	2139.21
4.76_387.1538m/z	387.154	4.76222	pos	Etofenamate	HMDB0252108				35375		XILVEPYQJIOVNB-UHFFFAOYSA-N	Benzenoids	Benzene and substituted derivatives	Benzoic acids and derivatives	*	38.7	0	M+NH4	C18H18F3NO4	3.22706	0.569464	2.42227e-05	0.000306518	5.69927	51.9577	28708.9	552.543	27596.6	27302.6	31227.3	346.943	676.514	634.172
3.97_397.1362m/z	397.136	3.97475	pos	Flecainide	HMDB0015326	2701		C07001	3356	54143-55-4	DJBNUMBKLMJRSA-UHFFFAOYSA-N	Benzenoids	Benzene and substituted derivatives	Benzoic acids and derivatives	*	37.4	0	M+H-H2O	C17H20F6N2O3	4.09634	0.120906	0.0970368	0.173297	-0.132715	0.912114	17878.5	19601.2	17372.6	18755.8	17507.2	18442	20747.4	19614.1
1.60_169.0144m/z	169.014	1.59727	neg	Gallic acid	HMDB0005807	3295		C01424	370	149-91-7	LNTHITQWFMADLM-UHFFFAOYSA-N	Benzenoids	Benzene and substituted derivatives	Benzoic acids and derivatives	***	63.4	80.9	M-H	C7H6O5	0.981926	0.351003	2.63903e-06	7.18451e-05	1.87885	3.67782	14655.3	3984.77	14432.1	15090.2	14443.5	3694.08	4277.65	3982.58
3.99_153.0195m/z	153.019	3.9898	neg	Gentisic acid	HMDB0000152	618		C00628	3469	490-79-9	WXTMDXOMEHJXQO-UHFFFAOYSA-N	Benzenoids	Benzene and substituted derivatives	Benzoic acids and derivatives	**	62.6	25.1	M-H	C7H6O4	0.961442	0.787452	9.83716e-05	0.000846182	0.557914	1.47214	168564	114503	168586	164897	172209	109014	117098	117396
9.82_443.2442m/z	443.244	9.82222	neg	Hexyl salicylic acid	HMDB0061943				22629		DUKPKQFHJQGTGU-UHFFFAOYSA-N	Benzenoids	Benzene and substituted derivatives	Benzoic acids and derivatives	*	39.4	0	2M-H	C13H18O3	0.582543	0.147799	0.268852	0.383255	0.138104	1.10046	38336.7	34837	36949.9	36408.2	41652	31940.2	33507.3	39063.6
5.18_279.2064m/z	279.206	5.18242	pos	Hexylcaine	HMDB0014616	319335		C14172	10770	532-77-4	DKLKMKYDWHYZTD-UHFFFAOYSA-N	Benzenoids	Benzene and substituted derivatives	Benzoic acids and derivatives	*	38.5	0	M+NH4	C16H23NO2	-1.35226	0.197634	0.000310601	0.00199619	-3.01383	0.123807	484.221	3911.09	638.917	813.746	1.50135e-07	4226.88	3790.71	3715.67
4.22_179.0581n	180.065	4.22005	pos	Hippuric acid	HMDB0000714	1301		C01586	464	495-69-2	QIAFMBKCNZACKA-UHFFFAOYSA-N	Benzenoids	Benzene and substituted derivatives	Benzoic acids and derivatives	**	50.6	18.7	M+H, M+Na	C9H9NO3	-0.562351	0.661176	2.48791e-07	1.97347e-05	2.79336	6.93241	44198.5	6375.64	43734.6	43662.6	45198.3	5975.26	6518.44	6633.22
9.40_307.1552m/z	307.155	9.39587	neg	Homosalate	HMDB0253209	4065			8362	118-56-9	WSSJONWNBBTCMG-UHFFFAOYSA-N	Benzenoids	Benzene and substituted derivatives	Benzoic acids and derivatives	*	41.9	13.3	M+FA-H	C16H22O3	0.540976	0.264718	0.0160012	0.0413102	-3.32466	0.099811	751.634	7530.57	1.50135e-07	1.50135e-07	2254.9	5755.59	10543.4	6292.7
4.10_149.0245m/z	149.025	4.1012	neg	Isovanillic acid	HMDB0060003	349613			12575		LBKFGYZQBSGRHY-UHFFFAOYSA-N	Benzenoids	Benzene and substituted derivatives	Benzoic acids and derivatives	**	61.3	26.6	M-H2O-H	C8H8O4	0.739206	0.322835	1.15001e-05	0.000182769	1.88866	3.7029	12384.4	3344.5	12023.8	12535.3	12593.9	2884.09	3285.49	3863.94
7.80_715.3708m/z	715.371	7.80238	neg	Itopride	HMDB0253722	320603			3792		QQQIECGTIMUVDS-UHFFFAOYSA-N	Benzenoids	Benzene and substituted derivatives	Benzoic acids and derivatives	*	38	0	2M-H	C20H26N2O4	-0.632531	0.301041	0.0133437	0.0357995	-0.865179	0.548978	10561.5	19238.5	8976.54	10000.5	12707.5	18191.6	22602.8	16921
6.31_653.1874m/z	653.187	6.30588	neg	Leteprinim	HMDB0254024	424220			132123		JMPOIZCOJJMTHI-UHFFFAOYSA-N	Benzenoids	Benzene and substituted derivatives	Benzoic acids and derivatives	*	38.3	0	2M-H	C15H13N5O4	1.72098	0.0895293	0.760005	0.829211	0.135568	1.09853	47922.4	43624.3	32563.4	46691.5	64512.4	27099.6	44343	59430.5
10.94_691.2189m/z	691.219	10.9443	neg	meta-O-Dealkylated flecainide lactam	HMDB0060832	2703			10472784	91933-52-7	OIOMUGZSHNAEMH-UHFFFAOYSA-N	Benzenoids	Benzene and substituted derivatives	Benzoic acids and derivatives	*	37.3	0	2M-H	C15H17F3N2O4	-2.79951	0.325917	0.0100224	0.0286191	2.06408	4.18167	13162.8	3147.74	16013.5	11585.2	11889.7	1.50135e-07	5536.6	3906.61
10.68_167.0336m/z	167.034	10.6824	pos	Methyl 2,4,6-trihydroxybenzoate	HMDB0029650	347537			76600	3147-39-5	AQDIJIAUYXOCGX-UHFFFAOYSA-N	Benzenoids	Benzene and substituted derivatives	Benzoic acids and derivatives	*	38.6	0	M+H-H2O	C8H8O5	-1.70243	0.140216	0.215754	0.32224	-0.0973939	0.93472	41011	43875.2	40942.7	44262.5	37827.7	44975.2	42949.1	43701.1
10.09_133.0293m/z	133.029	10.0874	neg	Methyl 2-hydroxybenzoate	HMDB0034172	69425		C12305	4133	119-36-8	OSWPMRLSEDHDFF-UHFFFAOYSA-N	Benzenoids	Benzene and substituted derivatives	Benzoic acids and derivatives	*	40.4	10.3	M-H2O-H	C8H8O3	-1.0082	0.18183	0.0880129	0.160199	0.255579	1.19381	23594.7	19764.1	21038	26085.8	23660.2	21176.1	19983.3	18133
8.70_237.1118m/z	237.112	8.6993	pos	Methyl 3-(2,3-dihydroxy-3-methylbutyl)-4-hydroxybenzoate	HMDB0032796	88719			11184361	117176-70-2	ABFHVQPVDSMGNR-UHFFFAOYSA-N	Benzenoids	Benzene and substituted derivatives	Benzoic acids and derivatives	*	46.4	39.2	M+H-H2O	C13H18O5	-1.40428	0.0456928	0.725773	0.801949	-0.817783	0.567313	1289.46	2272.92	3868.38	1.50135e-07	1.50135e-07	1.50135e-07	6818.77	1.50135e-07
7.58_468.2010m/z	468.201	7.5768	pos	Methyl 5-[(E)-1-(3,7-dimethyl-2-oxo-1,3-benzoxazol-5-yl)-6-methoxy-6-oxohex-1-enyl]-2-methoxy-3-methylbenzoate	HMDB0247874				69224703		CGPUDIUUVSBGLW-UHFFFAOYSA-N	Benzenoids	Benzene and substituted derivatives	Benzoic acids and derivatives	*	37.7	0	M+H	C26H29NO7	-1.48258	0.766539	0.00100095	0.00482358	0.706105	1.63139	134826	82644.8	125620	143549	135310	77572.5	88405.9	81956
3.34_327.0733m/z	327.073	3.33792	neg	Methyl 6-O-galloyl-beta-D-glucopyranoside	HMDB0039354				78385296		FNCIIGZVDLRIDE-UHFFFAOYSA-N	Benzenoids	Benzene and substituted derivatives	Benzoic acids and derivatives	*	40.2	11.2	M-H2O-H	C14H18O10	3.16676	0.00323281	0.373901	0.488878	23.6778	1.34192e+07	2.0147	1.50135e-07	1.50135e-07	1.50135e-07	6.04409	1.50135e-07	1.50135e-07	1.50135e-07
9.14_250.1207n	249.113	9.13862	neg	Methyl neopentyl phthalic acid	HMDB0094669				6424504		LJBHDCZOMUACDL-UHFFFAOYSA-N	Benzenoids	Benzene and substituted derivatives	Benzoic acids and derivatives	*	50.6	56	M-H, 2M-H	C14H18O4	0.608499	2.65618	0.0172849	0.0438705	0.194709	1.14449	5.42586e+06	4.74084e+06	5.34788e+06	5.60512e+06	5.32459e+06	4.87626e+06	4.90496e+06	4.44131e+06
5.94_181.0508m/z	181.051	5.94255	neg	Methyl vanillate	HMDB0240266				19844	3943-74-6	BVWTXUYLKBHMOX-UHFFFAOYSA-N	Benzenoids	Benzene and substituted derivatives	Benzoic acids and derivatives	**	39.6	0	M-H	C9H10O4	0.921421	0.147438	0.00801992	0.0240435	-0.812322	0.569465	2683.18	4711.76	2732.45	2881.49	2435.6	4573.57	4111.94	5449.78
5.51_303.0876m/z	303.088	5.5135	neg	Methylparaben	HMDB0032572	84978			7456		LXCFILQKKLGQFO-UHFFFAOYSA-N	Benzenoids	Benzene and substituted derivatives	Benzoic acids and derivatives	**	48.6	0	2M-H	C8H8O3	0.467772	0.179187	0.000932164	0.00457654	1.65836	3.15657	4168.79	1320.67	3678.55	4521.69	4306.14	1191.01	1720.1	1050.91
5.72_549.1758m/z	549.176	5.72188	neg	Metronidazole benzoate	HMDB0254688	418225			83213		CUUCCLJJOWSASK-UHFFFAOYSA-N	Benzenoids	Benzene and substituted derivatives	Benzoic acids and derivatives	*	37.7	0	2M-H	C13H13N3O4	3.39707	0.114253	0.0414299	0.0883332	0.553867	1.46801	4275.87	2912.69	3833.46	5117.69	3876.45	2905.75	3237.06	2595.25
4.79_503.1200m/z	503.12	4.79172	neg	Mono-(3-carboxypropyl) phthalate	HMDB0061748	329023			53435015		IYTPMLIWBZMBSL-UHFFFAOYSA-N	Benzenoids	Benzene and substituted derivatives	Benzoic acids and derivatives	***	66.5	67.5	2M-H	C12H12O6	0.967989	0.836778	0.000293028	0.00191026	-0.44758	0.733272	168868	230294	176494	167935	162176	232556	234188	224138
7.10_293.1034m/z	293.103	7.10257	neg	Monocyclohexyl phthalate	HMDB0254852	329031			165618		PMDKYLLIOLFQPO-UHFFFAOYSA-N	Benzenoids	Benzene and substituted derivatives	Benzoic acids and derivatives	*	38.7	0	M+FA-H	C14H16O4	1.31014	0.137929	0.11803	0.201951	0.515081	1.42907	7788.37	5449.94	6694.11	8489.75	8181.26	3711.18	5333.84	7304.81
10.22_278.1519n	277.145	10.2171	neg	Monoethylhexyl phthalic acid	HMDB0013248	44802		C03343	20393	4376-20-9	DJDSLBVSSOQSLW-UHFFFAOYSA-N	Benzenoids	Benzene and substituted derivatives	Benzoic acids and derivatives	*	45.7	31.9	M-H, 2M-H	C16H22O4	0.356462	0.655065	0.00036261	0.00224342	0.269696	1.20555	221115	183414	224916	219053	219376	177890	185642	186709
7.42_382.1756m/z	382.176	7.41845	pos	N-[(Furan-2-yl)methyl]-2-(N-methyl-2-phenoxyacetamido)benzamide	HMDB0257962				17397414		SGSZAVKEVSVBPS-UHFFFAOYSA-N	Benzenoids	Benzene and substituted derivatives	Benzoic acids and derivatives	*	43	20.8	M+NH4	C21H20N2O4	-1.38207	1.60826	0.00563662	0.0182435	0.130217	1.09446	2.76305e+06	2.52459e+06	2.68654e+06	2.77451e+06	2.82812e+06	2.49708e+06	2.52643e+06	2.55025e+06
10.66_395.2343m/z	395.234	10.6647	neg	N-[(S)-[1-(Dimethylamino)cyclopentyl](phenyl)methyl]-2,6-dimethylbenzamide	HMDB0252959				11624468		BMXRRRIDMAIEKX-UHFFFAOYSA-N	Benzenoids	Benzene and substituted derivatives	Benzoic acids and derivatives	*	36.7	0	M+FA-H	C23H30N2O	0.94272	0.491149	0.000262431	0.00175633	-1.52575	0.347298	11249.1	32390.2	10885.7	10839.7	12021.8	34522.3	29041.7	33606.6
4.10_196.0605m/z	196.061	4.09952	pos	N-acetyl-5-aminosalicylic acid	HMDB0060602	1146			65512	51-59-2	GEFDRROBUCULOD-UHFFFAOYSA-N	Benzenoids	Benzene and substituted derivatives	Benzoic acids and derivatives	**	51.8	0	M+H	C9H9NO4	0.367024	0.301673	0.000102515	0.000871507	4.13554	17.5761	8413.25	478.675	8844.6	7395.27	8999.89	580.844	450.46	404.721
5.23_370.1275m/z	370.127	5.23012	pos	Nafamostat	HMDB0255419				4413		MQQNFDZXWVTQEH-UHFFFAOYSA-N	Benzenoids	Benzene and substituted derivatives	Benzoic acids and derivatives	*	38.8	0	M+Na	C19H17N5O2	0.10661	0.35328	0.0147805	0.0388202	0.396316	1.31614	50003.8	37992.7	54540.9	49454	46016.4	40702.5	35307	37968.4
3.58_323.1351m/z	323.135	3.58158	neg	N-alpha-Benzoyl-L-arginine	HMDB0244698				273355		RSYYQCDERUOEFI-UHFFFAOYSA-N	Benzenoids	Benzene and substituted derivatives	Benzoic acids and derivatives	*	42.7	21.7	M+FA-H	C13H18N4O3	-3.46844	0.244568	0.00717103	0.0220389	-0.208043	0.865711	35859.2	41421.6	37170.9	36252.8	34153.8	41613.7	42422.4	40228.8
9.49_535.2343m/z	535.234	9.49135	neg	N'-Benzoyl-N,N'-dimethylbenzohydrazide	HMDB0255278	343153			71044		PQEZHJRKUSZEBK-UHFFFAOYSA-N	Benzenoids	Benzene and substituted derivatives	Benzoic acids and derivatives	**	42.5	0	2M-H	C16H16N2O2	-1.41196	0.560941	0.00628131	0.0198641	0.68973	1.61298	76651.3	47521.5	79720.2	76524.6	73709	56033.5	37895	48635.8
4.23_449.0471m/z	449.047	4.2267	neg	Nitro 2-acetyloxybenzoate	HMDB0257748				54061532		MABOJVBZGLJSDS-UHFFFAOYSA-N	Benzenoids	Benzene and substituted derivatives	Benzoic acids and derivatives	*	42.3	16.1	2M-H	C9H7NO6	-0.720753	0.761141	4.66028e-05	0.000491784	-1.34156	0.394592	32848.9	83247.7	32905.8	30036.3	35604.6	80615.7	87476.8	81650.6
10.38_307.2047m/z	307.205	10.3752	neg	Oxybuprocaine	HMDB0015029	321283			4633	99-43-4	CMHHMUWAYWTMGS-UHFFFAOYSA-N	Benzenoids	Benzene and substituted derivatives	Benzoic acids and derivatives	*	36.9	0	M-H	C17H28N2O3	6.57135	0.0823793	0.344057	0.463391	0.188269	1.1394	10191.3	8944.45	10532.6	11529.6	8511.56	7492.74	9335	10005.6
6.32_182.0460m/z	182.046	6.3239	neg	p-Aminobenzoic acid	HMDB0001392	3261		C00568	978	150-13-0	ALYNCZNDIQEVRV-UHFFFAOYSA-N	Benzenoids	Benzene and substituted derivatives	Benzoic acids and derivatives	*	38.1	0	M+FA-H	C7H7NO2	1.10523	0.0998333	0.00298139	0.011124	3.80033	13.932	972.399	69.7961	760.245	976.222	1180.73	1.50135e-07	1.50135e-07	209.388
6.27_133.0294m/z	133.029	6.27057	neg	p-Anisic acid	HMDB0001101	334390		C02519	7478	100-09-4	ZEYHEAKUIGZSGI-UHFFFAOYSA-N	Benzenoids	Benzene and substituted derivatives	Benzoic acids and derivatives	**	57.9	16.5	M-H2O-H	C8H8O3	-0.694022	0.0886241	0.496041	0.605954	0.112478	1.08108	25879.6	23938.6	23946.4	25431.7	28260.7	19949	24073.2	27793.5
5.35_791.2198m/z	791.22	5.35373	neg	Phosphine oxide, diphenyl(2,4,6-trimethoxybenzoyl)-	HMDB0254193				16051725		PODOEQVNFJSWIK-UHFFFAOYSA-N	Benzenoids	Benzene and substituted derivatives	Benzoic acids and derivatives	*	37.6	0	2M-H	C22H21O5P	2.26408	0.281777	0.199266	0.3033	-0.862351	0.550055	13827.7	25138.8	16760.6	3948.16	20774.4	29770.7	31147	14498.5
4.12_165.0195m/z	165.02	4.12005	neg	Phthalic acid	HMDB0002107	6489		C01606	1017	88-99-3	XNGIFLGASWRNHJ-UHFFFAOYSA-N	Benzenoids	Benzene and substituted derivatives	Benzoic acids and derivatives	***	66.3	79.6	M-H	C8H6O4	1.05038	0.376754	2.62405e-05	0.000325095	1.30267	2.46685	20737.1	8406.33	20892.8	21524.7	19794	8042.88	8280.59	8895.53
7.52_383.1137m/z	383.114	7.51862	neg	Piperenol A	HMDB0039634	94191			14890277	134476-89-4	ZOJARMGZFXZIBH-UHFFFAOYSA-N	Benzenoids	Benzene and substituted derivatives	Benzoic acids and derivatives	***	54.9	40.8	M-H	C21H20O7	0.124979	0.415311	0.00109693	0.00516383	-0.629232	0.646521	28035.3	43363.4	30436.3	28625.6	25044	43224.3	41872.9	44992.9
9.19_526.1724m/z	526.172	9.18528	neg	Pirozadil	HMDB0256613						DIIBXMIIOQXTHW-UHFFFAOYSA-N	Benzenoids	Benzene and substituted derivatives	Benzoic acids and derivatives	*	37.6	0	M-H	C27H29NO10	1.03877	0.04002	0.724723	0.801238	-0.61002	0.655188	1417.69	2163.8	1.50135e-07	1.50135e-07	4253.08	1777.77	1.50135e-07	4713.63
6.37_571.1594m/z	571.159	6.37148	pos	Plevitrexed	HMDB0256642						IEJSCSAMMLUINT-UHFFFAOYSA-N	Benzenoids	Benzene and substituted derivatives	Benzoic acids and derivatives	*	38.1	0	M+K	C26H25FN8O4	-3.85291	0.537028	0.00431003	0.0148471	-0.566291	0.675351	54842.5	81206	52561.7	52800.6	59165.3	81591.8	74144.1	87882.2
5.93_274.1324m/z	274.132	5.93227	pos	Procainamide	HMDB0015169	2101		C07401	4913	51-06-9	REQCZEXYDRLIBE-UHFFFAOYSA-N	Benzenoids	Benzene and substituted derivatives	Benzoic acids and derivatives	*	36.4	0	M+K	C13H21N3O	3.27872	0.000825459	0.989169	0.993147	0.00347235	1.00241	4221.39	4211.24	3424.98	5564.2	3674.99	4501.46	4290.27	3841.99
7.42_163.0751m/z	163.075	7.41845	pos	Propylparaben	HMDB0032574	88535			7175	94-13-3	QELSKZZBTMNZEB-UHFFFAOYSA-N	Benzenoids	Benzene and substituted derivatives	Benzoic acids and derivatives	**	54.4	0	M+H-H2O	C10H12O3	-1.21544	0.0778243	0.365023	0.484217	-0.056162	0.961819	29025.7	30177.9	29987.9	27902.7	29186.4	31534.6	28344.3	30654.8
3.04_153.0195m/z	153.019	3.03782	neg	Protocatechuic acid	HMDB0001856	6350		C00230	72	99-50-3	YQUVCSBJEUQKSH-UHFFFAOYSA-N	Benzenoids	Benzene and substituted derivatives	Benzoic acids and derivatives	***	62.2	87.9	M-H	C7H6O4	0.845057	1.22856	4.76645e-06	0.000103743	1.04368	2.06148	253974	123200	259348	251630	250944	128844	119940	120815
4.74_194.0460m/z	194.046	4.73872	neg	Salicyluric acid	HMDB0000840	617		C07588	10253	487-54-7	ONJSZLXSECQROL-UHFFFAOYSA-N	Benzenoids	Benzene and substituted derivatives	Benzoic acids and derivatives	**	52.2	0	M-H	C9H9NO4	0.60987	0.111933	2.26029e-05	0.000291961	3.16298	8.95678	1224.38	136.699	1207.18	1209.46	1256.5	80.612	226.38	103.104
5.25_459.1621m/z	459.162	5.24613	pos	Sibrafiban	HMDB0258287				12007083		WBNUCLPUOSXSNJ-UHFFFAOYSA-N	Benzenoids	Benzene and substituted derivatives	Benzoic acids and derivatives	*	38.2	0	M+K	C20H28N4O6	-4.52081	0.231929	0.12643	0.212739	-0.273377	0.827381	32140.4	38845.9	25342.9	35050.3	36027.9	40194.7	37830.6	38512.5
7.53_463.0629m/z	463.063	7.53485	neg	Sodium (4-methoxybenzoyloxy)acetate	HMDB0303300				56844155		DCRRSNRLZYMWBH-UHFFFAOYSA-M	Benzenoids	Benzene and substituted derivatives	Benzoic acids and derivatives	*	38.7	0	2M-H	C10H9NaO5	1.45669	0.00957237	0.936195	0.957225	-0.00750305	0.994813	35020.3	35202.9	32970.9	35261.5	36828.6	37164.9	31552	36891.9
4.63_395.0962m/z	395.096	4.63062	neg	Syringic acid	HMDB0002085	2256		C10833	10742	530-57-4	JMSVCTWVEWCHDZ-UHFFFAOYSA-N	Benzenoids	Benzene and substituted derivatives	Benzoic acids and derivatives	**	42	0	2M-H	C9H10O5	-5.49424	0.033121	0.585372	0.686043	0.139962	1.10188	3607.12	3273.62	4374.24	2769.6	3677.53	3541.89	2640.49	3638.47
10.49_397.2023m/z	397.202	10.4873	neg	Taprostene	HMDB0258722				53393945		ZLJOKYGJNOQXDP-UHFFFAOYSA-N	Benzenoids	Benzene and substituted derivatives	Benzoic acids and derivatives	*	50.8	60	M-H	C24H30O5	0.713116	1.61244	0.00228231	0.00910585	0.260611	1.19799	1.41589e+06	1.18189e+06	1.45326e+06	1.41524e+06	1.37917e+06	1.18841e+06	1.22359e+06	1.13368e+06
4.25_211.0250m/z	211.025	4.24533	neg	Terephthalic acid	HMDB0002428	6676		C06337	7489	100-21-0	KKEYFWRCBNTPAC-UHFFFAOYSA-N	Benzenoids	Benzene and substituted derivatives	Benzoic acids and derivatives	***	65.1	50.5	M+FA-H	C8H6O4	1.20693	0.267229	0.000609694	0.00331521	-0.592379	0.663248	12419.2	18724.8	12748	12044.6	12465	17835.4	19894.5	18444.5
5.23_383.2205m/z	383.221	5.23163	neg	Tert-butyl 4-methylbenzoate	HMDB0258839	45038			11629749	13756-42-8	GRUSXPIAJWRLRQ-UHFFFAOYSA-N	Benzenoids	Benzene and substituted derivatives	Benzoic acids and derivatives	*	38.4	0	2M-H	C12H16O2	-5.84743	1.04855	1.12895e-06	4.31812e-05	6.97594	125.883	95935.4	762.099	99682.6	95176.9	92946.8	912.635	801.05	572.611
4.21_247.0225m/z	247.023	4.20958	neg	Triflusal	HMDB0259212						RMWVZGDJPAKBDE-UHFFFAOYSA-N	Benzenoids	Benzene and substituted derivatives	Benzoic acids and derivatives	*	51.3	59.9	M-H	C10H7F3O4	0.642177	1.35873	9.1582e-05	0.000802378	-0.870975	0.546777	194191	355155	198717	189202	194652	346404	374612	344449
5.58_433.1977m/z	433.198	5.58415	neg	Trimethobenzamide	HMDB0014800	43363		C07178	5577	138-56-7	FEZBIKUBAYAZIU-UHFFFAOYSA-N	Benzenoids	Benzene and substituted derivatives	Benzoic acids and derivatives	*	37.7	0	M+FA-H	C21H28N2O5	-0.910145	0.74176	7.59268e-08	1.11707e-05	38.2058	3.17022e+11	47596.2	1.50135e-07	48473.5	46724.4	47590.6	1.50135e-07	1.50135e-07	1.50135e-07
3.93_267.0515m/z	267.052	3.93425	neg	Uralenneoside	HMDB0041272	95686			53462251	143986-30-5	VWQASRWQZBVNEI-UHFFFAOYSA-N	Benzenoids	Benzene and substituted derivatives	Benzoic acids and derivatives	**	49.3	0	M-H2O-H	C12H14O8	1.66308	0.266971	2.06099e-06	6.25119e-05	4.12019	17.39	6547.86	376.53	6306.97	6564.87	6771.73	494.391	367.163	268.035
5.74_267.0859m/z	267.086	5.74442	pos	Vacciniin	HMDB0303674						MRDRXKCKIMVUHN-BZNQNGANSA-N	Benzenoids	Benzene and substituted derivatives	Benzoic acids and derivatives	***	62.2	47.1	M+H-H2O	C13H16O7	-1.28666	0.421349	0.00022334	0.00155409	-0.295574	0.814748	68368.7	83913.9	66816.1	69389.9	68900.1	85649.1	83669.7	82423
4.36_169.0495m/z	169.049	4.36178	pos	Vanillic acid	HMDB0000484	5471		C06672	8468	121-34-6	WKOLLVMJNQIZCI-UHFFFAOYSA-N	Benzenoids	Benzene and substituted derivatives	Benzoic acids and derivatives	***	65.2	34.2	M+H	C8H8O4	-0.27048	0.347233	0.0171304	0.043566	0.469045	1.38419	42165	30461.8	41139	41429.6	43926.3	25000.3	31810.2	34574.8
6.25_270.0620m/z	270.062	6.25427	neg	Vanilloylglycine	HMDB0060026	410680			3083688		LOODYTDRRBLQNH-UHFFFAOYSA-N	Benzenoids	Benzene and substituted derivatives	Benzoic acids and derivatives	*	37.6	0	M+FA-H	C10H11NO5	0.132897	0.000224954	0.996983	0.99794	-0.00113713	0.999212	14258.4	14269.6	16424.7	10648.6	15701.9	17278	15361.2	10169.6
9.63_443.1135m/z	443.113	9.63325	neg	3-Fluoro-5-[(pyridin-3-yl)ethynyl]benzonitrile	HMDB0245870				90877554		CYNKRSTZUHCFNR-UHFFFAOYSA-N	Benzenoids	Benzene and substituted derivatives	Benzonitriles	*	38.3	0	2M-H	C14H7FN2	4.77973	0.0512723	0.609114	0.706628	-0.794616	0.576497	1152.98	1999.98	1.50135e-07	3458.94	1.50135e-07	1.50135e-07	3159.25	2840.68
12.88_503.1957m/z	503.196	12.8813	neg	4-(7-Hydroxy-6,7-dihydro-5H-cyclopenta[d]pyrimidin-4-ylamino)benzonitrile	HMDB0244317						YKTSVZRWKHWINV-UHFFFAOYSA-N	Benzenoids	Benzene and substituted derivatives	Benzonitriles	*	38.5	0	2M-H	C14H12N4O	1.57231	0.166733	0.00990635	0.0283609	-0.704746	0.613551	4159.42	6779.27	4380.61	4774.23	3323.43	7033	7248.16	6056.64
10.18_379.1071m/z	379.107	10.1792	pos	4-[[2-(4-Cyanoanilino)pyrimidin-4-yl]amino]-3,5-dimethylbenzonitrile	HMDB0247836				488777		AVRQNXKPTRWLBE-UHFFFAOYSA-N	Benzenoids	Benzene and substituted derivatives	Benzonitriles	*	36.2	0	M+K	C20H16N6	0.937136	0.15238	0.235041	0.344891	-1.14379	0.452569	2907.38	6424.16	813.968	1.50135e-07	7908.16	6192.25	6785.75	6294.46
9.74_677.3340m/z	677.334	9.74497	neg	Alogliptin	HMDB0248177						ZSBOMTDTBDDKMP-UHFFFAOYSA-N	Benzenoids	Benzene and substituted derivatives	Benzonitriles	*	37.8	0	2M-H	C18H21N5O2	3.24135	0.219985	0.0932108	0.167944	0.294446	1.22641	30690.2	25024.3	31218.7	29342.3	31509.5	28045.4	20083.5	26944
0.54_196.0166m/z	196.017	0.540867	pos	Phosphoric acid, mono(4-cyanophenyl) monomethyl ester	HMDB0246141				35771		BQHATANCQFIKKJ-UHFFFAOYSA-N	Benzenoids	Benzene and substituted derivatives	Benzonitriles	*	38	0	M+H-H2O	C8H8NO4P	3.73265	0.439212	0.0909716	0.164596	-0.382858	0.766917	73916.3	96381.2	82720	67525.2	71503.9	79866.1	98193.5	111084
8.84_405.1231m/z	405.123	8.8372	pos	Rilpivirine	HMDB0061725				6451164		YIBOMRUWOWDFLG-ONEGZZNKSA-N	Benzenoids	Benzene and substituted derivatives	Benzonitriles	*	36	0	M+K	C22H18N6	1.79691	0.996863	0.005746	0.0185181	-0.182236	0.881336	680897	772573	694920	686532	661237	798599	766892	752229
7.06_380.1489m/z	380.149	7.06375	pos	TRELAGLIPTIN	HMDB0259117				11360300		IWYJYHUNXVAVAA-UHFFFAOYSA-N	Benzenoids	Benzene and substituted derivatives	Benzonitriles	*	38.7	0	M+Na	C18H20FN5O2	-1.08379	0.144337	0.379414	0.494718	0.0750679	1.05341	80052.8	75994	76361.4	77839.3	85957.9	71075.6	80875.6	76030.6
9.87_535.2350m/z	535.235	9.86945	neg	1-(2-Benzoylphenyl)-1,3-dimethylurea	HMDB0260229				90994944		BCTHZXMPHDMIDM-UHFFFAOYSA-N	Benzenoids	Benzene and substituted derivatives	Benzophenones	*	39.4	0	2M-H	C16H16N2O2	-0.0558895	0.20728	0.163488	0.260121	0.108338	1.07799	79177.6	73449.6	81593.9	80181.9	75757.2	78648.9	72931.3	68768.7
10.09_413.1753m/z	413.175	10.0874	neg	1-Naphthalenyl[4-(pentyloxy)-1-naphthalenyl]methanone	HMDB0246670	64701			9799417	432047-72-8	RSUMDJRTAFBISX-UHFFFAOYSA-N	Benzenoids	Benzene and substituted derivatives	Benzophenones	*	38.9	0	M+FA-H	C26H24O2	-1.5216	0.207807	0.403728	0.518602	0.708013	1.63355	22715.2	13905.4	20652.7	13092.6	34400.5	1.50135e-07	23282.2	18434.1
4.97_213.0559m/z	213.056	4.96727	neg	2,4-Dihydroxybenzophenone	HMDB0240715	69882		C14215	8572	131-56-6	ZXDDPOHVAMWLBH-UHFFFAOYSA-N	Benzenoids	Benzene and substituted derivatives	Benzophenones	*	46.9	38.2	M-H	C13H10O3	1.05834	0.00759104	0.862264	0.905045	-0.0957199	0.935805	785.137	838.996	608.612	928.466	818.331	289.069	1148.32	1079.6
4.39_519.1146m/z	519.115	4.39278	neg	2-Amino-2'-fluoro-5-nitrobenzophenone	HMDB0244976						ZTEHQPVGEHUXHI-UHFFFAOYSA-N	Benzenoids	Benzene and substituted derivatives	Benzophenones	*	38.4	0	2M-H	C13H9FN2O3	4.73662	0.0535251	0.382636	0.49784	1.07181	2.10207	1078.4	513.019	861.84	2092.27	281.107	950.242	280.569	308.245
11.90_411.1817m/z	411.182	11.9016	neg	Clusiaphenone B	HMDB0304620				14282626		DGDGUAUJFQUJRX-UHFFFAOYSA-N	Benzenoids	Benzene and substituted derivatives	Benzophenones	*	38.8	0.101	M+FA-H	C23H26O4	1.18182	0.185958	0.0415373	0.0884678	-0.167592	0.890327	29263.8	32868.5	29586.4	29645.4	28559.4	31471.8	31950.7	35183.1
8.63_299.0924m/z	299.092	8.6265	neg	Dexketoprofen	HMDB0041873	96160			177976	22161-81-5	DKYWVDODHFEZIM-NSHDSACASA-N	Benzenoids	Benzene and substituted derivatives	Benzophenones	**	56.5	13.4	M+FA-H	C16H14O3	-0.405123	0.887743	0.00953392	0.027528	0.249719	1.18898	466630	392464	441195	476414	482282	409429	377077	390886
7.87_623.1555m/z	623.155	7.8702	neg	Flubendazole	HMDB0252324				35802		CPEUVMUXAHMANV-UHFFFAOYSA-N	Benzenoids	Benzene and substituted derivatives	Benzophenones	*	37.1	0	2M-H	C16H11FN3O3	9.41115	0.128277	0.3602	0.479397	0.297085	1.22866	16708.8	13599.2	14736.4	21018	14372	9722.15	16945.1	14130.4
9.19_491.0988m/z	491.099	9.18528	neg	Iriflophenone	HMDB0253583						AOJWDTJDEGSHOA-UHFFFAOYSA-N	Benzenoids	Benzene and substituted derivatives	Benzophenones	*	39.3	0	2M-H	C13H10O5	0.964435	0.0288667	0.901395	0.933188	-0.0315892	0.978342	49104.2	50191.3	49229.5	55174.9	42908.3	64904.3	44738.3	40931.2
5.16_272.0543m/z	272.054	5.16253	neg	Tolcapone	HMDB0014468	43355		C07949	4659569	134308-13-7	MIQPIUSUKVNLNT-UHFFFAOYSA-N	Benzenoids	Benzene and substituted derivatives	Benzophenones	*	36.5	0	M-H	C14H11NO5	-7.7457	0.275024	1.75247e-06	5.71739e-05	6.52583	92.1447	6620.31	71.8468	6842.29	6339.69	6678.94	1.50135e-07	100.687	114.853
0.73_521.1728m/z	521.173	0.734367	neg	1-(3-Methylbenzoyl)-1H-indazole-3-carbonitrile	HMDB0249950				71818549		KRFSMLDUZFVINX-UHFFFAOYSA-N	Benzenoids	Benzene and substituted derivatives	Benzoyl derivatives	*	38	0	2M-H	C16H11N3O	-0.592235	0.408382	0.000421664	0.00250016	-1.27917	0.412032	10277.4	24943.1	8728.49	12721.6	9382	25993.1	24030.6	24805.8
5.17_167.1177m/z	167.118	5.1659	pos	4-(Dimethylamino)benzaldehyde	HMDB0246303				7479		BGNGWHSBYQYVRX-UHFFFAOYSA-N	Benzenoids	Benzene and substituted derivatives	Benzoyl derivatives	*	38.7	0	M+NH4	C9H11NO	-1.45008	0.160823	0.000180289	0.00132323	2.4386	5.42114	2773.8	511.664	2677.15	2850.54	2793.71	778.289	221.548	535.154
4.74_137.0596m/z	137.06	4.74358	pos	4-Methoxybenzaldehyde	HMDB0029686	68557		C10761	31244	123-11-5	ZRSNZINYAWTAHE-UHFFFAOYSA-N	Benzenoids	Benzene and substituted derivatives	Benzoyl derivatives	*	47.5	40.3	M+H	C8H8O2	-0.90103	0.577636	0.000700485	0.00368339	0.347438	1.2723	137811	108317	139813	135630	137991	102592	111698	110661
8.30_121.0646m/z	121.065	8.30148	pos	4-Methylbenzaldehyde	HMDB0029638	66526		C06758	7725	104-87-0	FXLOVSHXALFLKQ-UHFFFAOYSA-N	Benzenoids	Benzene and substituted derivatives	Benzoyl derivatives	*	51.8	64.4	M+H	C8H8O	-1.82783	0.271231	0.000489232	0.00280143	0.284213	1.21775	36240.8	29760.6	36001.5	36888.2	35832.7	30649.2	29825.3	28807.2
5.26_107.0489m/z	107.049	5.26222	pos	Benzaldehyde	HMDB0006115	58358		C00261	240	100-52-7	HUMNYLRZRPPJDN-UHFFFAOYSA-N	Benzenoids	Benzene and substituted derivatives	Benzoyl derivatives	*	57	88.8	M+H	C7H6O	-2.04866	0.0969519	0.100321	0.177864	-0.06799	0.953966	23117	24232.5	22258.4	23230	23862.4	23775.2	24342.7	24579.5
4.54_213.0561m/z	213.056	4.5392	neg	Capillin	HMDB0032867	66941		C08398	10321	495-74-9	RAZOKRUZEQERLH-UHFFFAOYSA-N	Benzenoids	Benzene and substituted derivatives	Benzoyl derivatives	*	39	0	M+FA-H	C12H8O	2.07917	0.0488394	0.068089	0.130704	-0.349841	0.784671	964.82	1229.59	892.82	1006.23	995.408	1039.3	1269.28	1380.17
4.68_447.1601m/z	447.16	4.67738	pos	Methanone, ((2R,5R)-5-(((5-fluoro-2-pyridinyl)oxy)methyl)-2-methyl-1-piperidinyl)(5-fluoro-2-(2-pyrimidinyl)phenyl)-	HMDB0251586				25126518		ADNQCBKNFSDDHY-UHFFFAOYSA-N	Benzenoids	Benzene and substituted derivatives	Benzoyl derivatives	*	39.2	0	M+Na	C23H22F2N4O2	-0.47917	0.424068	0.000287807	0.00188488	-1.11009	0.463265	13612.2	29383.3	15327.6	14053.6	11455.5	30692.8	29059.1	28397.9
4.41_152.0706m/z	152.071	4.41463	pos	o-Phthalaldehyde	HMDB0255866						ZWLUXSQADUDCSB-UHFFFAOYSA-N	Benzenoids	Benzene and substituted derivatives	Benzoyl derivatives	**	58.6	6.48	M+NH4	C8H6O2	-0.277485	0.349843	7.02547e-06	0.000132134	1.07257	2.10318	20224.8	9616.34	19582.8	20678.3	20413.4	9611.9	9818.45	9418.67
0.60_218.9836m/z	218.984	0.598117	pos	Pentafluorobenzaldehyde	HMDB0256257						QJXCFMJTJYCLFG-UHFFFAOYSA-N	Benzenoids	Benzene and substituted derivatives	Benzoyl derivatives	*	38.5	0	M+Na	C7HF5O	-2.04843	0.228256	0.0121935	0.0334063	1.15278	2.22342	9006.67	4050.82	9260	7116.71	10643.3	3079.09	4724.08	4349.28
4.18_195.0302m/z	195.03	4.17548	neg	Phenylglyoxylic acid	HMDB0001587	326632		C02137	11915	611-73-4	FAQJJMHZNSSFSM-UHFFFAOYSA-N	Benzenoids	Benzene and substituted derivatives	Benzoyl derivatives	*	38.8	0	M+FA-H	C8H6O3	1.92351	0.275666	1.13494e-05	0.000181268	3.65638	12.609	7159.47	567.807	7046.65	7622.91	6808.85	622.94	489.21	591.272
3.59_107.0490m/z	107.049	3.5884	pos	3-Hydroxybenzyl alcohol	HMDB0059712	331719		C03351	102	620-24-6	OKVJCVWFVRATSG-UHFFFAOYSA-N	Benzenoids	Benzene and substituted derivatives	Benzyl alcohols	***	66.3	78.7	M+H-H2O	C7H8O2	-0.784804	0.421801	0.000812637	0.00411154	-0.562668	0.677049	33030.2	48785.5	31923.5	32815.4	34351.6	45715.8	49657.7	50983.1
7.59_107.0489m/z	107.049	7.59205	pos	4-Hydroxybenzyl alcohol	HMDB0011724	4157		C17467	125	623-05-2	BVJSUAQZOZWCKN-UHFFFAOYSA-N	Benzenoids	Benzene and substituted derivatives	Benzyl alcohols	*	38.9	0	M+H-H2O	C7H8O2	-2.13847	0.0972435	0.167551	0.265082	0.251064	1.19008	7964.09	6692.04	7542.58	9128.35	7221.34	5819.06	7442.62	6814.44
5.69_265.0982m/z	265.098	5.68683	neg	4-Hydroxybenzeneacetonitrile	HMDB0029757	34513		C03766	26548	14191-95-8	AYKYOOPFBCOXSL-UHFFFAOYSA-N	Benzenoids	Benzene and substituted derivatives	Benzyl cyanides	*	39.4	0	2M-H	C8H7NO	-0.184576	0.125404	0.0214826	0.0522577	-0.329053	0.796059	6049.78	7599.66	6334.39	5830.65	5984.29	6828.47	8139.39	7831.12
10.42_309.1483m/z	309.148	10.4231	pos	5-Hexyl-2-methylpyridine	HMDB0302550				659917		DPOXNTYFLHVMNX-UHFFFAOYSA-N	Benzenoids	Benzene and substituted derivatives	Benzylamines	*	38.9	0	M+K	C16H22N4	2.40111	0.0423651	0.750858	0.821607	-0.0708988	0.952045	18418.5	19346.3	13909.8	19303.8	22042	16784	21150	20104.9
10.80_327.1224m/z	327.122	10.8044	pos	Flupirtine	HMDB0252403	321005			53276		JUUFBMODXQKSTD-UHFFFAOYSA-N	Benzenoids	Benzene and substituted derivatives	Benzylamines	*	39.2	0	M+Na	C15H17FN4O2	-1.37289	0.866134	0.00101253	0.0048652	0.495235	1.40955	229284	162665	216792	229724	241336	166783	156446	164764
5.78_254.1646m/z	254.165	5.77625	pos	O-Desmethyl Pyrilamine	HMDB0255853				14076877		FCFBHFOEKQWQBR-UHFFFAOYSA-N	Benzenoids	Benzene and substituted derivatives	Benzylamines	*	38.9	2.34	M+H-H2O	C16H21N3O	-1.99822	1.45648	3.09868e-07	2.22798e-05	7.49703	180.647	184572	1021.73	181307	182464	189945	1069.39	1.50135e-07	1995.8
5.98_489.1724m/z	489.172	5.97835	pos	Rivenprost	HMDB0257249				53393991		FBQUXLIJKPWCAO-UHFFFAOYSA-N	Benzenoids	Benzene and substituted derivatives	Benzylethers	*	46.4	48.4	M+K	C24H34O6S	3.58199	0.84669	0.00484613	0.0162379	-0.203266	0.868582	434926	500732	420771	439848	444161	510421	509383	482390
4.88_244.0965m/z	244.096	4.87845	pos	Benzoic anhydride	HMDB0249022						CHIHQLCVLOXUJW-UHFFFAOYSA-N	Benzenoids	Benzene and substituted derivatives	Benzyloxycarbonyls	*	39.3	0	M+NH4	C14H10O3	-1.58255	0.0253086	0.549492	0.65403	-0.0775056	0.947695	3225.6	3403.63	2801.26	3469.87	3405.68	3682.59	3094.86	3433.45
4.25_237.1135m/z	237.113	4.24533	neg	Benzyl 3-methylbutanoate	HMDB0032043	318647			7651	103-38-8	HVJKZICIMIWFCP-UHFFFAOYSA-N	Benzenoids	Benzene and substituted derivatives	Benzyloxycarbonyls	*	43.5	24.5	M+FA-H	C12H16O2	1.19045	0.224645	0.00524276	0.0172586	0.952525	1.93526	9604.7	4963.01	10501.2	8524.49	9788.38	5497.53	3746.42	5645.08
6.92_151.0752m/z	151.075	6.922	pos	Benzyl acetate	HMDB0031310	70954		C15513	8785	140-11-4	QUKGYYKBILRGFE-UHFFFAOYSA-N	Benzenoids	Benzene and substituted derivatives	Benzyloxycarbonyls	**	57.8	23.4	M+H	C9H10O2	-1.34979	0.0926324	0.284161	0.400219	-0.230476	0.852354	8154.22	9566.7	8115.98	6891.42	9455.25	8454.08	8962.59	11283.4
10.22_247.0961m/z	247.096	10.2249	pos	benzyl-6-hydroxy-2-cyclohexene-on-oyl	HMDB0304271				52940161		ILTCAPLRBIEGDX-UHFFFAOYSA-N	Benzenoids	Benzene and substituted derivatives	Benzyloxycarbonyls	*	48.5	49.8	M+H	C14H14O4	-1.71924	0.293752	0.0709157	0.135055	-0.0782551	0.947203	172661	182286	172201	179398	166386	181422	180853	184582
0.97_236.9980m/z	236.998	0.967817	pos	Pentafluorobenzoyl acetate	HMDB0256261				86755199		WODCDQXOYWLWCW-UHFFFAOYSA-N	Benzenoids	Benzene and substituted derivatives	Benzyloxycarbonyls	*	38.1	0	M+H-H2O	C9H3F5O3	4.21625	0.381496	9.28675e-07	3.8333e-05	4.22872	18.7487	13306.1	709.712	13063.9	13108.3	13746.2	884.038	760.274	484.823
11.01_397.1431m/z	397.143	11.0058	pos	Rislenemdaz	HMDB0257242				69053724		RECBFDWSXWAXHY-UHFFFAOYSA-N	Benzenoids	Benzene and substituted derivatives	Benzyloxycarbonyls	*	39.1	0	M+K	C19H23FN4O2	-1.44652	0.192261	0.411697	0.526303	-0.0689661	0.953321	157775	165501	160583	144366	168378	164362	173980	158160
5.00_243.0663m/z	243.066	5.00273	neg	salicyl-6-hydroxy-2-cyclohexene-on-oyl	HMDB0304479				14731723		WYYMYYOXCOEMCU-UHFFFAOYSA-N	Benzenoids	Benzene and substituted derivatives	Benzyloxycarbonyls	**	58.7	0	M-H2O-H	C14H14O5	0.232672	0.0591138	0.205013	0.309827	-0.322876	0.799475	2002.11	2504.28	2216.4	1924.54	1865.39	2610.5	2986.93	1915.41
10.29_511.2661m/z	511.266	10.2859	pos	Withaphysacarpin	HMDB0033690						CZKZWDJWVZTWCF-UHFFFAOYSA-N	Benzenoids	Benzene and substituted derivatives	Benzyloxycarbonyls	*	39.7	12	M+Na	C28H40O7	-1.02127	0.682756	0.104845	0.184125	-0.360301	0.779002	196658	252449	205390	206130	178454	204944	290228	262175
10.62_399.1605m/z	399.161	10.6169	neg	(4R,6S)-6-[(E)-2-[2-(4-Fluoro-3-methylphenyl)-4,6-dimethylphenyl]ethenyl]-4-hydroxyoxan-2-one	HMDB0250011				53691190		BNIBDNOALUGLCI-UHFFFAOYSA-N	Benzenoids	Benzene and substituted derivatives	Biphenyls and derivatives	*	38.6	0	M+FA-H	C22H23FO3	-2.25655	0.249677	0.0255105	0.0599104	0.600091	1.51581	18264.1	12049.1	17667.7	17443.7	19681.1	10210.9	15324.9	10611.5
5.09_404.1141m/z	404.114	5.09145	neg	(S)-2-Biphenyl-4-yl-1-(1H-tetrazol-5-yl)ethylaminomethyl phosphonic acid	HMDB0249874	433643			19427695		UUMKQZVEZSXWBY-UHFFFAOYSA-N	Benzenoids	Benzene and substituted derivatives	Biphenyls and derivatives	*	39.8	21	M+FA-H	C16H18N5O3P	3.2537	0.198899	0.0185806	0.0465099	-0.11866	0.921043	45059.7	48922.5	44260.7	44149.2	46769.2	47941.2	49774.5	49051.8
6.24_253.0850m/z	253.085	6.24413	pos	2,3-Diamino-benzidine	HMDB0245384				21226166		GPDSDIPDQRRHPV-UHFFFAOYSA-N	Benzenoids	Benzene and substituted derivatives	Biphenyls and derivatives	*	37.3	0	M+K	C12H14N4	-0.091172	0.150183	0.133229	0.221489	-0.256131	0.83733	14649.6	17495.6	14167.6	14462.3	15318.9	19686.9	14693	18106.8
0.75_506.1488n	487.131	0.749617	neg	2-Propyl-4-pentafluoroethyl-1-((2'-(1H-tetrazol-5-yl)biphenyl-4-yl)methyl)imidazole-5-carboxylic acid	HMDB0251640	413112			60770		RQGDXPDTZWGCQI-UHFFFAOYSA-N	Benzenoids	Benzene and substituted derivatives	Biphenyls and derivatives	*	37.7	0	M-H2O-H, M-H	C23H19F5N6O2	-0.35265	0.379876	0.0715901	0.136047	-0.0587837	0.960073	387847	403976	381846	395882	385812	394110	406406	411413
9.03_487.2343m/z	487.234	9.0263	neg	3,3'-Dimethoxybenzidine	HMDB0246003	72954		C19231	8411	119-90-4	JRBJSXQPQWSCCF-UHFFFAOYSA-N	Benzenoids	Benzene and substituted derivatives	Biphenyls and derivatives	*	38.6	0	2M-H	C14H16N2O2	-1.51696	0.067145	0.611341	0.708562	-0.448118	0.732998	4046.31	5520.22	1.50135e-07	4009.74	8129.2	8090.81	4424.46	4045.4
6.07_203.0700m/z	203.07	6.07267	pos	3,4',5-Biphenyltriol	HMDB0032713	88643			21909602	74276-54-3	HSZOQEGJICWJDP-UHFFFAOYSA-N	Benzenoids	Benzene and substituted derivatives	Biphenyls and derivatives	*	38.8	0	M+H	C12H10O3	-1.19973	0.0901456	0.640582	0.732753	0.254159	1.19264	17782.8	14910.4	27046	13604.5	12697.9	21443.9	10771.5	12515.9
9.03_321.0773m/z	321.077	9.0263	neg	3',4'-Dihydroxyflurbiprofen	HMDB0246110	2925			128319	66067-41-2	PXJMZAQJKURKMR-UHFFFAOYSA-N	Benzenoids	Benzene and substituted derivatives	Biphenyls and derivatives	*	38.3	0	M+FA-H	C15H13FO4	-2.50348	0.0256141	0.79558	0.856205	-0.304007	0.81	1763.94	2177.71	3543.54	1.50135e-07	1748.29	3318.18	1.50135e-07	3214.94
6.60_457.0920m/z	457.092	6.60082	neg	3-2-carboxyphenylcatechol	HMDB0304114				9543323		ZEPICJFODWLEJX-UHFFFAOYSA-M	Benzenoids	Benzene and substituted derivatives	Biphenyls and derivatives	*	39.2	0	2M-H	C13H9O4-	-1.91116	0.100778	0.320658	0.439217	-0.313327	0.804784	7318.2	9093.38	7229.74	8393.56	6331.31	8364.79	7028.26	11887.1
5.73_586.1680n	609.157	5.72855	pos	Amarogentin	HMDB0248275				3512644		DBOVHQOUSDWAPQ-UHFFFAOYSA-N	Benzenoids	Benzene and substituted derivatives	Biphenyls and derivatives	***	53.9	39.8	M+NH4, M+Na	C29H30O13	-1.15879	1.55328	0.000119061	0.000970448	-0.43739	0.73847	594511	805058	604512	576339	602681	801391	788377	825405
4.89_655.1990m/z	655.199	4.89412	pos	Anacetrapib	HMDB0248376				49849451		MZZLGJHLQGUVPN-UHFFFAOYSA-N	Benzenoids	Benzene and substituted derivatives	Biphenyls and derivatives	*	37.2	0	M+NH4	C30H25F10NO3	-3.65775	0.519539	0.00192999	0.00802152	-0.999115	0.500307	24253.6	48477.4	23620.6	25833.2	23306.9	44748.2	54951.1	45732.9
7.01_437.1256m/z	437.126	7.00565	neg	Azilsartan	HMDB0248802	430263			135415867		KGSXMPPBFPAXLY-UHFFFAOYSA-N	Benzenoids	Benzene and substituted derivatives	Biphenyls and derivatives	*	38.7	0	M-H2O-H	C25H20N4O5	0.250589	0.121642	0.640987	0.733145	0.0166087	1.01158	462402	457109	464143	473266	449798	449044	449201	473083
7.68_549.1408m/z	549.141	7.68435	neg	Azilsartan medoxomil	HMDB0248803				11238823		QJFSABGVXDWMIW-UHFFFAOYSA-N	Benzenoids	Benzene and substituted derivatives	Biphenyls and derivatives	*	40.1	6.16	M-H2O-H	C30H24N4O8	-1.31019	0.212138	0.463071	0.575644	-0.0312632	0.978563	471005	481323	449338	490496	473182	478777	475235	489958
8.85_407.1119m/z	407.112	8.85243	pos	buddlenol E	HMDB0304583						ZDBNUDZJHFAAIN-YTXTXJHMSA-N	Benzenoids	Benzene and substituted derivatives	Biphenyls and derivatives	***	66.1	53	M+Na	C21H20O7	4.49942	1.85418	0.0234283	0.0560222	0.171971	1.1266	3.03125e+06	2.69062e+06	2.91051e+06	2.97151e+06	3.21172e+06	2.74186e+06	2.66976e+06	2.66025e+06
8.78_655.2553m/z	655.255	8.77695	neg	Candesartan cilexetil	HMDB0249581	43872		C07709	2540	145040-37-5	GHOSNRCGJFBJIB-UHFFFAOYSA-N	Benzenoids	Benzene and substituted derivatives	Biphenyls and derivatives	*	37.2	0	M+FA-H	C33H34N6O6	5.13432	0.125039	0.373901	0.488878	-34.23	4.963e-11	1.50135e-07	3025.09	1.50135e-07	1.50135e-07	1.50135e-07	9075.27	1.50135e-07	1.50135e-07
10.53_705.2312m/z	705.231	10.5299	pos	Darapladib	HMDB0250867				9939609		WDPFJWLDPVQCAJ-UHFFFAOYSA-N	Benzenoids	Benzene and substituted derivatives	Biphenyls and derivatives	*	37.7	0	M+K	C36H38F4N4O2S	4.3918	1.08018	0.0335108	0.0745088	-0.128657	0.914683	1.27762e+06	1.39679e+06	1.33035e+06	1.28504e+06	1.21748e+06	1.43136e+06	1.38893e+06	1.37009e+06
2.81_249.0383m/z	249.038	2.813	neg	Diflunisal	HMDB0014999	2029		C01691	3059	22494-42-4	HUPFGZXOMWLGNK-UHFFFAOYSA-N	Benzenoids	Benzene and substituted derivatives	Biphenyls and derivatives	*	37.8	0.512	M-H	C13H8F2O3	5.77068	0.268367	0.000253654	0.00171092	-0.455831	0.72909	16985.2	23296.5	17583.2	16802.6	16569.9	24118.7	22811.6	22959.2
5.70_260.1640m/z	260.164	5.69615	pos	Dimethyl dimethoxy biphenyl	HMDB0251384				129712383		DHWUEJAKVJSAOB-UHFFFAOYSA-N	Benzenoids	Benzene and substituted derivatives	Biphenyls and derivatives	*	38.3	0	M+NH4	C16H18O2	-2.04814	0.272388	0.00063661	0.00342783	1.13034	2.18911	12066.4	5512.02	12043.3	12834.4	11321.5	4485.51	6133.63	5916.93
8.19_484.1751m/z	484.175	8.19453	pos	Embusartan	HMDB0251768	434529			133000		LYVGOAYMIAQLHI-UHFFFAOYSA-N	Benzenoids	Benzene and substituted derivatives	Biphenyls and derivatives	*	38	0	M+Na	C25H24FN5O3	-0.910433	0.0594002	0.373901	0.488878	-32.0855	2.1944e-10	1.50135e-07	684.174	1.50135e-07	1.50135e-07	1.50135e-07	1.50135e-07	2052.52	1.50135e-07
10.57_375.1245m/z	375.124	10.5677	neg	Flurbiprofen axetil	HMDB0252407	321524			3395		ALIVXCSEERJYHU-UHFFFAOYSA-N	Benzenoids	Benzene and substituted derivatives	Biphenyls and derivatives	*	38.9	0	M+FA-H	C19H19FO4	-1.40442	0.335459	0.000261852	0.0017551	1.77679	3.42663	13928.8	4064.87	15383	13304.8	13098.6	4489.94	3362.99	4341.68
6.58_366.1460m/z	366.146	6.58358	neg	Fradafiban	HMDB0252485				21864628		IKZACQMAVUIGPY-UHFFFAOYSA-N	Benzenoids	Benzene and substituted derivatives	Biphenyls and derivatives	*	51.8	64.7	M-H	C20H21N3O4	0.137624	0.366905	0.0245076	0.0580472	0.159589	1.11697	127992	114589	132238	130846	120893	112032	116478	115258
10.10_267.1375m/z	267.138	10.103	pos	Honokiol	HMDB0253212	68445		C10630	72303	564-73-8	FVYXIJYOAGAUQK-UHFFFAOYSA-N	Benzenoids	Benzene and substituted derivatives	Biphenyls and derivatives	**	53	0	M+H	C18H18O2	-1.62681	0.0599068	0.642964	0.734647	-0.0834703	0.943785	21245.3	22510.8	20052	25683.3	18000.6	23118.2	20454.3	23959.7
0.59_356.9243m/z	356.924	0.5858	neg	IODODIFLUNISAL	HMDB0253524				4369563		SSYOLLIRAAWGDJ-UHFFFAOYSA-N	Benzenoids	Benzene and substituted derivatives	Biphenyls and derivatives	*	37.1	0	M-H2O-H	C13H7F2IO3	3.5763	0.884592	0.000536309	0.0030029	-1.21248	0.431527	52357.2	121330	50982.1	55229.2	50860.3	108287	125503	130201
8.43_877.3429m/z	877.343	8.43063	neg	Lefradafibanum	HMDB0254003				146157313		PGCFXITVMNNKON-UHFFFAOYSA-N	Benzenoids	Benzene and substituted derivatives	Biphenyls and derivatives	*	37.6	0	2M-H	C23H25N3O6	1.68983	0.420296	0.191568	0.294045	-0.432468	0.740993	70681.9	95388.1	61860.8	76472.9	73712	115387	65819.5	104958
5.60_556.2042m/z	556.204	5.60018	neg	Olmesartan	HMDB0014420				158781		VTRAEEWXHOVJFV-UHFFFAOYSA-N	Benzenoids	Benzene and substituted derivatives	Biphenyls and derivatives	*	36.5	0	M-H	C29H29N6O6	-6.07034	0.280579	0.0334466	0.0743847	0.360779	1.28412	36342	28301.1	39322.5	33327.8	36375.6	30608	24663.3	29631.9
11.25_541.2193m/z	541.219	11.2503	pos	Olmesartan medoxomil	HMDB0255956	313637			130881		UQGKUQLKSCSZGY-UHFFFAOYSA-N	Benzenoids	Benzene and substituted derivatives	Biphenyls and derivatives	*	38.7	0	M+H-H2O	C29H30N6O6	-0.138293	0.270994	0.0373789	0.0812979	-0.6178	0.651664	14180.9	21761.1	14322.2	17256.8	10963.7	21585.3	24743.5	18954.3
8.43_529.1127m/z	529.113	8.43063	neg	Phenazo	HMDB0256397				135580740		IJNGMRAUFODTLK-UHFFFAOYSA-N	Benzenoids	Benzene and substituted derivatives	Biphenyls and derivatives	*	36.8	0	M+FA-H	C24H16N6O6	2.71867	0.0362072	0.868079	0.909398	-0.0344925	0.976375	53834	55136.6	47576.4	47972.5	65953.1	46798.8	59045	59566.1
9.60_465.1549m/z	465.155	9.59992	pos	Ripisartan	HMDB0257241	430805			132840		OLJAPHMBAMBVKL-UHFFFAOYSA-N	Benzenoids	Benzene and substituted derivatives	Biphenyls and derivatives	*	38.8	0	M+K	C23H22N8O	0.237351	0.0135624	0.970824	0.980556	-0.00390346	0.997298	337733	338648	336019	313059	364122	369723	339859	306363
7.05_366.1698m/z	366.17	7.04803	pos	Sacubitrilat	HMDB0257440				18962645		DOBNVUFHFMVMDB-UHFFFAOYSA-N	Benzenoids	Benzene and substituted derivatives	Biphenyls and derivatives	*	37.6	0	M+H-H2O	C22H25NO5	-0.586315	0.30325	0.00703408	0.0217235	1.20644	2.30767	15088.9	6538.58	14821.7	16828.6	13616.3	3749.64	7916.41	7949.68
12.01_513.2286m/z	513.229	12.0073	neg	Telmisartan	HMDB0015101	44651		C07710	65999	144701-48-4	RMMXLENWKUUMAY-UHFFFAOYSA-N	Benzenoids	Benzene and substituted derivatives	Biphenyls and derivatives	*	37.4	0	M-H	C33H30N4O2	-2.00475	0.0443033	0.670332	0.757381	0.0879559	1.06286	12790.7	12034.2	11929.6	11939	14503.5	14845.4	10438	10819.3
8.34_561.3435m/z	561.343	8.33598	neg	1-(Naphthalen-2-yl)-2-(pyrrolidin-1-yl)pentan-1-one	HMDB0243804	96638			11243002	850352-11-3	DTNUPBSOODGRKW-UHFFFAOYSA-N	Benzenoids	Benzene and substituted derivatives	Butyrophenones	*	37.4	0	2M-H	C19H23NO	-9.22928	0.0226743	0.947203	0.965027	0.00833102	1.00579	225384	224087	200254	257875	218024	222678	236845	212737
5.89_221.1049n	222.112	5.88528	pos	Butylone	HMDB0249479	85072			56843046	17762-90-2	CGKQZIULZRXRRJ-UHFFFAOYSA-N	Benzenoids	Benzene and substituted derivatives	Butyrophenones	*	38.6	0	M+H, M+Na	C12H15NO3	-1.44803	0.637672	2.68777e-06	7.25821e-05	7.36091	164.382	35429.6	215.532	37156.6	34093.7	35038.6	349.444	1.50135e-07	297.152
7.99_435.2295m/z	435.229	7.98607	neg	(E)-2-Cyano-3-(4-hydroxy-3,5-diisopropylphenyl)-N-(3-phenylpropyl)acrylamide	HMDB0258525				5305		JANPYFTYAGTSIN-UHFFFAOYSA-N	Benzenoids	Benzene and substituted derivatives	Cumenes	*	36.2	0	M+FA-H	C25H30N2O2	1.41215	0.259569	0.089353	0.16218	-0.157174	0.89678	67824.3	75630.9	67439.2	70678.5	65355.2	75855.3	70092.3	80945.2
12.99_376.2965n	359.293	12.9927	pos	5-(1,1-Dimethylheptyl)-2-[5-hydroxy-2-(3-hydroxypropyl)cyclohexyl]phenol	HMDB0247502	45567			4412255		YNZFFALZMRAPHQ-UHFFFAOYSA-N	Benzenoids	Benzene and substituted derivatives	Cyclohexylphenols	*	45.5	36.1	M+H, M+NH4, M+H-H2O	C24H40O3	-3.2732	1.78577	7.38324e-05	0.00068477	2.46504	5.52143	339131	61420.8	367539	310458	339396	61440.8	63977.3	58844.4
11.16_492.2526n	491.245	11.1621	neg	Bezitramide	HMDB0249171	433013			61791		FLKWNFFCSSJANB-UHFFFAOYSA-N	Benzenoids	Benzene and substituted derivatives	Diphenylacetonitriles	*	37.9	0	M-H, M+FA-H	C31H32N4O2	0.0663184	0.433913	0.00421456	0.0145862	-0.128418	0.914834	184741	201939	185771	183355	185097	198733	199479	207606
9.52_475.2713m/z	475.271	9.52237	neg	Piritramide	HMDB0041990	96198			9331	302-41-0	IHEHEFLXQFOQJO-UHFFFAOYSA-N	Benzenoids	Benzene and substituted derivatives	Diphenylacetonitriles	*	38.2	0	M+FA-H	C27H34N4O	-0.488279	0.264382	0.115845	0.199278	1.01183	2.01647	16968.4	8414.92	21855.6	13981	15068.6	7642.33	2792.67	14809.8
12.96_599.2976m/z	599.298	12.96	pos	Streptomycin	HMDB0015214	2496		C00413	19649	57-92-1	UCSJYZPVAKXKNQ-HZYVHMACSA-N	Benzenoids	Benzene and substituted derivatives	Diphenylacetonitriles	*	38	0	M+NH4	C21H39N7O12	-3.32345	0.256386	0.232248	0.341849	-0.312674	0.805148	40985.2	50904	43281.5	28885.3	50788.9	53089.2	54466.4	45156.2
9.36_297.1038m/z	297.104	9.36373	neg	(E)-N-(3-(3-(4-Fluorophenoxy)phenyl)-1-(R,S)-methylprop-2-enyl)-N-hydroxyurea	HMDB0249490				2491		UAIYNMRLUHHRMF-UHFFFAOYSA-N	Benzenoids	Benzene and substituted derivatives	Diphenylethers	*	39.1	9.51	M-H2O-H	C17H17FN2O3	-2.30558	0.451144	0.732637	0.807595	0.0528979	1.03735	2.68473e+06	2.58807e+06	2.57463e+06	2.63991e+06	2.83964e+06	2.71062e+06	2.94925e+06	2.10435e+06
6.01_227.0699m/z	227.07	6.01017	pos	4-(4-Hydroxyphenoxy)phenylacetic acid	HMDB0246293				11253565		DFEMEUCHUACQJW-UHFFFAOYSA-N	Benzenoids	Benzene and substituted derivatives	Diphenylethers	**	50.6	0	M+H-H2O	C14H12O4	-1.52104	0.461097	0.012483	0.034005	1.51243	2.8529	31213.4	10940.9	30687.7	30964.3	31988.1	2091.12	12726.4	18005.2
7.39_305.0225m/z	305.022	7.3863	neg	4'-Hydroxy Nimesulide	HMDB0246630						XYHFQSKAUPPPBY-UHFFFAOYSA-N	Benzenoids	Benzene and substituted derivatives	Diphenylethers	**	57.1	0	M-H2O-H	C13H12N2O6S	-3.92278	0.498105	3.34327e-05	0.000388281	1.57754	2.9846	32417.2	10861.5	31859.7	31354.7	34037.3	11817	11158	9609.45
6.80_409.0475m/z	409.047	6.79647	pos	Benzenebutanesulfonic acid, 3-phenoxy-alpha-phosphono-, (alphaS)-	HMDB0244709				10004539		RCGCZPXSRLLKCK-UHFFFAOYSA-N	Benzenoids	Benzene and substituted derivatives	Diphenylethers	*	38.2	0	M+Na	C16H19O7PS	-1.72808	0.412318	0.126851	0.213244	-0.0928782	0.93765	319098	340317	326034	311667	319594	359159	324022	337770
7.77_359.1041m/z	359.104	7.76935	neg	Fenleuton	HMDB0252203				72059		MWXPQCKCKPYBDR-UHFFFAOYSA-N	Benzenoids	Benzene and substituted derivatives	Diphenylethers	*	44.3	30.8	M+FA-H	C17H15FN2O3	-2.50366	0.40048	0.111544	0.193183	0.0651152	1.04617	440982	421521	443084	445593	434270	403834	432439	428291
11.05_399.1225m/z	399.123	11.0521	pos	Lepidine C	HMDB0032717	88647			100927765		GTJSRUGILPIENS-UHFFFAOYSA-N	Benzenoids	Benzene and substituted derivatives	Diphenylethers	*	38.9	0	M+K	C21H20N4O2	1.99035	0.980325	2.28001e-05	0.000293651	2.60541	6.08562	99859.1	16409	96420.5	106092	97065	17168.5	19393.9	12664.7
11.59_385.1067m/z	385.107	11.5879	pos	Lepidine D	HMDB0032716	88646			100927766		KDBJPLXCURQBOE-UHFFFAOYSA-N	Benzenoids	Benzene and substituted derivatives	Diphenylethers	*	38.2	0	M+K	C20H18N4O2	1.52792	0.0803721	0.430973	0.545243	-0.145712	0.903933	13037.6	14423.2	12588.8	15701.8	10822.3	13896.2	13586.2	15787.2
4.96_434.1158m/z	434.116	4.95682	pos	N-(2,5-Dimethoxybenzyl)-N-(5-fluoro-2-phenoxyphenyl)acetamide	HMDB0250816				10430788		DCRZYADKQRHHSF-UHFFFAOYSA-N	Benzenoids	Benzene and substituted derivatives	Diphenylethers	*	44	34.7	M+K	C23H22FNO4	-1.72995	0.662598	0.0014423	0.0063805	-0.329903	0.79559	152543	191736	157080	149833	150717	200067	184806	190335
4.96_331.0370m/z	331.037	4.95682	pos	Nimesulide	HMDB0255611	44341			4495	51803-78-2	HYWYRSMBCFDLJT-UHFFFAOYSA-N	Benzenoids	Benzene and substituted derivatives	Diphenylethers	*	38.1	0	M+Na	C13H12N2O5S	3.66193	1.06014	8.02969e-05	0.000727411	-1.01774	0.493889	95562.3	193490	98517.4	96328.1	91841.5	203946	191861	184662
7.55_407.0911m/z	407.091	7.55155	neg	Piretanide	HMDB0256593	1978			4849	55837-27-9	UJEWTUDSLQGTOA-UHFFFAOYSA-N	Benzenoids	Benzene and substituted derivatives	Diphenylethers	*	36.7	0	M+FA-H	C17H18N2O5S	-2.1077	0.274433	0.0876977	0.159781	-0.277528	0.825004	41067.4	49778.4	45630	41225.8	36346.3	55204.7	45907.7	48222.8
4.64_229.1101n	230.117	4.64362	pos	Thyronamine	HMDB0259061						OVUVNKDANCKDCK-UHFFFAOYSA-N	Benzenoids	Benzene and substituted derivatives	Diphenylethers	*	36.9	0	M+H, M+NH4	C14H15NO2	-0.710014	0.0128908	0.761742	0.830414	0.0115576	1.00804	11155.8	11066.8	11222	11095.8	11149.7	11519.6	11100.9	10580
10.25_518.2401m/z	518.24	10.2497	neg	(2R)-5-(Diaminomethylideneamino)-2-[[2,2-di(phenyl)acetyl]amino]-N-[(4-hydroxyphenyl)methyl]pentanamide	HMDB0242607				21129772		KUWBXRGRMQZCSS-UHFFFAOYSA-N	Benzenoids	Benzene and substituted derivatives	Diphenylmethanes	*	37	0	M+FA-H	C27H31N5O3	-1.59144	0.0235708	0.902922	0.934092	0.0164172	1.01144	64288	63560.6	72648.4	56297.7	63918	69576.7	60594.7	60510.4
5.48_317.1394m/z	317.139	5.47818	neg	(S)-Verimol F	HMDB0036558	91638			21668703	212516-39-7	NHUSVJTYMHDUAP-UHFFFAOYSA-N	Benzenoids	Benzene and substituted derivatives	Diphenylmethanes	*	38.8	0	M+FA-H	C17H20O3	-0.14927	0.0467461	0.346974	0.46654	-0.491136	0.711464	991.157	1393.12	464.783	1297.7	1210.99	1932.03	1118.62	1128.71
8.41_685.3019m/z	685.302	8.4145	neg	[5-[2-[4-(4-Benzhydrylpiperazin-1-ium-1-yl)phenyl]ethoxycarbonyl]-2,6-dimethyl-4-(3-nitrophenyl)-4H-pyridin-3-ylidene]-methoxymethanolate	HMDB0248035				101588922		VPQACPHDDSSGPL-UHFFFAOYSA-N	Benzenoids	Benzene and substituted derivatives	Diphenylmethanes	*	37.2	0	M-H	C41H42N4O6	-1.78818	1.2242	0.00182052	0.00765176	-0.337585	0.791365	509742	644131	539611	480163	509453	653024	647350	632018
9.97_233.1322m/z	233.132	9.96577	pos	1,1-Diphenylhexatriene	HMDB0244029				53668910		AYOFRULTZJKQEA-UHFFFAOYSA-N	Benzenoids	Benzene and substituted derivatives	Diphenylmethanes	*	38.8	0	M+H	C18H16	-1.12741	0.235709	0.0353736	0.0778645	-0.289754	0.818041	25674.6	31385.4	27173.4	23252.8	26597.5	34099.1	30161.9	29895.3
10.80_480.2170n	519.18	10.8044	pos	1-[(4-Amino-3-methylphenyl)methyl]-5-(2,2-diphenylacetyl)-6,7-dihydro-4H-imidazo[4,5-c]pyridine-6-carboxylic acid	HMDB0260240	70962		C15552	114899	114785-12-5	KLVDUSUYBDMJKR-UHFFFAOYSA-N	Benzenoids	Benzene and substituted derivatives	Diphenylmethanes	*	39.3	2.94	M+Na, M+K	C29H28N4O3	1.84581	0.212899	0.591753	0.691555	0.0221978	1.01551	917864	903850	889272	923146	941176	941067	882820	887663
12.57_508.2497n	553.248	12.5713	neg	1-[[4-(Dimethylamino)-3-methylphenyl]methyl]-5-(2,2-diphenylacetyl)-6,7-dihydro-4H-imidazo[4,5-c]pyridine-6-carboxylic acid	HMDB0243806				4701		YSTVFDAKLDMYCR-UHFFFAOYSA-N	Benzenoids	Benzene and substituted derivatives	Diphenylmethanes	*	38.7	0	M-H2O-H, M+FA-H	C31H32N4O3	4.35807	1.33834	0.00158066	0.00686667	-0.993474	0.502267	161642	321826	138900	166613	179414	351540	322117	291820
7.20_508.1372n	507.13	7.20225	neg	2-(Diphenylmethyl)-N-((2-iodophenyl)methyl)-3-quinuclidinamine	HMDB0253855				3851		WSLTYZVXORBNLB-UHFFFAOYSA-N	Benzenoids	Benzene and substituted derivatives	Diphenylmethanes	*	39.9	7.97	M-H, M+FA-H	C27H29IN2	-0.586966	0.312667	0.315627	0.434087	0.0657791	1.04665	383156	366079	384402	406524	358543	359181	362208	376848
11.97_413.2699m/z	413.27	11.9716	neg	2,2'-Methylenebis(4-ethyl-6-tert-butylphenol)	HMDB0247555				6928		GPNYZBKIGXGYNU-UHFFFAOYSA-N	Benzenoids	Benzene and substituted derivatives	Diphenylmethanes	*	37.4	0	M+FA-H	C25H36O2	0.372393	0.274633	0.000104326	0.000882841	1.00096	2.00133	13147.1	6569.17	13528	13249.8	12663.5	7118.06	6652.71	5936.75
10.83_277.1845m/z	277.184	10.8288	neg	2-ethyl-1,5-dimethyl-3,3-diphenylpyrrolinium (EDDP)	HMDB0060931				10110164		SCIYBRNSSXZMKG-UHFFFAOYSA-N	Benzenoids	Benzene and substituted derivatives	Diphenylmethanes	*	36.4	0	M-H	C20H24N+	3.22836	0.624268	0.00101359	0.00486846	0.554699	1.46886	108416	73809.5	100867	110758	113622	72134.2	76030.6	73263.6
9.07_295.2171m/z	295.217	9.06572	pos	2-Ethylidene-1,5-dimethyl-3,3-diphenylpyrrolidine	HMDB0041803			C16659	5378015	30223-73-5	AJRJPORIQGYFMT-UHFFFAOYSA-N	Benzenoids	Benzene and substituted derivatives	Diphenylmethanes	*	36.3	0	M+NH4	C20H23N	0.786506	0.843394	0.0295423	0.0673881	0.729595	1.65817	181264	109315	160335	218513	164943	89251.5	111214	127480
9.02_327.2432m/z	327.243	9.01998	pos	3-(Diphenylmethoxymethyl)-1-ethylpiperidine hydrochloride	HMDB0245788				3064302		KFADLSDOYZESSH-UHFFFAOYSA-N	Benzenoids	Benzene and substituted derivatives	Diphenylmethanes	*	37.4	0	M+NH4	C21H27NO	0.393366	0.706101	0.000973521	0.00472463	-0.317283	0.80258	179911	224166	185620	179043	175070	216716	230744	225038
4.85_241.1698m/z	241.17	4.84635	pos	3,3-Diphenylpyrrolidine	HMDB0245994				418242		LBUQNQBKDPMBFO-UHFFFAOYSA-N	Benzenoids	Benzene and substituted derivatives	Diphenylmethanes	*	39.1	0	M+NH4	C16H17N	-0.660503	0.126291	0.0105422	0.0297488	-0.377004	0.770035	5053.1	6562.17	5204.25	4494.43	5460.62	6887.02	6450.93	6348.57
10.23_301.1448m/z	301.145	10.2337	neg	4,4'-Methylenebis(2,6-dimethylphenol)	HMDB0246607	351026			79345		AZZWZMUXHALBCQ-UHFFFAOYSA-N	Benzenoids	Benzene and substituted derivatives	Diphenylmethanes	*	38.4	0	M+FA-H	C17H20O2	1.11144	0.0944708	0.0421457	0.0895245	-0.164463	0.892261	7729.92	8663.3	7349.38	7910.1	7930.28	9101.43	8664.46	8223.99
11.19_489.2266m/z	489.227	11.1893	pos	4-[3-[4-(Diphenylmethyl)-1-piperazinyl]-2-hydroxypropoxy]-1H-indole-2-carbonitrile	HMDB0251609				5190		BYBYHCOEAFHGJL-UHFFFAOYSA-N	Benzenoids	Benzene and substituted derivatives	Diphenylmethanes	*	38.2	0	M+Na	C29H30N4O2	1.12238	0.911498	0.0318411	0.0714958	-0.104056	0.930414	1.1298e+06	1.2143e+06	1.11873e+06	1.15164e+06	1.11903e+06	1.25166e+06	1.22097e+06	1.17027e+06
8.14_787.2995m/z	787.3	8.13838	neg	4-Hydroxymethyl Ambrisentan	HMDB0259645						PDUAYPFMBRYSNN-UHFFFAOYSA-N	Benzenoids	Benzene and substituted derivatives	Diphenylmethanes	*	37.1	0	2M-H	C22H22N2O5	1.35442	0.078642	0.791004	0.85274	0.188311	1.13943	31124.9	27316.2	16021.4	25480.8	51872.4	15224.8	24015.6	42708.2
0.72_579.1783m/z	579.178	0.7186	neg	Aurin	HMDB0248730	44052		C14213	5100	603-45-2	FYEHYMARPSSOBO-UHFFFAOYSA-N	Benzenoids	Benzene and substituted derivatives	Diphenylmethanes	*	37.8	0	2M-H	C19H14O3	-5.13479	0.410206	0.0285442	0.0655584	0.473917	1.38888	60545.8	43593.4	53888.2	60172.5	67576.6	44241.1	37836.4	48702.7
4.85_201.1384m/z	201.138	4.84635	pos	Benzhydrylamine	HMDB0248313				7036		MGHPNCMVUAKAIE-UHFFFAOYSA-N	Benzenoids	Benzene and substituted derivatives	Diphenylmethanes	*	39.2	0	M+NH4	C13H13N	-1.02576	0.106372	0.00291415	0.0109449	2.86117	7.26605	1187.13	163.38	940.483	1221.28	1399.61	279.097	211.043	1.50135e-07
7.77_673.1569m/z	673.157	7.76935	neg	Bisphenol A bis(diphenyl phosphate)	HMDB0247001	329007			9874825		BQPNUOYXSVUVMY-UHFFFAOYSA-N	Benzenoids	Benzene and substituted derivatives	Diphenylmethanes	*	38	0.0107	M-H2O-H	C39H34O8P2	2.70545	0.0226159	0.983715	0.989464	0.00952932	1.00663	635981	631794	754802	798391	354749	798466	724251	372663
10.68_364.1680n	363.161	10.6821	neg	Bisphenol A dimethacrylate	HMDB0249275	69981		C14345	76739	3253-39-2	QUZSUMLPWDHKCJ-UHFFFAOYSA-N	Benzenoids	Benzene and substituted derivatives	Diphenylmethanes	*	44.6	30.7	M-H, M+FA-H	C23H24O4	1.41006	0.444845	0.110873	0.192329	-0.24138	0.845936	131314	155230	136208	135174	122561	151417	138604	175668
8.58_381.0594m/z	381.059	8.5795	neg	Bisphenol AF	HMDB0249276	69985		C14350	73864	1478-61-1	ZFVMWEVVKGLCIJ-UHFFFAOYSA-N	Benzenoids	Benzene and substituted derivatives	Diphenylmethanes	*	37.8	0	M+FA-H	C15H10F6O2	8.06878	1.02943	0.00216447	0.00874677	0.332037	1.25879	463324	368071	486143	439598	464231	369643	370054	364516
12.64_397.1901m/z	397.19	12.6431	neg	Clidinium	HMDB0014909			C07853			HOOSGZJRQIVJSZ-NNBUQUNQSA-N	Benzenoids	Benzene and substituted derivatives	Diphenylmethanes	*	37.2	0	M+FA-H	C22H26NO3+	1.79849	0.115256	0.0283455	0.0652247	0.733884	1.66311	3354.12	2016.77	3893.41	3478.7	2690.25	1965.81	2358.82	1725.69
13.74_425.2217m/z	425.222	13.7411	neg	Darifenacin	HMDB0014639	320496			444031	133099-04-4	HXGBXQDTNZMWGS-RUZDIDTESA-N	Benzenoids	Benzene and substituted derivatives	Diphenylmethanes	*	41.9	27.9	M-H	C28H30N2O2	-4.02831	0.29712	0.000936988	0.00459293	0.756464	1.68935	19191.5	11360.3	18276.2	18862.5	20436	12389.4	10248.2	11443.4
4.52_455.1886m/z	455.189	4.52343	pos	Dipfluzine	HMDB0251442				146001		BNUWAVBVXCLUJD-UHFFFAOYSA-N	Benzenoids	Benzene and substituted derivatives	Diphenylmethanes	*	37	0	M+K	C27H29FN2O	-2.34541	0.112423	0.207937	0.313417	0.0972061	1.0697	27897.9	26080.1	27906.7	26715.3	29071.6	24284.7	27751.4	26204.3
10.39_385.1089m/z	385.109	10.3905	neg	Diphacinone	HMDB0251443	72476		C18698	6719	82-66-6	JYGLAHSAISAEAL-UHFFFAOYSA-N	Benzenoids	Benzene and substituted derivatives	Diphenylmethanes	*	37.9	0	M+FA-H	C23H16O3	2.29117	0.202052	0.102307	0.180581	-0.747586	0.595599	7167.27	12033.7	8291.68	3642.57	9567.56	12756.6	9260.32	14084.2
5.81_539.1928m/z	539.193	5.80715	neg	Diphenylhydantoic acid	HMDB0251458	1857			134613	6802-95-5	UESCARMREGSPTP-UHFFFAOYSA-N	Benzenoids	Benzene and substituted derivatives	Diphenylmethanes	**	57.6	0	2M-H	C15H14N2O3	-1.52225	0.180115	0.0105049	0.0296744	-34.2489	4.89843e-11	1.50135e-07	3064.96	1.50135e-07	1.50135e-07	1.50135e-07	1818.68	3237.59	4138.62
11.88_423.2294m/z	423.229	11.8831	neg	Doxapram	HMDB0014701	2435			3156	309-29-5	XFDJYSQDBULQSI-UHFFFAOYSA-N	Benzenoids	Benzene and substituted derivatives	Diphenylmethanes	*	36.1	0	M+FA-H	C24H30N2O2	1.26066	0.116866	0.0687282	0.13176	-0.429468	0.742535	4372.52	5888.64	4007.04	5460.04	3650.48	5560.05	5695.42	6410.43
12.06_412.2840m/z	412.284	12.0644	pos	Fesoterodine	HMDB0015648	85568			6918558	286930-03-8	DCCSDBARQIPTGU-HSZRJFAPSA-N	Benzenoids	Benzene and substituted derivatives	Diphenylmethanes	*	38.4	0	M+H	C26H37NO3	-1.5673	0.296659	0.00027472	0.00181985	-2.23375	0.212605	2083.75	9801.01	2790.92	1941.92	1518.4	10630.9	9934.07	8838.02
6.44_319.0711m/z	319.071	6.43527	pos	Flumecinol	HMDB0252335				41870		DVASNQYQOZHAJN-UHFFFAOYSA-N	Benzenoids	Benzene and substituted derivatives	Diphenylmethanes	*	39.1	0	M+K	C16H15F3O	1.47243	0.0439166	0.859541	0.903443	0.103566	1.07443	25491.2	23725.4	42540.6	16406.8	17526.1	16409.5	29462.9	25303.7
10.66_456.2244m/z	456.224	10.6647	neg	Fluspirilene	HMDB0015590	85539			3396	1841-19-6	QOYHHIBFXOOADH-UHFFFAOYSA-N	Benzenoids	Benzene and substituted derivatives	Diphenylmethanes	*	38.1	0	M-H2O-H	C29H31F2N3O	-2.63022	0.500772	0.00289514	0.0108927	-1.29712	0.406936	15568.9	38258.9	19037.4	13259.6	14409.8	42453.5	32414.3	39908.9
10.83_533.3332m/z	533.333	10.8288	neg	Gilteritinib	HMDB0252717						GYQYAJJFPNQOOW-UHFFFAOYSA-N	Benzenoids	Benzene and substituted derivatives	Diphenylmethanes	*	37.7	5.66	M-H2O-H	C29H44N8O3	-4.69903	0.0238347	0.373901	0.488878	-29.4475	1.3659e-09	1.50135e-07	109.917	1.50135e-07	1.50135e-07	1.50135e-07	329.75	1.50135e-07	1.50135e-07
5.77_907.2303m/z	907.23	5.77433	neg	Henagliflozin	HMDB0253086				76415510		HYTPDMFFHVZBOR-UHFFFAOYSA-N	Benzenoids	Benzene and substituted derivatives	Diphenylmethanes	*	36.9	0	2M-H	C22H24ClFO7	-1.49973	0.19896	0.343849	0.463181	-0.199641	0.870767	48768.6	56006.5	52048.7	44024.6	50232.4	45921.3	54520.7	67577.3
13.14_355.1585m/z	355.158	13.1367	neg	Hydroxyzine	HMDB0014697	4069		C07045	3658	68-88-2	ZQDWXGKKHFNSQK-UHFFFAOYSA-N	Benzenoids	Benzene and substituted derivatives	Diphenylmethanes	*	38.9	20.8	M-H2O-H	C21H27ClN2O2	0.576749	2.47333	0.00104939	0.00499773	1.26025	2.39537	932612	389339	875167	874211	1.04846e+06	432224	396239	339554
5.94_542.1675m/z	542.168	5.94255	neg	Idarubicin	HMDB0015308	586			42890	58957-92-9	XDXDZDZNSLXDNA-TZNDIEGXSA-N	Benzenoids	Benzene and substituted derivatives	Diphenylmethanes	*	38.4	0	M+FA-H	C26H27NO9	1.47764	0.0234289	0.838685	0.888501	0.0541873	1.03827	12145.8	11698.1	12278.3	14489.3	9669.78	14199.8	8952.46	11941.9
9.77_500.2899n	518.324	9.76757	pos	Laprafylline	HMDB0253980				65821		OEHQNUNEMMXGRU-UHFFFAOYSA-N	Benzenoids	Benzene and substituted derivatives	Diphenylmethanes	*	38.6	0	M+NH4, M+K, M+H-H2O	C29H36N6O2	-0.0946173	2.48675	1.03368e-05	0.000170629	1.67671	3.19699	780244	244056	758506	766026	816200	257783	240652	233733
10.38_649.2421m/z	649.242	10.3774	pos	manidipine	HMDB0254323				4008		ANEBWFXPVPTEET-UHFFFAOYSA-N	Benzenoids	Benzene and substituted derivatives	Diphenylmethanes	*	37.9	0	M+K	C35H38N4O6	-0.368267	0.0559487	0.848583	0.895642	0.139565	1.10157	29332.3	26627.7	9742.3	53633.8	24620.9	27600.8	31643.6	20638.6
10.80_507.1995m/z	507.199	10.8044	pos	Methyl 6,6-bis[4-methoxy-3-(methoxycarbonyl)-5-methylphenyl]hex-5-enoate	HMDB0255809				396512		NAAQTQYXSPNHPJ-UHFFFAOYSA-N	Benzenoids	Benzene and substituted derivatives	Diphenylmethanes	*	38.5	0	M+Na	C27H32O8	1.12897	0.109135	0.373901	0.488878	33.8357	1.53303e+10	2301.61	1.50135e-07	6904.83	1.50135e-07	1.50135e-07	1.50135e-07	1.50135e-07	1.50135e-07
5.30_557.2399m/z	557.24	5.30082	neg	Silux	HMDB0249239	70115		C14511	15284	1565-94-2	AMFGWXWBFGVCKG-UHFFFAOYSA-N	Benzenoids	Benzene and substituted derivatives	Diphenylmethanes	*	39	0	M+FA-H	C29H36O8	1.31763	0.308656	0.0294553	0.0672286	-0.145049	0.904348	91018.7	100646	90090.2	92870.1	90096	101325	105034	95578.5
11.17_299.2485m/z	299.249	11.174	pos	Terodiline	HMDB0240275				23480		UISARWKNNNHPGI-UHFFFAOYSA-N	Benzenoids	Benzene and substituted derivatives	Diphenylmethanes	*	36.9	0	M+NH4	C20H27N	1.20655	0.894194	0.00341598	0.0123605	-0.263018	0.833343	363250	435895	349756	377169	362825	450831	435833	421021
10.61_343.2743m/z	343.274	10.6061	pos	Tolterodine	HMDB0015170	43895		C07750	443879	124937-51-5	OOGJQPCLVADCPB-HXUWFJFHSA-N	Benzenoids	Benzene and substituted derivatives	Diphenylmethanes	*	36.4	0	M+NH4	C22H31NO	-0.277006	1.10738	0.000664663	0.00354444	0.767114	1.70186	262794	154416	274955	272466	240962	159902	153320	150025
13.10_483.2422m/z	483.242	13.1013	neg	UR-12670	HMDB0259709				9867789		HXCOKIFMWJDWPX-UHFFFAOYSA-N	Benzenoids	Benzene and substituted derivatives	Diphenylmethanes	*	37.6	0	M+FA-H	C28H30N4O	4.58775	0.174809	0.116649	0.200213	0.387339	1.30798	15903.8	12159.1	17398.3	17826.3	12486.8	12444.9	13318.4	10714
0.73_385.0628m/z	385.063	0.734367	neg	Fosfluconazole	HMDB0252466	321527			214356		GHJWNRRCRIGGIO-UHFFFAOYSA-N	Benzenoids	Benzene and substituted derivatives	Halobenzenes	*	37.8	0	M-H	C13H13F2N6O4P	-0.90178	0.738583	2.03883e-05	0.000270853	9.97413	1005.8	47402.8	47.1294	51298.8	46500.9	44408.8	57.9599	52.2508	31.1775
9.78_434.1566m/z	434.157	9.78282	pos	Iophendylate	HMDB0015318	43214			3037234	99-79-6	IWRUDYQZPTVTPA-UHFFFAOYSA-N	Benzenoids	Benzene and substituted derivatives	Halobenzenes	*	37.6	0	M+NH4	C19H29IO2	3.69674	0.443489	0.186203	0.287778	-0.223211	0.856657	163048	190331	178219	172628	138298	211099	189345	170548
7.70_432.2008m/z	432.201	7.70098	pos	1-(2H-1,3-Benzodioxol-5-yl)-2-[2,6-dimethoxy-4-(prop-2-en-1-yl)phenoxy]propyl acetate	HMDB0030827	87217			131751084		TXMPVOYUEWSAFV-UHFFFAOYSA-N	Benzenoids	Benzene and substituted derivatives	Methoxybenzenes	*	44.1	31.6	M+NH4	C23H26O7	-2.01975	0.723955	0.0108401	0.0303887	-0.707494	0.612383	78423	128062	74765.1	73948.8	86555.1	147245	124766	112175
12.30_139.0752m/z	139.075	12.2961	pos	1,2-Dimethoxybenzene	HMDB0032139	316927			7043	91-16-7	ABDKAPXRBAPSQN-UHFFFAOYSA-N	Benzenoids	Benzene and substituted derivatives	Methoxybenzenes	*	39.1	0	M+H	C8H10O2	-1.22388	0.119138	0.0125792	0.0341856	0.827711	1.77487	3103.51	1748.59	3354.16	3366.52	2589.85	1551.07	1583.23	2111.47
7.92_509.2529m/z	509.253	7.92065	neg	2,5-Dimethoxy-4-propylthiophenethylamine	HMDB0245756				24728635		OLEVEPDJOFPJTF-UHFFFAOYSA-N	Benzenoids	Benzene and substituted derivatives	Methoxybenzenes	*	38	0	2M-H	C13H21NO2S	3.07516	0.418611	0.000202281	0.00144399	4.56244	23.6282	16007.6	677.48	16998.2	14076.6	16948.1	2032.44	1.50135e-07	1.50135e-07
6.36_167.0701m/z	167.07	6.3556	pos	3,4-Dimethoxybenzaldehyde	HMDB0032138	44710		C02201	8419	120-14-9	WJUFSDZVCOTFON-UHFFFAOYSA-N	Benzenoids	Benzene and substituted derivatives	Methoxybenzenes	*	48.2	49.3	M+H	C9H10O3	-1.20223	0.244126	0.00185461	0.00776796	0.424769	1.34236	20951.5	15607.9	20047.9	20909.3	21897.2	14682	15754.7	16387.1
0.85_199.1440m/z	199.144	0.852783	pos	3,4-Dimethoxyphenylethylamine	HMDB0041806	335489			8421	120-20-7	ANOUKFYBOAKOIR-UHFFFAOYSA-N	Benzenoids	Benzene and substituted derivatives	Methoxybenzenes	*	39.2	0	M+NH4	C10H15NO2	-0.615933	0.0134611	0.794935	0.855807	0.484888	1.39948	394.902	282.178	11.9804	16.0014	1156.72	2.95867	436.145	407.43
9.69_310.2140n	311.221	9.69135	pos	6-Methylgingediol	HMDB0303099				5319663		HDNGHNOEMOMCKM-UHFFFAOYSA-N	Benzenoids	Benzene and substituted derivatives	Methoxybenzenes	***	64.2	50.5	M+H-H2O, M+H	C18H30O4	-1.45879	3.63309	0.180946	0.281209	0.019521	1.01362	1.3493e+08	1.33116e+08	1.33282e+08	1.34868e+08	1.36638e+08	1.34237e+08	1.32463e+08	1.32648e+08
3.54_304.1764m/z	304.176	3.5364	pos	Aditoprim	HMDB0248017						QBQMXWZTRRWPGK-UHFFFAOYSA-N	Benzenoids	Benzene and substituted derivatives	Methoxybenzenes	**	45.8	0	M+H	C15H21N5O2	-1.4029	0.0102	0.841365	0.890516	-0.0141096	0.990268	8675.37	8760.63	8091.74	8807.45	9126.92	9254.8	8632.82	8394.26
8.04_299.0912m/z	299.091	8.04065	pos	Diaveridine	HMDB0251144	314345			21453		LDBTVAXGKYIFHO-UHFFFAOYSA-N	Benzenoids	Benzene and substituted derivatives	Methoxybenzenes	*	37.7	0	M+K	C13H16N4O2	2.57286	0.507327	0.0963171	0.172289	0.275764	1.21064	174272	143951	175930	167488	179398	122676	140052	169124
5.81_835.1472m/z	835.147	5.80715	neg	Epidepride	HMDB0251845				14665495		APNNSBJHVTUORL-UHFFFAOYSA-N	Benzenoids	Benzene and substituted derivatives	Methoxybenzenes	*	37.3	0	2M-H	C16H23IN2O3	4.52998	0.200441	0.0692832	0.132537	-0.551506	0.682308	9621.09	14100.8	8087.38	8505.67	12270.2	11909.8	16194.7	14197.9
5.05_197.0807m/z	197.081	5.05407	pos	Homoveratric acid	HMDB0000434	5423			7139	93-40-3	WUAXWQRULBZETB-UHFFFAOYSA-N	Benzenoids	Benzene and substituted derivatives	Methoxybenzenes	**	48.6	0	M+H	C10H12O4	-0.913039	0.00320301	0.922868	0.948028	0.00434131	1.00301	5631.64	5614.72	5636.37	5562.39	5696.16	5325.05	5875.45	5643.65
10.47_337.1431m/z	337.143	10.4689	pos	N-Ethyl-N-(2-hydroxy-3-sulfopropyl)-3,5-dimethoxyaniline	HMDB0250855						BTIDJAQNJLWPTI-UHFFFAOYSA-N	Benzenoids	Benzene and substituted derivatives	Methoxybenzenes	*	38.4	0	M+NH4	C13H21NO6S	0.920055	0.161883	0.239717	0.350183	0.183048	1.13528	33398.6	29418.9	33426.1	28699.8	38070	31394.6	28158.3	28703.7
4.36_373.1258m/z	373.126	4.36178	pos	Tetroxoprim	HMDB0258940						WSWJIZXMAUYHOE-UHFFFAOYSA-N	Benzenoids	Benzene and substituted derivatives	Methoxybenzenes	**	42.2	0	M+K	C16H22N4O4	-4.29123	0.410646	0.000834003	0.00419569	-0.76752	0.587426	21264.4	36199.3	21509.6	21765.6	20518.1	33072.6	37095.7	38429.6
5.04_578.1638n	577.157	5.03893	neg	vitexin-2 inverted exclamation marka-o-rhamnoside	HMDB0259860				5874704		LYGPBZVKGHHTIE-UHFFFAOYSA-N	Benzenoids	Benzene and substituted derivatives	Methoxybenzenes	***	52.7	32.9	M-H2O-H, M-H	C27H30O14	0.476853	0.771888	0.00175357	0.00743648	-0.255286	0.837821	275842	329237	281029	270143	276354	325458	341826	320427
6.36_789.1681m/z	789.168	6.35972	neg	1,1-Diphenyl-2-picrylhydrazine	HMDB0244028	344095			74358		WCBPJVKVIMMEQC-UHFFFAOYSA-N	Benzenoids	Benzene and substituted derivatives	Nitrobenzenes	*	37.9	0	2M-H	C18H13N5O6	2.81995	0.00460256	0.979023	0.986367	-0.0175325	0.987921	10374.8	10501.6	11179.5	15271.8	4673.05	15542.3	11731.2	4231.25
4.52_397.0697m/z	397.07	4.52103	neg	2-(4-Nitrobenzylidene)malononitrile	HMDB0245723				2041		BDTIGNGBIBFXSE-UHFFFAOYSA-N	Benzenoids	Benzene and substituted derivatives	Nitrobenzenes	*	37.8	0	2M-H	C10H5N3O2	1.62823	0.100863	0.0895417	0.162481	2.01192	4.0332	1569.32	389.1	2471.96	659.224	1576.77	542.699	335.571	289.03
10.52_467.0442m/z	467.044	10.5196	neg	2,2,2-Trifluoro-N-(2-nitrophenyl)acetamide	HMDB0247856				3805891		RDHSJZAEIBUROF-UHFFFAOYSA-N	Benzenoids	Benzene and substituted derivatives	Nitrobenzenes	*	36.1	0	2M-H	C8H5F3N2O3	2.23265	0.236963	0.402398	0.51725	0.0939543	1.06729	180917	169510	178767	161188	202795	172338	169984	166209
10.14_453.0287m/z	453.029	10.1379	neg	2,3,4-Trinitrotoluene	HMDB0245426	321528			11763		FPKOPBFLPLFWAD-UHFFFAOYSA-N	Benzenoids	Benzene and substituted derivatives	Nitrobenzenes	*	37.3	0	2M-H	C7H5N3O6	0.623619	0.52489	0.00589915	0.0188823	0.290534	1.22309	139596	114133	141205	144245	133337	108882	112801	120717
0.78_185.0556m/z	185.056	0.776283	pos	3-Hydroxy-2-nitrobenzaldehyde	HMDB0245884	703116			13756747		ADSNHKTXYJZXDF-UHFFFAOYSA-N	Benzenoids	Benzene and substituted derivatives	Nitrobenzenes	*	38.2	0	M+NH4	C7H5NO4	-0.593884	0.407694	0.000171341	0.00127765	2.96041	7.78343	16670.1	2141.74	15470.1	15740.8	18799.4	2169.01	1967.21	2289
4.10_196.0255m/z	196.025	4.1012	neg	4-Nitrobenzaldehyde	HMDB0246531						BXRFQSNOROATLV-UHFFFAOYSA-N	Benzenoids	Benzene and substituted derivatives	Nitrobenzenes	*	39.1	0	M+FA-H	C7H5NO3	2.30747	0.208403	3.50144e-06	8.45915e-05	4.4751	22.2403	3939.59	177.138	3794.38	4139.93	3884.45	158.38	197.926	175.107
7.27_517.1143m/z	517.114	7.26812	neg	4-Nitrophenyl 2-propylmethylphosphonate	HMDB0246536				77324		YSHVIWJFWCEDSQ-UHFFFAOYSA-N	Benzenoids	Benzene and substituted derivatives	Nitrobenzenes	*	38.8	0	2M-H	C10H14NO5P	-0.735559	0.144166	0.0574481	0.114409	0.935919	1.91311	4730.54	2472.7	4305.38	5217.01	4669.23	2816.04	925.643	3676.41
5.77_553.0946m/z	553.095	5.77433	neg	4-Nitrophenyl methylphenylphosphinate	HMDB0246544				114796		PCEUKRKDODJUND-UHFFFAOYSA-N	Benzenoids	Benzene and substituted derivatives	Nitrobenzenes	*	38.7	0	2M-H	C13H12NO4P	2.04866	0.14539	0.250321	0.362508	-0.116786	0.92224	38814.7	42087.4	34394.5	41950.3	40099.2	43019.7	40338.8	42903.8
10.01_441.1902m/z	441.19	10.0115	pos	Cinitapride	HMDB0015698	85593			68867	66564-14-5	ZDLBNXXKDMLZMF-UHFFFAOYSA-N	Benzenoids	Benzene and substituted derivatives	Nitrobenzenes	*	38.7	0	M+K	C21H30N4O4	0.794535	0.317952	0.27787	0.393232	-0.148721	0.90205	150966	167359	147333	174968	130597	164348	167094	170636
5.20_208.1093m/z	208.109	5.19782	neg	N-(3-Aminopropyl)-4-methyl-2-nitrobenzenamine	HMDB0254999				5276854		FKZUPMCBVURANR-UHFFFAOYSA-N	Benzenoids	Benzene and substituted derivatives	Nitrobenzenes	*	38.7	0	M-H	C10H15N3O2	0.788987	0.340143	1.81064e-06	5.81339e-05	6.37538	83.0193	10138.9	122.127	10046.4	9800.99	10569.2	205.523	1.50135e-07	160.857
9.15_549.1043m/z	549.104	9.1541	neg	Paraoxon	HMDB0013035	44800		C06606	9395	311-45-5	WYMSBXTXOHUIGT-UHFFFAOYSA-N	Benzenoids	Benzene and substituted derivatives	Nitrobenzenes	*	38.5	0	2M-H	C10H14NO6P	-0.321814	0.293263	0.325234	0.444164	0.431396	1.34854	58956.3	43718.7	71353	65607.1	39908.9	62780.8	35576.1	32799.2
2.51_225.0882m/z	225.088	2.5125	neg	(4-Ethoxyphenyl)urea	HMDB0032565	73118		C19415	9013	150-69-6	GGLIEWRLXDLBBF-UHFFFAOYSA-N	Benzenoids	Benzene and substituted derivatives	N-phenylureas	**	39.2	0	M+FA-H	C9H12N2O2	0.896869	0.223723	6.12355e-08	1.07929e-05	5.09257	34.1205	4460.59	130.73	4511.94	4487.1	4382.73	148.47	149.195	94.5269
13.15_589.2687m/z	589.269	13.1549	neg	2-[(3R)-1-(2,2-Diethoxyethyl)-3-[(4-methylphenyl)carbamoylamino]-2-oxoindol-3-yl]-N-(4-methylphenyl)acetamide	HMDB0248053				9893626		KOLPMNSDISYEBU-UHFFFAOYSA-N	Benzenoids	Benzene and substituted derivatives	N-phenylureas	*	37.4	0	M+FA-H	C31H36N4O5	3.58771	0.133761	0.260872	0.374498	-0.268224	0.830341	13878.7	16714.5	13751.1	10454.7	17430.4	18298.9	16105.4	15739.2
7.64_373.1787m/z	373.179	7.635	neg	Glasdegib	HMDB0252735				77256380		SFNSLLSYNZWZQG-UHFFFAOYSA-N	Benzenoids	Benzene and substituted derivatives	N-phenylureas	*	37.6	0	M-H	C21H22N6O	1.15309	1.56742	4.36314e-06	9.77284e-05	4.59292	24.1327	222033	9200.49	215299	216512	234288	10236.4	7130.72	10234.4
11.27_435.2497m/z	435.25	11.2656	pos	Lexibulin	HMDB0254071				56675648		MTJHLONVHHPNSI-UHFFFAOYSA-N	Benzenoids	Benzene and substituted derivatives	N-phenylureas	*	38	0	M+H	C24H30N6O2	-1.32573	0.406444	0.000164425	0.00123885	2.05679	4.16061	19013.3	4569.84	19371.5	20613.4	17055	4268.09	4655.23	4786.21
9.22_259.0959m/z	259.096	9.21813	pos	Lidamidine	HMDB0254081	323215			47510		RRHJHSBDJDZUGL-UHFFFAOYSA-N	Benzenoids	Benzene and substituted derivatives	N-phenylureas	*	39.3	0	M+K	C11H16N4O	1.71459	0.334196	0.111006	0.192512	-0.243489	0.8447	73451.4	86955.6	77833.2	73916.5	68604.5	85186.1	77461.5	98219.4
7.33_364.2592m/z	364.259	7.32572	pos	Talinolol	HMDB0042020	314971			68770	57460-41-0	MXFWWQICDIZSOA-UHFFFAOYSA-N	Benzenoids	Benzene and substituted derivatives	N-phenylureas	*	37.2	0	M+H	C20H33N3O3	-0.828522	0.240972	0.000112267	0.000932891	0.279226	1.21354	28785.5	23720.2	28728.2	28293.5	29334.9	23817.8	23432.5	23910.3
6.78_286.0464m/z	286.046	6.78123	pos	(2R)-1-(4-Iodophenyl)-N-propan-2-ylpropan-2-amine	HMDB0242620	321029			3729		ISEHJSHTIVKELA-UHFFFAOYSA-N	Benzenoids	Benzene and substituted derivatives	Phenethylamines	*	38.8	0	M+H-H2O	C12H18IN	4.40756	0.126782	0.578403	0.679966	0.121574	1.08792	59553.7	54740.8	65716.6	66064.2	46880.3	56107.6	62338.1	45776.8
6.07_294.2099n	295.217	6.07267	pos	1,4-Diphenethylpiperazine	HMDB0244219				200007		NFYAOGOHUGRGIX-UHFFFAOYSA-N	Benzenoids	Benzene and substituted derivatives	Phenethylamines	*	36.9	0	M+H-H2O, M+H	C20H26N2	0.963154	0.565992	1.46072e-05	0.000215534	-0.443495	0.735351	77228.4	105022	78603.3	76271	76810.8	106668	103862	104538
5.35_389.1733m/z	389.173	5.35373	neg	2-[(2R)-2-Aminopropyl]-5-hydroxybenzoic acid	HMDB0257865						QPQBZBQKMFJPRL-UHFFFAOYSA-N	Benzenoids	Benzene and substituted derivatives	Phenethylamines	*	39.2	3.64	2M-H	C10H13NO3	3.91641	0.781374	3.85107e-06	9.07895e-05	9.21333	593.592	52973.1	89.2417	54112.2	50002.8	54804.3	26.1435	123.463	118.118
5.10_148.0755m/z	148.075	5.10148	pos	2-Amino-3-(4-hydroxyphenyl)propanal	HMDB0244978				3386234		DXGAIOIQACHYRK-UHFFFAOYSA-N	Benzenoids	Benzene and substituted derivatives	Phenethylamines	*	49.4	52.5	M+H-H2O	C9H11NO2	-1.15685	0.15146	0.0250101	0.0589657	0.218987	1.16392	16248.2	13960	16219.8	16324	16201	13562.2	13080.4	15237.3
10.98_355.2860m/z	355.286	10.9771	neg	4-[(2S)-2-Aminopropyl]-N,3-dimethylaniline	HMDB0246317				10035180		ADMXVTGQLULJGR-UHFFFAOYSA-N	Benzenoids	Benzene and substituted derivatives	Phenethylamines	*	38.9	0	2M-H	C11H18N2	-1.91423	0.0638256	0.700003	0.781522	0.0761878	1.05423	33921	32176.1	27602.6	35474.1	38686.3	32055.8	27684.7	36787.9
8.37_361.1792m/z	361.179	8.36718	neg	4-Methylthioamphetamine	HMDB0246519						OLEWMKVPSUCNLG-UHFFFAOYSA-N	Benzenoids	Benzene and substituted derivatives	Phenethylamines	*	38.6	0	2M-H	C10H15NS	3.96806	0.848621	0.000472762	0.00272653	1.22519	2.33786	110774	47382.7	114922	99423.9	117976	43506.2	49533.5	49108.3
13.10_383.3170m/z	383.317	13.1013	neg	Amiflamina	HMDB0248301				3043606		HFQMYSHATTXRTC-UHFFFAOYSA-N	Benzenoids	Benzene and substituted derivatives	Phenethylamines	*	38.5	0	2M-H	C12H20N2	-2.70722	0.00331723	0.95136	0.967541	-0.00813402	0.994378	5318.77	5348.84	5753.51	5288.89	4913.91	5929.89	5520.69	4595.94
7.82_359.2713m/z	359.271	7.81918	neg	Candicine	HMDB0303388			C10575	23135		PTOJXIKSKSASRB-UHFFFAOYSA-O	Benzenoids	Benzene and substituted derivatives	Phenethylamines	*	38.4	0	2M-H	C11H18NO+	2.40426	0.0366636	0.750463	0.821422	0.0337581	1.02368	30306.9	29606	29401.9	33370.3	28148.5	27105.3	30097.3	31615.2
3.61_249.1572m/z	249.157	3.60702	pos	Fenfluramine	HMDB0252200			C06996			DBGIVFWFUFKIQN-UHFFFAOYSA-N	Benzenoids	Benzene and substituted derivatives	Phenethylamines	*	38.6	0	M+NH4	C12H16F3N	-0.375275	0.185417	0.119396	0.203716	0.950651	1.93275	8753.87	4529.24	7412.6	5987.91	12861.1	4782.15	3688.42	5117.16
9.69_313.2273m/z	313.227	9.69135	pos	Glemanserin	HMDB0252743				71781		AXNGJCOYCMDPQG-UHFFFAOYSA-N	Benzenoids	Benzene and substituted derivatives	Phenethylamines	*	37.3	0	M+NH4	C20H25NO	-0.356251	0.334653	0.436194	0.55022	0.0202337	1.01412	1.74388e+06	1.71959e+06	1.74416e+06	1.72414e+06	1.76333e+06	1.73838e+06	1.75167e+06	1.66872e+06
3.95_164.1082m/z	164.108	3.95268	neg	Hordenine	HMDB0004366	7055		C06199	68313	539-15-1	KUBCEEMXQZUPDQ-UHFFFAOYSA-N	Benzenoids	Benzene and substituted derivatives	Phenethylamines	*	44.3	27.3	M-H	C10H15NO	0.906953	0.165046	7.99692e-07	3.55322e-05	4.98993	31.7773	2434.21	76.6021	2356.51	2438.11	2508.02	87.6347	87.0034	55.1681
4.40_243.1338m/z	243.134	4.3973	pos	Hydroxy Tyrosol -Acetate	HMDB0253254				21975875		PDUBEYYOJRNXKB-UHFFFAOYSA-N	Benzenoids	Benzene and substituted derivatives	Phenethylamines	*	38.7	0	M+NH4	C11H15NO4	-0.697073	0.359924	2.12058e-06	6.34509e-05	3.55815	11.779	12257.9	1040.66	11758.9	12350.3	12664.5	1164.21	1023.41	934.356
10.48_361.1067m/z	361.107	10.4841	pos	Mesocarb	HMDB0254478						OWFUPROYPKGHMH-UHFFFAOYSA-N	Benzenoids	Benzene and substituted derivatives	Phenethylamines	*	38.8	0	M+K	C18H18N4O2	1.69947	0.0997992	0.578453	0.680002	-0.0320134	0.978054	133582	136579	129715	132763	138267	141831	139819	128087
4.41_262.1049m/z	262.105	4.41463	pos	Methyldopate	HMDB0254628				111128		SVEBYYWCXTVYCR-UHFFFAOYSA-N	Benzenoids	Benzene and substituted derivatives	Phenethylamines	*	43.4	20.9	M+Na	C12H17NO4	-0.271347	0.471724	1.28224e-05	0.000196901	1.27463	2.41937	32906.6	13601.3	32581.7	33856.5	32281.6	12583.1	13703.4	14517.4
7.06_299.0774m/z	299.077	7.06375	pos	N-Nitrosofenfluramine	HMDB0255206				101196224		JVGWNJLSTCQSCZ-UHFFFAOYSA-N	Benzenoids	Benzene and substituted derivatives	Phenethylamines	*	39.1	0	M+K	C12H15F3N2O	2.2583	0.152577	0.398363	0.513348	0.910623	1.87986	10050.7	5346.53	10709.1	2467.29	16975.7	7876.36	1.50135e-07	8163.24
5.67_160.0517m/z	160.052	5.66555	pos	Phenylethylamine	HMDB0012275	332886		C05332	1001	64-04-0	BHHGXPLMPWCGHP-UHFFFAOYSA-N	Benzenoids	Benzene and substituted derivatives	Phenethylamines	*	37.1	0	M+K	C8H11N	-5.24111	0.182202	0.0114403	0.0317451	-0.439035	0.737628	8849.49	11997.2	9386.31	9665.14	7497.01	12295	11607.1	12089.6
10.10_409.1795m/z	409.179	10.103	pos	Tamsulosin	HMDB0014844	66595		C07124	129211	106133-20-4	DRHKJLXJIQTDTD-OAHLLOKOSA-N	Benzenoids	Benzene and substituted derivatives	Phenethylamines	*	37.9	0	M+H	C20H28N2O5S	0.692984	0.255166	0.184438	0.285536	0.131756	1.09563	103130	94128.6	101608	104201	103580	84884.2	104117	93384.4
4.96_208.1209n	231.11	4.95682	pos	Aminocarb	HMDB0248310	68814		C11071	16247	2032-59-9	IMIDOCRTMDIQIJ-UHFFFAOYSA-N	Benzenoids	Benzene and substituted derivatives	Phenoxy compounds	*	38.4	0	M+H, M+Na	C11H16N2O2	-1.55701	0.511296	1.24016e-05	0.000191994	5.45289	43.8009	23207.7	529.846	21721	24706.7	23195.4	534.206	536.03	519.302
6.26_326.0947m/z	326.095	6.25942	pos	Fenamiphos	HMDB0031787	72445		C18659	31070	22224-92-6	ZCJPOPBZHLUFHF-UHFFFAOYSA-N	Benzenoids	Benzene and substituted derivatives	Phenoxy compounds	*	36	0	M+Na	C13H22NO3PS	-1.18559	0.0850028	0.385245	0.500499	-0.65579	0.634728	2482.8	3911.59	1.50135e-07	3730.88	3717.52	4711.9	4674.7	2348.18
6.44_521.1802m/z	521.18	6.43527	pos	1H-Indene-2-carboxylic acid, 1-(1,3-benzodioxol-5-yl)-3-(2-(carboxymethoxy)-4-methoxyphenyl)-2,3-dihydro-5-propoxy-, (1S,2R,3S)-	HMDB0257520				18427648		UUAVCCWBNUITBB-UHFFFAOYSA-N	Benzenoids	Benzene and substituted derivatives	Phenoxyacetic acid derivatives	*	42.5	21.4	M+H	C29H28O9	-0.803804	1.41738	0.000249115	0.00168663	-0.720721	0.606794	271548	447512	253226	295011	266406	454125	433136	455276
0.85_235.1076m/z	235.108	0.852783	pos	2-(Quinolin-8-yloxy)propanoic acid	HMDB0244957				2893515		KJQWSJOVJCOZBD-UHFFFAOYSA-N	Benzenoids	Benzene and substituted derivatives	Phenoxyacetic acid derivatives	*	37.2	0	M+NH4	C12H11NO3	-0.767685	0.22328	0.000187423	0.00136265	1.74098	3.34262	6222.58	1861.59	5758.96	6742.83	6165.95	1980.95	2066.17	1537.64
3.85_225.0393m/z	225.039	3.85048	pos	Dehydrochorismic acid	HMDB0036314	91459			9920917	81757-66-6	LKNPFOZIOWXDQS-UHFFFAOYSA-N	Benzenoids	Benzene and substituted derivatives	Phenoxyacetic acid derivatives	*	39.4	0	M+H	C10H8O6	-0.332493	0.331267	1.55065e-08	6.70503e-06	5.75347	53.9471	9671.12	179.27	9611.58	9636.32	9765.45	271.584	156.016	110.211
8.02_597.1768m/z	597.177	8.01973	neg	Isonicophen	HMDB0247959				25961		MDFXJBQEWLCGHP-UHFFFAOYSA-N	Benzenoids	Benzene and substituted derivatives	Phenoxyacetic acid derivatives	*	41	22.5	2M-H	C15H13N3O4	4.85444	0.829296	0.00375689	0.0133101	-0.413665	0.750714	188583	251204	198475	196129	171144	241127	260164	252321
7.75_489.1178m/z	489.118	7.75238	neg	Seladelpar	HMDB0258211				11476297		JWHYSEDOYMYMNM-UHFFFAOYSA-N	Benzenoids	Benzene and substituted derivatives	Phenoxyacetic acid derivatives	*	49.8	63.3	M+FA-H	C21H23F3O5S	-4.99456	0.439241	0.00730865	0.0223823	-0.23337	0.850645	102260	120214	108602	100334	97843	123129	118505	119009
10.54_669.1605m/z	669.161	10.5355	neg	Sulotroban	HMDB0258617						XTNWJMVJVSGKLR-UHFFFAOYSA-N	Benzenoids	Benzene and substituted derivatives	Phenoxyacetic acid derivatives	*	36.2	0	2M-H	C16H17NO5S	3.44959	0.505538	0.000598445	0.00326799	4.31897	19.9591	23750.8	1189.98	19779.6	25663.3	25809.5	88.4295	1.50135e-07	3481.5
4.96_398.1704m/z	398.17	4.95682	pos	Varespladib	HMDB0259766	440815			155815		BHLXTPHDSZUFHR-UHFFFAOYSA-N	Benzenoids	Benzene and substituted derivatives	Phenoxyacetic acid derivatives	*	43.9	26.4	M+NH4	C21H20N2O5	-1.80936	0.368891	0.0126961	0.0344215	0.117543	1.08489	166077	153083	168329	169680	160222	154157	151892	153199
11.60_390.2400n	391.247	11.6033	pos	Viveta	HMDB0259865				11246284		PAJMKGZZBBTTOY-UHFFFAOYSA-N	Benzenoids	Benzene and substituted derivatives	Phenoxyacetic acid derivatives	*	40.8	11.1	M+H, M+Na	C23H34O5	-1.5457	1.29564	1.92106e-05	0.000258995	0.880676	1.84124	318910	173204	309466	324220	323044	179779	173789	166045
9.90_233.1185m/z	233.118	9.90033	neg	(+/-)-2-Phenyl-4-methyl-2-hexenal	HMDB0303268				53424808		IOIWDGZFMUCYJR-UHFFFAOYSA-N	Benzenoids	Benzene and substituted derivatives	Phenylacetaldehydes	*	46.1	33.2	M+FA-H	C13H16O	0.717232	0.708156	0.000547183	0.00305006	0.2854	1.21875	246410	202183	244183	251873	243174	196242	208115	202191
8.87_103.0540m/z	103.054	8.86765	pos	Phenylacetaldehyde	HMDB0006236	268518		C00601	998	122-78-1	DTUQWGWMVIHBKE-UHFFFAOYSA-N	Benzenoids	Benzene and substituted derivatives	Phenylacetaldehydes	*	56.2	87.4	M+H-H2O	C8H8O	-2.16487	0.0224493	0.865941	0.907882	0.00835333	1.00581	82872.9	82394.4	80559	83654.9	84404.9	82571.1	86432.7	78179.6
4.96_117.0333m/z	117.033	4.95682	pos	Phenylglyoxal	HMDB0061916				14090		OJUGVDODNPJEEC-UHFFFAOYSA-N	Benzenoids	Benzene and substituted derivatives	Phenylacetaldehydes	*	39.2	0	M+H-H2O	C8H6O2	-1.27451	0.0925071	0.00290004	0.0109055	-0.749781	0.594694	1136.47	1911.02	1099.24	1223.36	1086.83	2072.1	1962.85	1698.13
4.36_136.0757m/z	136.076	4.36178	pos	2-Phenylacetamide	HMDB0010715	3260		C02505	7680	103-81-1	LSBDFXRDZJMBSC-UHFFFAOYSA-N	Benzenoids	Benzene and substituted derivatives	Phenylacetamides	**	50.7	0	M+H	C8H9NO	-0.189658	0.183074	0.00119585	0.00551238	0.405406	1.32446	12178.1	9194.74	12722.9	12173.1	11638.2	9441.7	9307.05	8835.47
14.59_469.2632m/z	469.263	14.5933	neg	Camicinal	HMDB0249573				53356543		RZKDEGZIFSJVNA-UHFFFAOYSA-N	Benzenoids	Benzene and substituted derivatives	Phenylacetamides	*	38	0	M+FA-H	C25H33FN4O	2.76314	0.0877399	0.584238	0.685361	0.11553	1.08337	30353.3	28017.4	34207.4	26248.5	30604.1	32972.2	22070.7	29009.4
7.62_727.2395m/z	727.24	7.6183	neg	N'-[2-(3,5-Difluorophenyl)-2-hydroxyacetyl]-2-ethyl-4-hydroxy-3-methylbenzohydrazide	HMDB0251770	806642			44182398		SSNAPUUWBPZGOY-UHFFFAOYSA-N	Benzenoids	Benzene and substituted derivatives	Phenylacetamides	*	37.9	0	2M-H	C18H18F2N2O4	-0.173299	0.176393	0.180686	0.280946	-2.70947	0.152886	771.093	5043.57	1.50135e-07	1.50135e-07	2313.28	7711.78	1.50135e-07	7418.93
4.59_246.1123m/z	246.112	4.59157	pos	N-Phenylacetyl pyroglutamic acid	HMDB0059782				124202114		ASNIYCYEXPHRFD-LBPRGKRZSA-N	Benzenoids	Benzene and substituted derivatives	Phenylacetamides	*	39.2	0	M+H	C14H15NO3	-0.735249	0.423865	3.02887e-07	2.19621e-05	2.6499	6.27622	18491.7	2946.32	18775.8	18116.4	18583.1	2843.99	2796.97	3198
5.89_307.1416m/z	307.142	5.88528	pos	Tropicamide	HMDB0014947	43367			5593	1508-75-4	BGDKAVGWHJFAGW-UHFFFAOYSA-N	Benzenoids	Benzene and substituted derivatives	Phenylacetamides	*	38.9	0	M+Na	C17H20N2O2	-0.508416	0.118751	0.16828	0.266003	-0.27881	0.824271	8873.11	10764.8	9547.99	10012.4	7058.96	9626.2	10777.6	11890.6
4.63_152.0474n	303.088	4.63062	neg	ortho-Hydroxyphenylacetic acid	HMDB0000669	5639		C05852	11970	614-75-5	CCVYRRGZDBSHFU-UHFFFAOYSA-N	Benzenoids	Benzene and substituted derivatives	Phenylacetic acids	**	53.7	0	M-H2O-H, 2M-H	C8H8O3	0.439672	0.113908	0.00470878	0.0158857	-0.607974	0.656118	2269.97	3459.7	2048.06	2451.88	2309.97	3356.14	3796.26	3226.7
10.33_297.2345m/z	297.234	10.3279	neg	4-Phenylbutylamine	HMDB0246572	418493			83242		AGNFWIZBEATIAK-UHFFFAOYSA-N	Benzenoids	Benzene and substituted derivatives	Phenylbutylamines	*	38.6	0	2M-H	C10H15N	2.78063	0.597987	0.000839756	0.00421746	-0.170025	0.888827	253383	285075	258085	247967	254096	282098	288681	284447
11.37_597.3962m/z	597.396	11.3723	pos	5-Azanonane deriv.	HMDB0249975						GHHGVZYSDDFVCE-UHFFFAOYSA-N	Benzenoids	Benzene and substituted derivatives	Phenylbutylamines	*	37.7	0	M+NH4	C29H49N5O7	-1.43641	0.886347	0.0011894	0.00548694	-1.27419	0.413457	49280	119190	59408.6	46560.7	41870.7	107366	119692	130513
11.13_385.1565m/z	385.156	11.1293	neg	Citalopram N-oxide	HMDB0060654	1784		C16607	10068142	63284-72-0	DIOGFDCEWUUSBQ-UHFFFAOYSA-N	Benzenoids	Benzene and substituted derivatives	Phenylbutylamines	*	36.9	0	M+FA-H	C20H21FN2O2	-1.26115	0.253528	0.0274772	0.0636314	-0.370883	0.773309	21986.8	28432.1	23043.5	23015.2	19901.8	29228.1	25370.4	30697.8
10.71_591.2606m/z	591.261	10.7148	neg	Didemethylcitalopram	HMDB0060472			C16609	162976		RKUKMUWCRLRPEJ-UHFFFAOYSA-N	Benzenoids	Benzene and substituted derivatives	Phenylbutylamines	*	38.3	0	2M-H	C18H17FN2O	4.91083	0.370606	0.0204426	0.050238	0.795224	1.73535	31843.7	18350.1	31719.9	35447	28364.3	24318.2	14956.3	15775.7
5.31_472.3165m/z	472.317	5.31078	pos	Verapamil	HMDB0001850	3009		C07188	2520	52-53-9	SGTNSNPWRIOYBX-UHFFFAOYSA-N	Benzenoids	Benzene and substituted derivatives	Phenylbutylamines	*	36.1	0	M+NH4	C27H38N2O4	-0.995537	0.139077	0.508109	0.617389	-0.283937	0.821347	22498.7	27392.5	16168.8	27339.8	23987.6	15649.9	32978.9	33548.6
7.86_485.1800m/z	485.18	7.85527	pos	Tert-Butyl (4-(3-((7-(hydroxyamino)-7-oxoheptyl)carbamoyl)isoxazol-5-yl)phenyl)carbamate	HMDB0249709	64797			24951314	1045792-66-2	WWGBHDIHIVGYLZ-UHFFFAOYSA-N	Benzenoids	Benzene and substituted derivatives	Phenylcarbamic acid esters	*	39	0	M+K	C22H30N4O6	0.696458	0.658786	0.000358512	0.00222545	-0.609062	0.655623	72597.2	110730	75138.3	73278.6	69374.9	110221	116060	105909
1.69_253.0338m/z	253.034	1.69055	neg	Carbonyl cyanide p-trifluoromethoxyphenylhydrazone	HMDB0252179				3330		BMZRVOVNUMQTIN-UHFFFAOYSA-N	Benzenoids	Benzene and substituted derivatives	Phenylhydrazines	*	38.3	0	M-H	C10H5F3N4O	-1.72732	0.015331	0.373901	0.488878	28.1725	3.02523e+08	45.4193	1.50135e-07	136.258	1.50135e-07	1.50135e-07	1.50135e-07	1.50135e-07	1.50135e-07
6.36_561.2702m/z	561.27	6.35972	neg	Diminazene	HMDB0251412	72197		C18388	2354	536-71-0	XNYZHCFCZNMTFY-UHFFFAOYSA-N	Benzenoids	Benzene and substituted derivatives	Phenylhydrazines	*	39.5	0	2M-H	C14H15N7	-0.587151	0.0701999	0.472533	0.58464	-0.0751332	0.949254	21635.7	22792.3	21924.7	20506.9	22475.5	20653	22472.9	25251.1
0.60_201.0619m/z	201.062	0.598117	pos	N-Nitro-N-phenylnitramide	HMDB0248976				19843716		LZGUHMNOBNWABZ-UHFFFAOYSA-N	Benzenoids	Benzene and substituted derivatives	Phenylhydrazines	*	38.3	0	M+NH4	C6H5N3O4	0.189319	0.326115	0.00720558	0.0221275	4.70517	26.0854	10291.5	394.532	6632.9	13117.5	11124.2	1.50135e-07	1.50135e-07	1183.6
13.47_365.2606m/z	365.261	13.465	neg	Bepridil	HMDB0015374	44125		C06847	2351	64706-54-3	UIEATEWHFDRYRU-UHFFFAOYSA-N	Benzenoids	Benzene and substituted derivatives	Phenylmethylamines	*	36.1	0	M-H	C24H34N2O	1.9941	0.324849	0.000343504	0.00215112	-1.9931	0.251199	3108.77	12375.7	3273.87	3036.59	3015.85	13900.1	11127.3	12099.8
4.80_198.1276m/z	198.128	4.79518	pos	Dibenzylamine	HMDB0251169				7656		BWLUMTFWVZZZND-UHFFFAOYSA-N	Benzenoids	Benzene and substituted derivatives	Phenylmethylamines	*	36.7	0	M+H	C14H15N	-0.648961	0.0332764	0.455841	0.568411	-0.0678911	0.954032	5209.12	5460.11	5576.65	4877.16	5173.55	5250.37	5216.33	5913.64
7.98_467.0533m/z	467.053	7.97915	pos	Iodiconazole	HMDB0253511				11641580		VDBLUAHBFVLQSJ-UHFFFAOYSA-N	Benzenoids	Benzene and substituted derivatives	Phenylmethylamines	*	38.1	0	M+H-H2O	C19H19F2IN4O	-1.21309	0.0866556	0.523083	0.631042	-0.146618	0.903365	18395	20362.7	15762.8	22032.3	17389.9	23173.2	21653.5	16261.5
10.23_549.1565m/z	549.156	10.2337	neg	lavendustin c	HMDB0253996	413808			3896	125697-93-0	LULATDWLDJOKCX-UHFFFAOYSA-N	Benzenoids	Benzene and substituted derivatives	Phenylmethylamines	*	36.6	0	2M-H	C14H13NO5	9.12281	0.240213	0.171967	0.270468	0.353682	1.27782	35994.7	28168.9	41759.2	36280.6	29944.4	29265.7	22079.7	33161.4
10.38_511.2685m/z	511.269	10.3752	neg	Mutant IDH1 inhibitor	HMDB0254960				78105015		BEWLUEOYYPKPQL-UHFFFAOYSA-N	Benzenoids	Benzene and substituted derivatives	Phenylmethylamines	*	36.4	0	M+FA-H	C25H34N6O3	2.29113	0.101535	0.42203	0.53663	-0.129452	0.914179	23176.3	25352.1	22685.2	25593.7	21250	28080.6	21285.5	26690.2
4.54_177.1385m/z	177.138	4.54072	pos	Pargyline	HMDB0015563	44165		C07414	4688	555-57-7	DPWPWRLQFGFJFI-UHFFFAOYSA-N	Benzenoids	Benzene and substituted derivatives	Phenylmethylamines	*	39.2	0	M+NH4	C11H13N	-0.823226	0.0233677	0.184342	0.2854	-0.360153	0.779082	266.104	341.561	232.46	344.684	221.169	343.51	385.165	296.009
10.44_458.3106m/z	458.311	10.4384	pos	Sarar	HMDB0257493				9888352		OOLRAQKFMNOZBV-UHFFFAOYSA-N	Benzenoids	Benzene and substituted derivatives	Phenylmethylamines	*	38.1	0	M+K	C21H41N9	-2.46506	0.481669	0.00377182	0.0133497	0.702696	1.62754	54790.6	33664.6	56222.4	49143.9	59005.5	30354.6	33725	36914.3
10.73_523.1767m/z	523.177	10.7321	neg	TRIPHENYLPHOSPHINE	HMDB0259265						RIOQSEWOXXDEQQ-UHFFFAOYSA-N	Benzenoids	Benzene and substituted derivatives	Phenylphosphines and derivatives	*	37.2	0	2M-H	C18H15P	3.16362	0.246367	0.583253	0.684486	-0.073138	0.950568	352308	370629	308589	406741	341594	371665	388529	351692
11.97_413.2003m/z	413.2	11.9716	neg	(2-((3,5-Di-t-butyl-4-hydroxyphenyl)thio)-1-methylpropoxy)acetic acid	HMDB0242455				14182684		ADVNUIUADIXWMI-UHFFFAOYSA-N	Benzenoids	Benzene and substituted derivatives	Phenylpropanes	*	38.4	0	M+FA-H	C20H32O4S	-0.180954	0.0551747	0.271605	0.386093	0.294288	1.22628	2655.82	2165.75	2936.99	2393.29	2637.17	2773.48	1557.52	2166.26
4.81_274.1647m/z	274.165	4.81188	pos	1-Methoxy-1-(2,4,5-trimethoxyphenyl)-2-propanol	HMDB0031772	87929			131751190	98205-47-1	IXNRGYSRFBDZLB-UHFFFAOYSA-N	Benzenoids	Benzene and substituted derivatives	Phenylpropanes	*	36.9	0	M+NH4	C13H20O5	-0.934025	0.222114	0.000166782	0.00125158	3.82357	14.1582	4639.71	327.704	5125.08	4380.44	4413.63	724.619	194.277	64.2169
9.92_217.1949m/z	217.195	9.92002	pos	2,6-Di-tert-butyl-4-ethylphenol	HMDB0040179	94714			20087	4130-42-1	BVUXDWXKPROUDO-UHFFFAOYSA-N	Benzenoids	Benzene and substituted derivatives	Phenylpropanes	*	38.6	0	M+H-H2O	C16H26O	-0.582561	0.0476612	0.713613	0.792166	-0.0281406	0.980683	51018.6	52023.5	49038.9	53257	50759.9	51315.3	48552.5	56202.7
7.13_191.1792m/z	191.179	7.12525	pos	2-Methyl-2-phenyl-undecane	HMDB0013820	85274			9794112	27854-40-6	CQMDBLRKZWOZIW-UHFFFAOYSA-N	Benzenoids	Benzene and substituted derivatives	Phenylpropanes	*	39	0	M+H	C14H22	-1.13554	0.194618	0.0680947	0.130708	0.107551	1.0774	58530.9	54326.2	58882.6	56162.8	60547.2	52639.8	53911.9	56426.8
4.37_166.0632n	331.119	4.37448	neg	3,4-Dihydroxyphenylacetone	HMDB0031132	1221			2762430	2503-44-8	JQXBETDGCMQLMK-UHFFFAOYSA-N	Benzenoids	Benzene and substituted derivatives	Phenylpropanes	**	59	0	M-H2O-H, 2M-H, M+FA-H	C9H10O3	1.01471	0.200511	0.00479808	0.0161113	-0.454641	0.729692	9955.61	13643.6	9409.49	10147.7	10309.6	12490.8	14434.7	14005.2
4.76_211.1439m/z	211.144	4.76222	pos	3-Hydroxy-3-phenylpentanamide	HMDB0245886				64814		MOHYRCCDARWQRM-UHFFFAOYSA-N	Benzenoids	Benzene and substituted derivatives	Phenylpropanes	**	57.4	11.4	M+NH4	C11H15NO2	-1.26557	0.499318	2.56621e-06	7.05417e-05	0.443661	1.36005	81552.6	59962.9	81734.4	80771.8	82151.8	59228.6	60435.8	60224.4
4.63_137.0960m/z	137.096	4.62635	pos	4-Propylphenol	HMDB0032625	69960		C14311	12580	645-56-7	KLSLBUSXWBJMEC-UHFFFAOYSA-N	Benzenoids	Benzene and substituted derivatives	Phenylpropanes	*	47.2	40.3	M+H	C9H12O	-0.46546	0.454403	3.98544e-06	9.218e-05	2.05257	4.14844	23569.5	5681.53	22972.3	23722.9	24013.2	4885.73	5934.6	6224.25
10.36_251.1292m/z	251.129	10.3593	neg	alpha-Methylphenethyl butyrate	HMDB0036391	91534			19857768	68922-11-2	ANJRGSHRMWLHFZ-UHFFFAOYSA-N	Benzenoids	Benzene and substituted derivatives	Phenylpropanes	*	39.3	0	M+FA-H	C13H18O2	1.40843	0.318369	0.00288471	0.0108627	-0.354811	0.781972	32889.8	42060.1	35002.3	33285.1	30382	42045.2	42782.5	41352.6
10.85_266.2116m/z	266.212	10.8501	pos	Dimethylbenzyl carbinyl hexanoate	HMDB0032228	88277			71587848	891781-90-1	IRKDZQZMTAKZKQ-UHFFFAOYSA-N	Benzenoids	Benzene and substituted derivatives	Phenylpropanes	**	52.5	0	M+NH4	C16H24O2	0.721926	0.170012	0.132342	0.220344	0.387466	1.30809	15463.9	11821.7	19239.6	13142.8	14009.3	11743.1	11310.8	12411.2
7.58_482.1097m/z	482.11	7.58335	neg	Isavuconazole	HMDB0253593				21937662		DDFOUSQFMYRUQK-UHFFFAOYSA-N	Benzenoids	Benzene and substituted derivatives	Phenylpropanes	*	37.8	0	M+FA-H	C22H17F2N5OS	-1.68355	0.187325	0.381787	0.496991	-0.105932	0.929204	90686.6	97595.9	85929	90636.7	95494	105992	101932	84863.6
5.81_284.1639m/z	284.164	5.80715	pos	isoxsuprine	HMDB0253715	43222			3783		BMUKKTUHUDJSNZ-UHFFFAOYSA-N	Benzenoids	Benzene and substituted derivatives	Phenylpropanes	*	36.6	0	M+H-H2O	C18H23NO3	-1.95296	0.118616	0.0440254	0.0925866	2.53419	5.79253	1785.31	308.209	1953.14	1015.05	2387.74	1.50135e-07	1.50135e-07	924.628
9.81_269.1645m/z	269.165	9.81332	pos	Methyldymron	HMDB0254629	331018		C18792	92326	42609-73-4	FMINYZXVCTYSNY-UHFFFAOYSA-N	Benzenoids	Benzene and substituted derivatives	Phenylpropanes	*	39.1	0	M+H	C17H20N2O	-1.2368	1.11634	4.08427e-07	2.56669e-05	7.93276	244.343	108280	443.149	106012	107255	111574	1.50135e-07	1.50135e-07	1329.45
9.48_773.3546m/z	773.355	9.47587	neg	Pcera-1	HMDB0256170				17927490		WSWXSQNYFMZUDP-UHFFFAOYSA-N	Benzenoids	Benzene and substituted derivatives	Phenylpropanes	*	37	0	2M-H	C18H30NO6P	-0.370197	0.398215	0.283805	0.399891	-0.155046	0.898104	229688	255748	220910	238018	230137	296035	229184	242025
5.30_206.1042n	411.201	5.30082	neg	Pheneturide	HMDB0256403	69458		C12590	72060	90-49-3	AJOQSQHYDOFIOX-UHFFFAOYSA-N	Benzenoids	Benzene and substituted derivatives	Phenylpropanes	*	38.2	0	M+FA-H, 2M-H	C11H14N2O2	-6.29281	0.552906	0.000421517	0.00249985	1.58214	2.99414	40366.4	13481.8	44847.4	36841.9	39410	13394.6	14933.3	12117.6
4.85_241.1085m/z	241.108	4.84617	neg	Phenol A	HMDB0256407				12314143		ZYUVGYBAPZYKSA-UHFFFAOYSA-N	Benzenoids	Benzene and substituted derivatives	Phenylpropanes	**	61.9	29	M+FA-H	C11H16O3	1.58033	0.655879	3.23869e-06	8.08121e-05	2.59455	6.04001	44654.8	7393.16	46342.9	44525.8	43095.8	8071.89	6782.13	7325.46
4.12_394.1140m/z	394.114	4.12005	neg	Voriconazole	HMDB0014720	315167		C07622	71616	137234-62-9	BCEHBSKCWLPMDN-MGPLVRAMSA-N	Benzenoids	Benzene and substituted derivatives	Phenylpropanes	*	38.3	0	M+FA-H	C16H14F3N5O	2.20229	0.0467038	0.267063	0.381378	0.379813	1.30117	1503.06	1155.16	1048.13	1484.38	1976.67	1217.11	1130.49	1117.87
5.92_160.1250n	161.132	5.91698	pos	1-(1-methylethenyl)-3-(1-methylethyl)-benzene	HMDB0061814	405089			136907		BDXXZCIRCYKRBT-UHFFFAOYSA-N	Benzenoids	Benzene and substituted derivatives	Phenylpropenes	*	42.9	19.6	M+H, M+Na	C12H16	-1.28334	0.606463	0.00477095	0.0160457	-0.167899	0.890138	273236	306959	275939	270957	272812	296743	307432	316702
5.54_133.1010m/z	133.101	5.53813	pos	p-Mentha-1,3,5,8-tetraene	HMDB0029641	318520			62385	1195-32-0	MMSLOZQEMPDGPI-UHFFFAOYSA-N	Benzenoids	Benzene and substituted derivatives	Phenylpropenes	*	50.8	59.8	M+H	C10H12	-1.41975	0.32224	0.0355902	0.078227	-0.12891	0.914522	114007	124663	111166	117270	113585	120741	122875	130372
7.22_423.2349m/z	423.235	7.21758	pos	Nifekalant	HMDB0255595				101625661		XECRMKUDCPXAHD-UHFFFAOYSA-N	Benzenoids	Benzene and substituted derivatives	Phenylpropylamines	*	40.2	4.68	M+NH4	C19H27N5O5	-0.314961	2.10495	2.22117e-05	0.000288062	0.370522	1.29282	1.69846e+06	1.31376e+06	1.71295e+06	1.67845e+06	1.70398e+06	1.29511e+06	1.3064e+06	1.33978e+06
10.55_290.1878n	291.195	10.5452	pos	2-Methoxy-3-phenylundec-2-enoic acid	HMDB0257874				54315676		SNZLFTJKILZFKF-UHFFFAOYSA-N	Benzenoids	Benzene and substituted derivatives	Phenylpyruvic acid derivatives	***	53	44.8	M+H-H2O, M+H	C18H26O3	-1.42973	2.67572	8.97182e-05	0.000791575	0.156597	1.11466	6.06681e+06	5.44277e+06	6.01949e+06	6.06512e+06	6.1158e+06	5.48993e+06	5.39495e+06	5.44343e+06
6.60_325.0719m/z	325.072	6.60082	neg	2-oxo-3-phenylpropanoate	HMDB0304081						BTNMPGBKDVTSJY-UHFFFAOYSA-M	Benzenoids	Benzene and substituted derivatives	Phenylpyruvic acid derivatives	*	39.7	0	2M-H	C9H7O3-	0.296985	0.0385482	0.637702	0.730643	0.0470073	1.03312	16385.9	15860.6	17419.5	16757.4	14980.7	15105.6	15151.6	17324.5
4.61_389.0495m/z	389.049	4.6126	neg	3,4-dihydroxyphenylpyruvate	HMDB0304103						LQQFFJFGLSKYIR-UHFFFAOYSA-M	Benzenoids	Benzene and substituted derivatives	Phenylpyruvic acid derivatives	*	38.1	0	2M-H	C9H7O5-	-4.95814	0.262777	6.10582e-05	0.000598124	-1.99107	0.251552	2020.1	8030.55	1509.5	2499.67	2051.13	7998.87	8367.11	7725.68
5.20_330.1099n	313.107	5.19802	pos	Aflatoxin B1 dialcohol	HMDB0011672	62412			53481022		QEIDPNWKOZPLQZ-UHFFFAOYSA-N	Benzenoids	Benzene and substituted derivatives	Phenylpyruvic acid derivatives	***	63.1	37.7	M+H-H2O, M+H	C18H18O6	-1.24396	0.974673	1.44397e-05	0.00021464	-1.08306	0.472027	73677	156086	68211.4	78351.5	74468.2	153741	156045	158472
4.58_145.0295m/z	145.029	4.57608	neg	Enol-phenylpyruvate	HMDB0012225	6098		C02763	641637	5801-57-0	DEDGUGJNLNLJSR-VURMDHGXSA-N	Benzenoids	Benzene and substituted derivatives	Phenylpyruvic acid derivatives	**	53.1	0	M-H2O-H	C9H8O3	-0.0683123	0.0424401	0.140787	0.23132	-0.197506	0.872057	1570.13	1800.49	1593.71	1492.85	1623.83	1717.01	1648.67	2035.79
4.69_164.0475n	163.04	4.68543	neg	Phenylpyruvic acid	HMDB0000205	328		C00166	997	156-06-9	BTNMPGBKDVTSJY-UHFFFAOYSA-N	Benzenoids	Benzene and substituted derivatives	Phenylpyruvic acid derivatives	***	65	41.3	M-H, M+FA-H	C9H8O3	0.716723	4.75053	8.33565e-06	0.000146897	-0.714387	0.609464	3.05303e+06	5.00936e+06	3.00952e+06	3.09573e+06	3.05382e+06	4.88488e+06	5.06126e+06	5.08194e+06
4.89_210.0527n	193.049	4.89412	pos	Vanilpyruvic acid	HMDB0011714	62448			14124	1081-71-6	YGQHQTMRZPHIBB-UHFFFAOYSA-N	Benzenoids	Benzene and substituted derivatives	Phenylpyruvic acid derivatives	**	46.9	28.3	M+H-H2O, M+H	C10H10O5	-0.722592	0.228476	0.0297388	0.0677753	0.157218	1.11513	51183.9	45899.3	50687.9	53165.5	49698.4	44997.2	44385.5	48315.3
0.53_297.1135m/z	297.113	0.533117	neg	(1Z,4Z)-1,5-bis(4-hydroxyphenyl)-1,4-pentadiene	HMDB0033317				131751408		AZKBYAXRLNBEPV-SXUARNTMSA-N	Benzenoids	Benzene and substituted derivatives	Styrenes	*	39.1	0	M+FA-H	C17H16O2	0.890298	0.249372	0.0468521	0.0972382	0.854414	1.80802	14724.8	8144.13	13356.6	15068.2	15749.6	3896.98	9240.68	11294.7
8.62_207.1013m/z	207.101	8.62308	pos	(2RS,5RS)-(E)-2-(2-Phenylethenyl)-1,3-dioxan-5-ol	HMDB0031973	88084			131751231	87562-73-0	AWGIRTJPUGDYCN-VOTSOKGWSA-N	Benzenoids	Benzene and substituted derivatives	Styrenes	*	39.2	0	M+H	C12H14O3	-1.41205	0.057532	0.754247	0.824267	0.0759399	1.05405	34066.5	32319.7	27460.5	42462.3	32276.7	37717.9	28671.2	30570.1
8.58_539.1354m/z	539.135	8.5795	neg	2-(2-Phenylethenylsulfonyl)ethenylbenzene	HMDB0258520				260148		XJNHONCWGODPIZ-UHFFFAOYSA-N	Benzenoids	Benzene and substituted derivatives	Styrenes	*	38.2	0	2M-H	C16H14O2S	-0.353644	0.298369	0.0638846	0.124288	0.906176	1.87407	20982.7	11196.3	15683.3	20722.6	26542.3	9626.01	15601.7	8361.32
8.64_119.0853m/z	119.085	8.63832	pos	4-Methylstyrene	HMDB0246518				12161		JLBJTVDPSNHSKJ-UHFFFAOYSA-N	Benzenoids	Benzene and substituted derivatives	Styrenes	*	51.6	66.6	M+H	C9H10	-1.51121	0.226636	0.304527	0.422243	-0.112753	0.924822	107684	116437	96198.7	113748	113105	107009	121683	120620
10.06_515.1353m/z	515.135	10.0552	neg	benzyl styryl sulfone	HMDB0249076				54087886		MRTIWTGAGMZREP-UHFFFAOYSA-N	Benzenoids	Benzene and substituted derivatives	Styrenes	*	38.6	0	2M-H	C15H14O2S	-0.66921	0.143477	0.248776	0.360638	-1.51494	0.349912	1718.65	4911.67	1827.67	1.50135e-07	3328.28	1808.82	9074.52	3851.67
7.74_191.0716m/z	191.072	7.73535	neg	Benzylideneacetone	HMDB0031617	87812			637759	122-57-6	BWHOZHOGCMHOBV-BQYQJAHWSA-N	Benzenoids	Benzene and substituted derivatives	Styrenes	*	38.6	0	M+FA-H	C10H10O	1.77271	0.33015	0.00685951	0.0212901	0.402292	1.32161	41602.6	31478.8	39192.7	43030.2	42584.8	28645.8	31764.4	34026.2
9.28_459.1071m/z	459.107	9.28255	neg	Bisnoryangonin	HMDB0303165	69298		C12085	54680478	13709-27-8	ORVQWHLMVLOZPX-ZZXKWVIFSA-N	Benzenoids	Benzene and substituted derivatives	Styrenes	*	47.8	52.1	2M-H	C13H10O4	-3.10634	0.434819	0.0261112	0.061026	0.281679	1.21561	106509	87618.1	100455	102095	116978	90185.8	84831.5	87836.9
8.40_579.2965m/z	579.297	8.39825	neg	Oudemansin A	HMDB0039949				131752766		COBDENJOXQSLKO-MRZBGHJPSA-N	Benzenoids	Benzene and substituted derivatives	Styrenes	*	38.3	0	2M-H	C17H22O4	0.350528	0.707912	0.00416752	0.0144573	-0.509962	0.702241	108028	153833	111871	105353	106859	151710	167806	141982
9.65_147.1166m/z	147.117	9.64567	pos	Pentenylbenzene	HMDB0302269				5370618		KHMYONNPZWOTKW-VMPITWQZSA-N	Benzenoids	Benzene and substituted derivatives	Styrenes	*	48.9	48.6	M+H	C11H14	-1.27633	0.377329	0.15496	0.249428	0.0485197	1.0342	565317	546620	544334	573803	577813	546501	549516	543844
8.87_105.0697m/z	105.07	8.86765	pos	Styrene	HMDB0034240	66571		C19506		100-42-5	PPBRXRYQALVLMV-UHFFFAOYSA-N	Benzenoids	Benzene and substituted derivatives	Styrenes	*	52.3	64.4	M+H	C8H8	-1.70542	0.0623613	0.907133	0.937159	0.00478527	1.00332	1.61708e+06	1.61172e+06	1.54173e+06	1.62398e+06	1.68551e+06	1.59839e+06	1.6338e+06	1.60297e+06
12.15_555.3539m/z	555.354	12.1532	neg	Triprolidine	HMDB0014571	2969			5282443	486-12-4	CBEQULMOCCWAQT-WOJGMQOQSA-N	Benzenoids	Benzene and substituted derivatives	Styrenes	*	37	0	2M-H	C19H22N2	8.19048	0.091688	0.316065	0.434538	-0.152881	0.899452	13138.1	14606.7	14838.7	11036.2	13539.3	13895.9	15868.6	14055.7
7.67_547.2626m/z	547.263	7.6691	neg	Tenax GC	HMDB0258813				122082		TWADJGWUKGOPFG-UHFFFAOYSA-N	Benzenoids	Benzene and substituted derivatives	Terphenyls	*	38.8	0	2M-H	C20H18O	-2.97925	0.0675128	0.586624	0.68701	0.0188545	1.01315	107359	105965	110892	107361	103823	108308	105122	104464
12.75_177.0908m/z	177.091	12.747	pos	[2-(4-Methylphenyl)-1,3-dioxolan-4-yl]methanol	HMDB0059942				107276		DPJJKJUHERNDSZ-UHFFFAOYSA-N	Benzenoids	Benzene and substituted derivatives	Toluenes	*	49.1	49.3	M+H-H2O	C11H14O3	-1.07283	0.509088	0.000132746	0.00105462	-0.725353	0.604849	34637.6	57266.6	34976.7	35985.3	32950.8	58659.2	58440.5	54700
10.66_221.1549m/z	221.155	10.6647	neg	1-Methyl-2-n-hexylbenzene	HMDB0061826	343758			524663		BNXNQXKAEVKUJG-UHFFFAOYSA-N	Benzenoids	Benzene and substituted derivatives	Toluenes	*	39.1	0	M+FA-H	C13H20	1.30852	0.105192	0.0743595	0.140273	0.185575	1.13727	10326.3	9079.91	9661.96	11088.3	10228.6	8656.82	9690.33	8892.56
0.53_123.0914m/z	123.091	0.530383	pos	2,3-Diaminotoluene	HMDB0245386						AXNUJYHFQHQZBE-UHFFFAOYSA-N	Benzenoids	Benzene and substituted derivatives	Toluenes	*	38.9	0	M+H	C7H10N2	-2.4414	0.0140911	0.857175	0.901919	-0.143969	0.905026	1738.24	1920.65	2347.7	1038.13	1828.89	3544.39	1655.27	562.3
0.77_363.0558m/z	363.056	0.765	neg	2,4-Dinitrotoluene	HMDB0245464	68765		C11006	8461	121-14-2	RMBFBMJGBANMMK-UHFFFAOYSA-N	Benzenoids	Benzene and substituted derivatives	Toluenes	*	37.4	0	2M-H	C7H6N2O4	-6.78473	0.372819	0.000943136	0.00461443	1.9932	3.9812	16461.7	4134.86	16426.4	14069.6	18889.2	4268.63	3690.78	4445.18
4.93_220.0327m/z	220.033	4.92532	pos	2-Amino-4,6-dinitrotoluene	HMDB0245219	71183		C16395	37182	35572-78-2	IEEJAAUSLQCGJH-UHFFFAOYSA-N	Benzenoids	Benzene and substituted derivatives	Toluenes	*	37.9	0	M+Na	C7H7N3O4	-0.984676	0.138799	0.0113956	0.0316583	-0.354013	0.782405	6571.95	8399.68	5978.97	7010.73	6726.15	8931.66	8251	8016.37
4.19_147.1167m/z	147.117	4.18577	pos	4-(2-Methylphenyl)butan-1-ol	HMDB0246286				14863		DWZBSOVYCROKJR-UHFFFAOYSA-N	Benzenoids	Benzene and substituted derivatives	Toluenes	*	49.2	49.1	M+H-H2O	C11H16O	-0.906938	0.24464	0.0805663	0.149398	-0.196105	0.872904	46879.7	53705.4	45171.7	47532.1	47935.2	48138.2	57081.5	55896.5
11.08_162.1043n	145.101	11.0826	pos	4-(4-Methylphenyl)-2-butanone	HMDB0036183	91332			5463908	7774-79-0	BUIRDOGDCJQFDA-UHFFFAOYSA-N	Benzenoids	Benzene and substituted derivatives	Toluenes	*	39.3	0	M+H-H2O, M+H	C11H14O	-0.932504	0.247193	0.0127738	0.0346005	-0.0967801	0.935118	84053.6	89885.6	85106.7	84845.3	82208.8	89442.6	91790.7	88423.5
10.33_203.1064m/z	203.106	10.3317	pos	Ethyl methyl-p-tolylglycidate	HMDB0037492	92370			5362581	74367-97-8	RJQNJKOCFCXTHZ-UHFFFAOYSA-N	Benzenoids	Benzene and substituted derivatives	Toluenes	*	43.3	23.8	M+H-H2O	C13H16O3	-1.07861	1.43745	3.21455e-07	2.25699e-05	1.65059	3.13962	262351	83561.2	258235	265272	263545	85441.9	85093.3	80148.3
3.63_136.1120m/z	136.112	3.62513	pos	N,N-Dimethyl-3-methylaniline	HMDB0302554	325389			8488		CWOMTHDOJCARBY-UHFFFAOYSA-N	Benzenoids	Benzene and substituted derivatives	Toluenes	*	44.6	28	M+H	C9H13N	-0.211449	0.0911179	0.00228947	0.00912725	0.139974	1.10189	8087.85	7340.01	8087.31	8140.01	8036.22	7464.68	7133.82	7421.53
11.59_291.1376m/z	291.138	11.5879	pos	N-Ethyl-N-(2-hydroxy-3-sulfopropyl)-3-toluidine	HMDB0255133				125979		ZTQGWROHRVYSPW-UHFFFAOYSA-N	Benzenoids	Benzene and substituted derivatives	Toluenes	*	38	0	M+NH4	C12H19NO4S	0.976838	0.176138	0.0596484	0.117873	0.198408	1.14743	26332.5	22949.1	28689.1	25572.8	24735.6	23574.1	21986.9	23286.2
10.83_411.2736m/z	411.274	10.8288	neg	N-Hydroxy-N'-(4-butyl-2-methylphenyl)formamidine	HMDB0246170	437276			2727594	339068-25-6	LYNOGBKNFIHKLE-UHFFFAOYSA-N	Benzenoids	Benzene and substituted derivatives	Toluenes	*	38	0	2M-H	C12H18N2O	-7.13014	0.302015	0.0482877	0.0995717	0.55702	1.47123	30208	20532.5	27074.6	31204.3	32345.1	16557.2	26521.6	18518.8
5.77_137.0609m/z	137.061	5.77433	neg	Toluene	HMDB0034168	65600		C01455	1140	108-88-3	YXFVVABEGXRONW-UHFFFAOYSA-N	Benzenoids	Benzene and substituted derivatives	Toluenes	*	39.4	0	M+FA-H	C7H8	0.802585	0.0171237	0.650821	0.741474	-0.476732	0.718604	271.697	378.091	233.987	474.041	107.064	1.50135e-07	587.256	547.016
5.55_347.0774m/z	347.077	5.54893	neg	Toluene diisocyanate	HMDB0245470				11443		DVKJHBMWWAPEIU-UHFFFAOYSA-N	Benzenoids	Benzene and substituted derivatives	Toluenes	*	39	0	2M-H	C9H6N2O2	-3.25145	0.240375	0.00154104	0.00673412	-0.476914	0.718513	13179.9	18343.4	14430.4	12971	12138.4	18365.5	18418.5	18246.1
5.55_449.0861m/z	449.086	5.55452	pos	(3-(2-(4-(2-(Trifluoromethyl)phenoxy)piperidin-1-yl)thiazol-5-yl)-1,2,4-oxadiazol-5-yl)methanol	HMDB0249906				15980638		AEDMQUAPBVOJNN-UHFFFAOYSA-N	Benzenoids	Benzene and substituted derivatives	Trifluoromethylbenzenes	*	38.3	0	M+Na	C18H17F3N4O3S	-1.00092	0.204408	0.165477	0.262521	-0.141404	0.906636	54364.4	59962.8	50758.4	51597.3	60737.6	60879	58284.4	60724.9
7.84_583.1266m/z	583.127	7.83618	neg	2-hydroxyflutamide	HMDB0060949	674		C14204	91649	52806-53-8	YPQLFJODEKMJEF-UHFFFAOYSA-N	Benzenoids	Benzene and substituted derivatives	Trifluoromethylbenzenes	*	39.3	0	2M-H	C11H11F3N2O4	-0.474595	0.446208	0.0251698	0.0592473	0.852612	1.80577	44468.1	24625.6	47894.7	46731.4	38778.2	28426.6	30575.9	14874.3
5.28_189.0172m/z	189.017	5.28285	neg	4-(Trifluoromethyl)benzoic acid	HMDB0246315	337338			9966		SWKPKONEIZGROQ-UHFFFAOYSA-N	Benzenoids	Benzene and substituted derivatives	Trifluoromethylbenzenes	*	39.4	0	M-H	C8H5F3O2	1.46523	0.0127885	0.664914	0.752742	-0.198107	0.871694	422.093	484.222	448.112	358.461	459.707	680.861	240.764	531.041
5.06_274.0811m/z	274.081	5.0563	neg	4,5-Dihydro-1-(3-(trifluoromethyl)phenyl)-1H-pyrazol-3-amine	HMDB0247177	356468			47795		CPXGGWXJNQSFEP-UHFFFAOYSA-N	Benzenoids	Benzene and substituted derivatives	Trifluoromethylbenzenes	*	46	33	M+FA-H	C10H10F3N3	0.994483	0.772796	3.97182e-09	3.70603e-06	4.90361	29.9318	53440.4	1785.4	52988.4	53597.2	53735.6	1532.76	1901.18	1922.27
6.81_205.0273m/z	205.027	6.8117	pos	4-Fluoro-2-(trifluoromethyl)phenylacetic acid	HMDB0244849	442965			2737592		BMUFUJMVNODTAD-UHFFFAOYSA-N	Benzenoids	Benzene and substituted derivatives	Trifluoromethylbenzenes	*	37.8	0	M+H-H2O	C9H6F4O2	1.10211	0.101324	0.199986	0.304174	-0.0665857	0.954895	30856.2	32313.7	30914.2	31894.7	29759.6	30980.3	33465.4	32495.4
6.55_606.2117m/z	606.212	6.54617	pos	855527-92-3 (R-Isomer)	HMDB0260361				10167713		XMRGQUDUVGRCBS-UHFFFAOYSA-N	Benzenoids	Benzene and substituted derivatives	Trifluoromethylbenzenes	*	38.9	0	M+H	C32H27F4N5O3	-0.987339	1.09874	0.000430509	0.00254282	-1.00339	0.498826	105713	211923	111415	95758	109965	217627	195081	223062
9.22_538.1725m/z	538.173	9.21782	neg	Azidopine	HMDB0248800	68961		C11282	656406	90523-31-2	SWMHKFTXBOJETC-UHFFFAOYSA-N	Benzenoids	Benzene and substituted derivatives	Trifluoromethylbenzenes	*	37.9	0	M-H2O-H	C27H26F3N5O5	3.14796	0.342933	0.0429027	0.0907909	-0.862199	0.550113	15071.4	27396.9	13098.3	11410.9	20704.9	33072	22439.4	26679.2
5.09_414.1541m/z	414.154	5.08545	pos	EGFR Inhibitor	HMDB0251716				9549299		YOHYSYJDKVYCJI-UHFFFAOYSA-N	Benzenoids	Benzene and substituted derivatives	Trifluoromethylbenzenes	*	38.6	0	M+H	C21H18F3N5O	1.15211	0.791939	3.37296e-06	8.29946e-05	-1.92364	0.263589	19445.1	73770.5	20458.1	17319.1	20558.1	72924.3	72542.7	75844.5
0.77_296.0745n	295.067	0.765	neg	Flunixin	HMDB0252340	321405			38081		NOOCSNJCXJYGPE-UHFFFAOYSA-N	Benzenoids	Benzene and substituted derivatives	Trifluoromethylbenzenes	*	36.9	0	M-H, 2M-H	C14H11F3N2O2	-9.33957	1.99617	5.7814e-07	3.00573e-05	2.96718	7.82005	395430	50566.1	396370	404860	385058	47631.2	54423.8	49643.4
6.87_334.1043m/z	334.104	6.87285	pos	Flurtamone	HMDB0252414	331456			91755		NYRMIJKDBAQCHC-UHFFFAOYSA-N	Benzenoids	Benzene and substituted derivatives	Trifluoromethylbenzenes	*	53.5	72.8	M+H	C18H14F3NO2	-1.89335	1.64758	0.0647119	0.125509	-0.181729	0.881646	2.23189e+06	2.5315e+06	2.4211e+06	2.0833e+06	2.19126e+06	2.65133e+06	2.5111e+06	2.43207e+06
9.90_551.1363m/z	551.136	9.90033	neg	Flutamide	HMDB0014642	553		C07653	3397	13311-84-7	MKXKFYHWDHIYRV-UHFFFAOYSA-N	Benzenoids	Benzene and substituted derivatives	Trifluoromethylbenzenes	*	38.5	0	2M-H	C11H11F3N2O3	-1.44993	0.00596672	0.973713	0.982637	-0.00654017	0.995477	35473.6	35634.8	30624.5	44349.1	31447.2	37216.1	36355.7	33332.5
9.74_635.2292m/z	635.229	9.74497	neg	fluvoxamino acid	HMDB0060950	2951			46781630	88699-91-6	KUIZEDQDELAFQK-XDHOZWIPSA-N	Benzenoids	Benzene and substituted derivatives	Trifluoromethylbenzenes	*	38	0	2M-H	C14H17F3N2O3	-2.84319	0.116241	0.556882	0.660204	0.342207	1.26769	18229.4	14379.9	12001.4	23323	19363.6	5206.43	15453.3	22480
0.54_297.0817m/z	297.082	0.535617	pos	Fluzinamide	HMDB0252423				53467		YULWJRNIKFFGNU-UHFFFAOYSA-N	Benzenoids	Benzene and substituted derivatives	Trifluoromethylbenzenes	*	38.9	0	M+Na	C12H13F3N2O2	-1.73561	0.221113	0.291656	0.408326	-2.07182	0.23786	2547.42	10709.8	1782.63	1984.74	3874.9	23542	7591	996.244
7.40_619.1812m/z	619.181	7.4024	neg	Laflunimus	HMDB0253954				66583751		GDHFOVCRYCPOTK-UHFFFAOYSA-N	Benzenoids	Benzene and substituted derivatives	Trifluoromethylbenzenes	*	38.5	0	2M-H	C15H13F3N2O2	4.28549	0.0473174	0.594791	0.69435	-0.158919	0.895696	5979.97	6676.35	6667.68	5430.94	5841.3	4913.26	6277.3	8838.47
0.75_615.1452m/z	615.145	0.749617	neg	Manitimus	HMDB0254324				76170965		IRELROQHIPLASX-UHFFFAOYSA-N	Benzenoids	Benzene and substituted derivatives	Trifluoromethylbenzenes	*	38.6	0	2M-H	C15H11F3N2O2	-3.24508	1.07012	1.37283e-06	4.8774e-05	7.75894	216.608	99600.2	459.817	103731	98599.4	96470.4	491.57	1.50135e-07	887.881
9.80_461.1234m/z	461.123	9.79805	pos	Mavatrep	HMDB0254350				67164254		ORDHXXHTBUZRCN-UHFFFAOYSA-N	Benzenoids	Benzene and substituted derivatives	Trifluoromethylbenzenes	*	38.9	0	M+K	C25H21F3N2O	-0.799907	0.386708	0.0183063	0.0459595	-1.20166	0.434775	11196.5	25752.5	10496.2	17729.4	5364.04	24850.4	24284.1	28123
11.40_711.1881m/z	711.188	11.4012	neg	Methyl 2,6-dimethyl-5-nitro-4-[2-(trifluoromethyl)phenyl]-1,4-dihydropyridine-3-carboxylate	HMDB0247310	69687		C13758	2303	71145-03-4	ZFLWDHHVRRZMEI-UHFFFAOYSA-N	Benzenoids	Benzene and substituted derivatives	Trifluoromethylbenzenes	*	37.9	0	2M-H	C16H15F3N2O4	-2.03236	0.268374	0.00197803	0.0081771	1.81674	3.52283	9030.25	2563.35	7418.28	9725.9	9946.55	1961.94	2426.14	3301.97
7.12_589.2295m/z	589.23	7.11958	neg	Norfluoxetine	HMDB0060551	2768			4541	83891-03-6	WIQRCHMSJFFONW-UHFFFAOYSA-N	Benzenoids	Benzene and substituted derivatives	Trifluoromethylbenzenes	*	38.6	0	2M-H	C16H16F3NO	0.0248511	0.299383	0.0633698	0.123511	0.226006	1.16959	68074	58203.2	70000.9	72669.2	61551.8	60348.1	54328.7	59932.6
4.83_349.0697m/z	349.07	4.82862	neg	(±)-Conen	HMDB0029614	86377			93117		WRIYPTGFYKBSFU-UHFFFAOYSA-N	Benzenoids	Benzene and substituted derivatives	Unclassified	*	38.6	2.36	M+FA-H	C13H21O2PS2	-1.69182	0.45148	1.02638e-06	4.07985e-05	-2.90621	0.133396	2715.76	20358.6	3151.92	2765.46	2229.9	20038.9	20209.1	20827.8
9.20_177.1272m/z	177.127	9.20287	pos	(2,2-Diethoxyethyl)benzene	HMDB0041610	327610			80584	6314-97-2	FYERTDTXGGOMGT-UHFFFAOYSA-N	Benzenoids	Benzene and substituted derivatives	Unclassified	**	51.2	0	M+H-H2O	C12H18O2	-1.21077	0.557367	0.0160646	0.0414318	-0.193545	0.874455	209057	239071	204990	208572	213609	233257	230825	253132
14.10_386.3407m/z	386.341	14.1014	pos	(E)-26,27-Dinorergosta-4,22-dien-3-one	HMDB0037826	92636			131752242		FFRFYWBYDZTBDQ-VOTSOKGWSA-N	Benzenoids	Benzene and substituted derivatives	Unclassified	*	38.4	0	M+NH4	C26H40O	-2.78519	0.260825	0.0218856	0.0530634	0.958851	1.94376	13810.6	7105.09	16735.8	10433.8	14262.2	6986.73	7421.04	6907.49
4.05_133.0295m/z	133.029	4.04545	neg	(R)-mandelic Acid	HMDB0062635	315285		C01983	11914	611-71-2	IWYDHOAUDWTVEP-SSDOTTSWSA-N	Benzenoids	Benzene and substituted derivatives	Unclassified	**	55.6	6.93	M-H2O-H	C8H8O3	-0.176014	0.0461097	0.00149097	0.00655005	0.540698	1.45468	607.354	417.519	625.319	585.952	610.793	381.191	455.988	415.378
6.32_435.1298m/z	435.13	6.3239	neg	(S)-3-[(Cyanophenylmethyl)amino]-3-oxopropanoic acid	HMDB0034911	90299			131751637	161470-12-8	WMOFHAQITVHGSC-UHFFFAOYSA-N	Benzenoids	Benzene and substituted derivatives	Unclassified	*	36.8	0	2M-H	C11H10N2O3	-2.74039	0.104141	0.34803	0.467499	0.542128	1.45612	6390.27	4388.57	4327.54	6013.5	8829.77	4430.74	2026.74	6708.22
10.70_375.1240m/z	375.124	10.6989	neg	(Z)-1-(Methylthio)-5-phenyl-1-penten-3-yne	HMDB0032688	88626			131751283		BQJDNQQWNLQSGB-XFFZJAGNSA-N	Benzenoids	Benzene and substituted derivatives	Unclassified	*	38.2	0	2M-H	C12H12S	-1.66833	0.132723	0.10156	0.179566	0.322721	1.25069	10474.4	8374.95	11378.4	11108.3	8936.58	8808.07	7150.99	9165.78
9.29_248.1773n	249.185	9.29452	pos	[2-(Dimethoxymethyl)-1-heptenyl]benzene	HMDB0036221	91367			6378927	91-87-2	QCHZKUPVENJLAW-SQFISAMPSA-N	Benzenoids	Benzene and substituted derivatives	Unclassified	**	47.7	0	M+H-H2O, M+H	C16H24O2	-1.17347	0.236487	0.00947772	0.027413	-0.0518777	0.96468	143643	148902	143458	142964	144508	148537	147332	150838
5.20_443.1335m/z	443.134	5.19782	neg	1,2-Bis(diphenylphosphino)ethane	HMDB0244059	343963			74267		QFMZQPDHXULLKC-UHFFFAOYSA-N	Benzenoids	Benzene and substituted derivatives	Unclassified	*	37.3	0	M+FA-H	C26H24P2	-0.0193017	0.205821	0.000736352	0.00382547	-2.33087	0.198765	929.13	4674.52	1171.32	1184.07	431.994	4810.76	4072.81	5139.99
5.65_255.1240m/z	255.124	5.65378	neg	1-Benzyloxy-1-(2-methoxyethoxy)ethane	HMDB0037135	92104			22235151	7492-39-9	CNGTXGHYZBQUQS-UHFFFAOYSA-N	Benzenoids	Benzene and substituted derivatives	Unclassified	*	39.3	0	M+FA-H	C12H18O3	1.14156	0.485872	4.64539e-06	0.000101862	3.64813	12.537	22224.6	1772.72	21710.6	21557.9	23405.4	1590.04	1688.44	2039.67
9.14_159.1166m/z	159.117	9.14188	pos	1-Phenyl-1-cyclohexene	HMDB0243990				13043		WCMSFBRREKZZFL-UHFFFAOYSA-N	Benzenoids	Benzene and substituted derivatives	Unclassified	*	50.2	55.5	M+H	C12H14	-1.33524	0.521601	0.028407	0.0653323	0.062463	1.04425	645665	618307	649050	632064	655881	610980	624918	619023
8.64_147.1166m/z	147.117	8.63832	pos	1-Phenyl-2-pentanol	HMDB0031625	328088			61202	705-73-7	FCURFTSXOIATDW-UHFFFAOYSA-N	Benzenoids	Benzene and substituted derivatives	Unclassified	***	50.5	53	M+H-H2O	C11H16O	-1.29268	0.569728	0.0473627	0.0980852	-0.204163	0.868042	226107	260480	205500	229469	243354	264675	250460	266304
4.15_169.0494m/z	169.049	4.15245	pos	2,2-Dihydroxy-2-phenylacetic acid	HMDB0258145				15930710		VKVOJYUPJRVDPP-UHFFFAOYSA-N	Benzenoids	Benzene and substituted derivatives	Unclassified	**	58.3	9.82	M+H	C8H8O4	-0.543101	0.424506	0.00623564	0.0197514	1.02085	2.02912	32879	16203.6	31379	32675.3	34582.8	10481	17349.8	20780
6.08_175.0766m/z	175.077	6.08223	neg	2-Benzyl-5-hydroxymethyl-1,3-dioxolane	HMDB0041506	326514			21895	5694-72-4	ZPENOSKWEKGDCX-UHFFFAOYSA-N	Benzenoids	Benzene and substituted derivatives	Unclassified	**	48.6	0	M-H2O-H	C11H14O3	0.698889	0.0467177	0.725678	0.801901	0.358784	1.28234	4628.15	3609.13	9289.21	2662.17	1933.06	6327.02	2143.94	2356.43
7.15_225.0771m/z	225.077	7.15393	neg	2-Phenyl-1,3-dioxolane-4-methanol	HMDB0031240	87516			15572		AUDDNHGBAJNKEH-UHFFFAOYSA-N	Benzenoids	Benzene and substituted derivatives	Unclassified	*	39.1	0	M+FA-H	C10H12O3	1.39713	0.609627	1.96512e-05	0.000263144	2.7324	6.64559	37979.3	5714.97	38952.2	39649.1	35336.7	5154.38	6297.2	5693.34
3.54_232.0580m/z	232.058	3.5364	pos	3-Carbamoyl-2-phenylpropionic acid	HMDB0060367			C16591	3025746		AYRIVCKWIAUVOO-UHFFFAOYSA-N	Benzenoids	Benzene and substituted derivatives	Unclassified	*	38.3	10.5	M+Na	C10H11NO4	-0.263356	0.46478	3.74216e-06	8.87978e-05	1.41815	2.67243	29904.7	11190.1	30383.8	30070.9	29259.3	10525.2	11118.1	11927
10.74_161.1323m/z	161.132	10.7434	pos	3-Methyl-1-phenyl-3-pentanol	HMDB0031731	87902			61516	10415-87-9	AEJRTNBCFUOSEM-UHFFFAOYSA-N	Benzenoids	Benzene and substituted derivatives	Unclassified	*	39.4	0	M+H-H2O	C12H18O	-0.989261	0.266282	0.202584	0.307036	-0.0468146	0.968071	306895	317017	299105	305563	316017	311488	313710	325853
7.87_205.0872m/z	205.087	7.8702	neg	3-Methyl-4-phenyl-3-buten-2-one	HMDB0031567	87772			5355902	1901-26-4	BQJFBHBDOAIIGS-HJWRWDBZSA-N	Benzenoids	Benzene and substituted derivatives	Unclassified	*	39.6	0	M+FA-H	C11H12O	1.05383	0.0538982	0.295883	0.412757	-0.116518	0.922411	5782.33	6268.72	5403.61	6190.24	5753.14	6605.73	5598.98	6601.43
4.41_136.1120m/z	136.112	4.41463	pos	3-Phenyl-2-propenyl	HMDB0250264				10930546		ICTGSQARZKHWET-UHFFFAOYSA-N	Benzenoids	Benzene and substituted derivatives	Unclassified	*	39.1	0	M+NH4	C9H10	-0.335764	0.0188387	0.363053	0.482199	0.363829	1.28684	301.155	234.027	388.09	198.588	316.786	297.303	176.156	228.622
5.41_145.0659m/z	145.066	5.40737	neg	3-Phenylpropyl formate	HMDB0034471	89957			61010	104-64-3	AMHRXSOVSAQOKL-UHFFFAOYSA-N	Benzenoids	Benzene and substituted derivatives	Unclassified	*	38.8	0	M-H2O-H	C10H12O2	0.34418	0.0717183	0.0966923	0.172795	-0.202092	0.869289	4028.86	4634.67	3659.03	4392.97	4034.59	4363.08	4983.94	4556.98
6.59_177.1272m/z	177.127	6.5945	pos	4-Methyl-1-phenyl-2-pentanone	HMDB0031569	350957			219672	5349-62-2	DTYGTEGDVPAKDA-UHFFFAOYSA-N	Benzenoids	Benzene and substituted derivatives	Unclassified	*	38.9	0	M+H	C12H16O	-1.14428	0.154956	0.180445	0.280702	-0.111264	0.925776	41105.5	44401.2	40186.8	40476.5	42653.3	42121.3	42954.2	48128
6.41_351.1815m/z	351.182	6.41218	neg	4-Methylaminorex	HMDB0246502						LJQBMYDFWFGESC-UHFFFAOYSA-N	Benzenoids	Benzene and substituted derivatives	Unclassified	*	38.5	0	2M-H	C10H12N2O	-3.21844	0.0927125	0.0558652	0.111923	0.728672	1.65711	2343.14	1413.99	1730.41	2679.15	2619.86	1739.6	1291.34	1211.04
1.21_121.0445m/z	121.044	1.20937	neg	5-Phenyl-1,3-pentadiyne	HMDB0032948	71875		C17717	587245	41268-41-1	ZZGANZXITREHOP-UHFFFAOYSA-N	Benzenoids	Benzene and substituted derivatives	Unclassified	*	38.1	0	M-H2O-H	C11H8	-1.97196	0.420111	0.00157439	0.00684862	0.284121	1.21767	88295	72511.5	88150.6	89332.5	87401.7	68647	73640	75247.5
6.05_291.1605m/z	291.16	6.04683	neg	alpha-Amylcinnamyl acetate	HMDB0036207	91355			5371723	7493-78-9	CMJSVJIGLBDCME-VBKFSLOCSA-N	Benzenoids	Benzene and substituted derivatives	Unclassified	*	38.9	0	M+FA-H	C16H22O2	1.26278	0.469081	1.72763e-05	0.000240694	36.888	1.2717e+11	19092.7	1.50135e-07	18510.5	18114.3	20653.5	1.50135e-07	1.50135e-07	1.50135e-07
10.53_215.1428m/z	215.143	10.5299	pos	alpha-Amylcinnamyl formate	HMDB0036206	91354			6435834	7493-79-0	AWNFWGNFOOJDNO-PTNGSMBKSA-N	Benzenoids	Benzene and substituted derivatives	Unclassified	**	46	0	M+H-H2O	C15H20O2	-0.876576	0.0652684	0.602248	0.700795	-0.0773165	0.947819	24558.8	25910.9	23860.6	27880.9	21935	24254.8	29171.6	24306.3
2.27_123.0452m/z	123.045	2.26972	neg	Benzene	HMDB0001505	6285		C01407	241	71-43-2	UHOVQNZJYSORNB-UHFFFAOYSA-N	Benzenoids	Benzene and substituted derivatives	Unclassified	*	38.7	0	M+FA-H	C6H6	1.04371	0.120148	1.44275e-05	0.00021464	2.36056	5.13569	1555.48	302.878	1558.97	1638.81	1468.68	291.822	308.566	308.244
11.48_132.0806m/z	132.081	11.4797	pos	Benzenepropanenitrile	HMDB0034236	340659			12581	645-59-0	ACRWYXSKEHUQDB-UHFFFAOYSA-N	Benzenoids	Benzene and substituted derivatives	Unclassified	*	38.4	0	M+H	C9H9N	-1.06225	0.241536	0.000839024	0.00421557	-0.220002	0.858564	31371.8	36539.9	32038.3	31615.6	30461.5	36102.4	37178.8	36338.4
2.68_233.0128m/z	233.013	2.68142	neg	Benzyl sulfate	HMDB0034782	90204			20818		CZNJCCVKDVCRKF-UHFFFAOYSA-N	Benzenoids	Benzene and substituted derivatives	Unclassified	*	44.3	29.6	M+FA-H	C7H8O4S	1.2295	0.746698	1.26712e-06	4.65053e-05	5.62703	49.4202	49267.5	996.909	49811.7	50709.8	47280.9	1262.93	915.076	812.721
6.45_385.1423m/z	385.142	6.44793	neg	Betamipron	HMDB0034250	43836			71651	3440-28-6	CWXYHOHYCJXYFQ-UHFFFAOYSA-N	Benzenoids	Benzene and substituted derivatives	Unclassified	*	38.4	0	2M-H	C10H11NO3	4.62073	0.114768	0.0369839	0.0806233	-0.235455	0.849417	7665.65	9024.6	7100.78	7567.61	8328.56	8512.6	9218.23	9342.98
13.47_451.2655m/z	451.265	13.465	neg	Bis(ethylphenyl)ether	HMDB0249257				111709		AMOYMEBHYUTMKJ-UHFFFAOYSA-N	Benzenoids	Benzene and substituted derivatives	Unclassified	*	38.7	0	2M-H	C16H18O	2.72404	0.214543	0.000689085	0.00364126	-1.2373	0.424167	2997.6	7067.02	3496.34	2563.94	2932.5	7727.4	6803.73	6669.91
0.73_186.0593m/z	186.059	0.730433	pos	Diphenylphosphine	HMDB0251460				70017		GPAYUJZHTULNBE-UHFFFAOYSA-N	Benzenoids	Benzene and substituted derivatives	Unclassified	*	39.4	0	M+H	C12H10P	0.324345	0.475582	3.92139e-05	0.00043396	2.7199	6.58828	23175.7	3517.72	24166	21224	24137.2	3349.7	3934.89	3268.58
4.63_221.0919m/z	221.092	4.62635	pos	Felbamate	HMDB0015084	2654		C07501	3331	25451-15-4	WKGXYQFOCVYPAC-UHFFFAOYSA-N	Benzenoids	Benzene and substituted derivatives	Unclassified	*	39	4.05	M+H-H2O	C11H14N2O4	-0.802664	0.272919	0.000253815	0.00171093	-0.321847	0.800045	26108.7	32634.1	25939.1	26444.2	25942.9	31820.1	32523.5	33558.6
11.11_639.2970m/z	639.297	11.113	neg	Feprazone	HMDB0252231						RBBWCVQDXDFISW-UHFFFAOYSA-N	Benzenoids	Benzene and substituted derivatives	Unclassified	*	36.5	0	2M-H	C20H20N2O2	-1.01898	0.0355823	0.790486	0.852363	-0.180854	0.88218	5814.74	6591.33	8324.02	7723.74	1396.47	8756.38	7553.57	3464.05
0.73_519.1209m/z	519.121	0.734367	neg	Kitagine	HMDB0303663						XFMJUIKWKVJNDY-UHFFFAOYSA-N	Benzenoids	Benzene and substituted derivatives	Unclassified	*	38	0	2M-H	C11H17O3PS	1.95099	0.607836	3.873e-06	9.11851e-05	37.6334	2.132e+11	32008.7	1.50135e-07	30515.3	33651.8	31859.1	1.50135e-07	1.50135e-07	1.50135e-07
4.16_197.0459m/z	197.046	4.15695	neg	Mandelic acid	HMDB0000703			C01984	439616	90-64-2	IWYDHOAUDWTVEP-ZETCQYMHSA-N	Benzenoids	Benzene and substituted derivatives	Unclassified	***	66.9	45.8	M+FA-H	C8H8O3	2.61395	0.0936136	0.000965923	0.00469539	0.27078	1.20646	4545.31	3767.48	4441	4641.2	4553.74	3647.24	3883.53	3771.67
6.34_323.1505m/z	323.15	6.34207	neg	Phenidone	HMDB0256404	324081			7090		CMCWWLVWPDLCRM-UHFFFAOYSA-N	Benzenoids	Benzene and substituted derivatives	Unclassified	*	39.1	0	2M-H	C9H10N2O	-2.6381	0.155428	0.0713641	0.13572	0.858901	1.81366	6017.68	3317.98	5418.7	4583.09	8051.25	3487.55	2615.95	3850.45
5.89_639.0548m/z	639.055	5.8908	neg	Phenthoate	HMDB0256420	70055		C14429	17435	2597-03-7	XAMUDJHXFNRLCY-UHFFFAOYSA-N	Benzenoids	Benzene and substituted derivatives	Unclassified	*	36.5	0	2M-H	C12H17O4PS2	1.352	0.129564	0.465771	0.57813	-0.207211	0.86621	25184.9	29074.8	34619.6	20593.5	20341.5	31068.2	27594.2	28561.9
3.69_141.0100m/z	141.01	3.6945	pos	Phenylphosphonic acid	HMDB0256444						QLZHNIAADXEJJP-UHFFFAOYSA-N	Benzenoids	Benzene and substituted derivatives	Unclassified	*	39.6	0	M+H-H2O	C6H7O3P	0.119658	0.026575	0.54368	0.648913	-0.0253344	0.982593	11039.2	11234.8	11135	10500.9	11481.8	11323.5	11279.1	11101.9
8.96_145.0295m/z	145.03	8.96313	neg	Phenylpropiolic acid	HMDB0002359	6644			69475	637-44-5	XNERWVPQCYSMLC-UHFFFAOYSA-N	Benzenoids	Benzene and substituted derivatives	Unclassified	*	50.2	53.1	M-H	C9H6O2	0.0579773	1.1993	0.0576486	0.114757	-0.373461	0.771928	528265	684345	492911	486855	605030	637204	641588	774244
5.23_176.1199n	159.117	5.23012	pos	Rhubafuran	HMDB0036021	324773			113514	82461-14-1	GPMLJOOQCIHFET-UHFFFAOYSA-N	Benzenoids	Benzene and substituted derivatives	Unclassified	*	44.9	28.3	M+H-H2O, M+H	C12H16O	-0.991622	0.172296	0.492342	0.6024	-0.0544398	0.962968	188666	195921	184743	189623	191630	178764	197880	211119
7.96_390.1677n	413.157	7.96388	pos	Rosmic acid	HMDB0032082	88166			131751251	197799-63-6	CAXSJVGHYYBJKT-LUAWRHEFSA-N	Benzenoids	Benzene and substituted derivatives	Unclassified	*	38.4	0	M+Na, M+K	C21H26O7	-0.361429	0.359908	0.0323102	0.0723749	-0.232765	0.851003	75355.3	88548.8	67823.4	77544.9	80697.5	90657	88919.6	86069.7
7.16_268.1330m/z	268.133	7.15617	pos	Secodemethylclausenamide	HMDB0032961	88860			70378439	140848-74-4	BXCFCVVLKIBDIH-UHFFFAOYSA-N	Benzenoids	Benzene and substituted derivatives	Unclassified	*	41.3	10.8	M+H-H2O	C17H19NO3	-0.803966	0.328022	0.0986268	0.175541	0.0593692	1.04201	315774	303043	304917	320051	322355	306900	298910	303320
4.63_341.0653m/z	341.065	4.62635	pos	Terizidone	HMDB0258834				65720		ODKYYBOHSVLGNU-UHFFFAOYSA-N	Benzenoids	Benzene and substituted derivatives	Unclassified	*	39.1	0	M+K	C14H14N4O4	1.95144	0.177192	0.00583751	0.0187448	-1.33645	0.395995	1899.05	4795.64	2509.99	1982.74	1204.42	5235.09	4028.95	5122.89
0.84_190.0089m/z	190.009	0.837483	pos	Thioacetanilide	HMDB0258998	340538			820777		MWCGLTCRJJFXKR-UHFFFAOYSA-N	Benzenoids	Benzene and substituted derivatives	Unclassified	*	37.6	0	M+K	C8H9NS	1.1024	0.203983	0.000398485	0.00239923	-1.68724	0.310519	1647.76	5306.46	1490.38	1808.75	1644.14	4765.71	5879.71	5273.95
3.97_122.0963m/z	122.096	3.97475	pos	2,3-Dimethylaniline	HMDB0245399				6893		VVAKEQGKZNKUSU-UHFFFAOYSA-N	Benzenoids	Benzene and substituted derivatives	Xylenes	*	50.2	54.1	M+H	C8H11N	-0.912075	0.137155	0.0111296	0.031053	-0.325317	0.798123	7048.87	8831.81	7481.3	6939.49	6725.83	8204.06	9323.03	8968.35
7.89_135.1167m/z	135.117	7.88632	pos	2-Ethyl-p-xylene	HMDB0059890	344283			15653		AXIUBBVSOWPLDA-UHFFFAOYSA-N	Benzenoids	Benzene and substituted derivatives	Xylenes	*	38.9	0	M+H	C10H14	-1.31621	0.141202	0.0955857	0.171266	-0.0899856	0.939532	36406.7	38749.8	35345.1	36426.6	37448.3	37187.3	38786.8	40275.2
4.52_124.1120m/z	124.112	4.52343	pos	o-Xylene	HMDB0059851	66607		C07212	7237	95-47-6	CTQNGGLPUBDAKN-UHFFFAOYSA-N	Benzenoids	Benzene and substituted derivatives	Xylenes	*	39.1	0	M+NH4	C8H10	-0.655542	0.0598595	0.000360907	0.00223525	-0.932426	0.523976	346.385	661.071	371.764	360.963	306.43	673.184	622.943	687.085
4.30_323.1252m/z	323.125	4.30078	neg	N1-(alpha-D-ribosyl)-5,6-dimethyl-benzimidazole	HMDB0011112	61979		C05775	440780		HLRUKOJSWOKCPP-RYSNWHEDSA-N	Nucleosides, nucleotides, and analogues	Benzimidazole ribonucleosides and ribonucleotides	Unclassified	**	56.6	0	M+FA-H	C14H18N2O4	1.38702	0.142592	3.39227e-05	0.000392897	1.08427	2.1203	3344.21	1577.24	3209.07	3387.71	3435.86	1473.57	1618.43	1639.7
6.36_529.1714m/z	529.171	6.35972	neg	Albendazole	HMDB0014659	793		C01779	2082	54965-21-8	HXHWSAZORRCQMX-UHFFFAOYSA-N	Organoheterocyclic compounds	Benzimidazoles	2-benzimidazolylcarbamic acid esters	*	38.1	0	2M-H	C12H15N3O2S	3.13918	0.0509799	0.722591	0.799504	0.0855279	1.06108	20796.4	19599.4	18295.3	17966.1	26127.8	17424.7	18512.8	22860.6
7.30_381.1349m/z	381.135	7.30188	neg	Carbendazim	HMDB0031769	68667		C10897		10605-21-7	TWFZGCMQGLPBSX-UHFFFAOYSA-N	Organoheterocyclic compounds	Benzimidazoles	2-benzimidazolylcarbamic acid esters	*	37.9	0	2M-H	C9H9N3O2	8.52591	0.214957	0.00699131	0.0216328	-1.04496	0.484658	4039.32	8334.39	5510.39	2933.94	3673.64	7855.24	9018.08	8129.84
8.58_597.1405m/z	597.141	8.5795	neg	Fenbendazole	HMDB0029745	4023			3334	43210-67-9	HDDSHPAODJUKPD-UHFFFAOYSA-N	Organoheterocyclic compounds	Benzimidazoles	2-benzimidazolylcarbamic acid esters	*	37.9	0	2M-H	C15H13N3O2S	3.53227	0.19145	0.555738	0.659354	0.113107	1.08156	137481	127114	112357	138136	161950	137337	112603	131402
4.58_293.1016m/z	293.102	4.57608	neg	Oxibendazole	HMDB0255983	44351			4622	20559-55-1	RAOCRURYZCVHMG-UHFFFAOYSA-N	Organoheterocyclic compounds	Benzimidazoles	2-benzimidazolylcarbamic acid esters	*	38.7	0	M+FA-H	C12H14N3O3	-0.51503	0.16749	0.00147805	0.00650131	1.68573	3.21703	3634.66	1129.82	3131.49	3547	4225.49	1070.24	1096.1	1223.12
5.82_301.1428m/z	301.143	5.8226	pos	2-Phenyl-4-piperazin-1-yl-1H-benzimidazole	HMDB0258090				69920610		FVARTAHLJZODIS-UHFFFAOYSA-N	Organoheterocyclic compounds	Benzimidazoles	Phenylbenzimidazoles	*	39	0	M+Na	C17H18N4	1.65618	0.0948046	0.350843	0.470031	0.325378	1.25299	8266.72	6597.58	6231.44	8744.05	9824.68	5730.8	5148.41	8913.52
3.69_342.0916m/z	342.092	3.69398	neg	5-Hydroxyomeprazole	HMDB0014010	1636			119560	92340-57-3	CMZHQFXXAAIBKE-UHFFFAOYSA-N	Organoheterocyclic compounds	Benzimidazoles	Sulfinylbenzimidazoles	*	38	0	M-H2O-H	C17H19N3O4S	-0.579015	0.0460169	0.549886	0.654272	-0.0355436	0.975664	23827.5	24421.8	24252.3	23342.9	23887.1	24044.7	26085.3	23135.4
6.64_717.2563m/z	717.256	6.63577	neg	Rabeprazole	HMDB0005026	58288		C07864	5029	117976-89-3	YREYEVIYCVEVJK-UHFFFAOYSA-N	Organoheterocyclic compounds	Benzimidazoles	Sulfinylbenzimidazoles	*	36.5	0	2M-H	C18H21N3O3S	3.9467	0.127619	0.502193	0.611625	-0.303096	0.810511	17482.6	21569.8	8758.77	15951.1	27737.9	21116.4	22416.5	21176.6
7.76_393.0958m/z	393.096	7.76343	pos	1,2-Bis(6-methoxy-1h-benzimidazol-2-yl)ethane-1,2-diol	HMDB0249238						MZMNCFAGSTVAOQ-UHFFFAOYSA-N	Organoheterocyclic compounds	Benzimidazoles	Unclassified	*	39	0	M+K	C18H18N4O4	-0.598745	0.570657	0.00562115	0.0182171	0.335761	1.26204	144525	114516	138613	141528	153433	108470	119254	115826
10.55_557.3121m/z	557.312	10.5509	neg	4-(3-Tert-Butylamino-2-hydroxypropoxy)benzimidazol-2-one	HMDB0258753				2687		UMQUQWCJKFOUGV-UHFFFAOYSA-N	Organoheterocyclic compounds	Benzimidazoles	Unclassified	*	38.2	0	2M-H	C14H21N3O3	4.91972	0.140807	0.363093	0.482223	-0.310621	0.806295	15615	19366.4	9529.08	17886.1	19429.9	19952.2	15680.4	22466.5
7.74_793.2149m/z	793.215	7.73535	neg	4-Hydroxy-5-[[4-[(6-methoxy-1-methylbenzimidazol-2-yl)methoxy]phenyl]methyl]-3H-1,3-thiazol-2-one	HMDB0260279				57228361		RNMZCSRHMZKSFL-UHFFFAOYSA-N	Organoheterocyclic compounds	Benzimidazoles	Unclassified	*	38	0	2M-H	C20H19N3O4S	3.63163	0.00123748	0.996746	0.997843	-0.000756196	0.999476	55926	55955.3	47702.7	63203.8	56871.5	50283.6	51569.9	66012.3
7.73_301.1063m/z	301.106	7.73222	pos	Adibendan	HMDB0248011				65867		TVLQBBHUNDMTEC-UHFFFAOYSA-N	Organoheterocyclic compounds	Benzimidazoles	Unclassified	*	37.6	0	M+Na	C16H14N4O	1.03301	0.180672	0.164436	0.261289	0.139413	1.10146	47375.5	43011.7	45400.1	46816	49910.5	43744.1	38896.6	46394.4
7.67_593.1463m/z	593.146	7.6691	neg	albendazole S-oxide	HMDB0059609	329925		C02809	83969		VXTGHWHFYNYFFV-UHFFFAOYSA-N	Organoheterocyclic compounds	Benzimidazoles	Unclassified	*	37.3	0	2M-H	C12H15N3O4S	-5.25465	0.329221	0.0405464	0.0867833	0.729696	1.65829	28436.8	17148.2	32051.8	31170	22088.5	14868.6	21219.5	15356.6
6.57_477.1397m/z	477.14	6.56572	neg	Albendazole-2-aminosulfone	HMDB0247482			C16627	88125		WTPBIYSMFKUQKY-UHFFFAOYSA-N	Organoheterocyclic compounds	Benzimidazoles	Unclassified	*	37.9	0	2M-H	C10H13N3O2S	2.68085	0.16304	0.450786	0.563832	0.154601	1.11311	58595.2	52640.8	50465	53601.1	71719.5	56798.6	47730.6	53393.2
6.10_441.2454m/z	441.245	6.10425	pos	Astemizole	HMDB0014775	1122		C06832	2247	68844-77-9	GXDALQBWZGODGZ-UHFFFAOYSA-N	Organoheterocyclic compounds	Benzimidazoles	Unclassified	*	43.2	27.8	M+H-H2O	C28H31FN4O	1.15161	0.88088	0.00250699	0.00977676	-0.160706	0.894587	593969	663959	604756	585805	591347	678140	648124	665613
8.26_472.2111m/z	472.211	8.25575	pos	Dabigatran	HMDB0250817	452309			216210		YBSJFWOBGCMAKL-UHFFFAOYSA-N	Organoheterocyclic compounds	Benzimidazoles	Unclassified	*	37.7	0	M+H	C25H25N7O3	4.05605	0.337516	0.248449	0.360224	0.198767	1.14772	136716	119120	131484	124980	153685	100852	122500	134008
10.07_887.4594m/z	887.459	10.0708	neg	desmethylastemizole	HMDB0061013	1124			155805	73736-50-2	LAGYWHSFHIMTPE-UHFFFAOYSA-N	Organoheterocyclic compounds	Benzimidazoles	Unclassified	*	37	0	2M-H	C27H29FN4O	1.80165	0.205801	0.740407	0.813353	-0.0869547	0.941508	335910	356779	287767	427725	292238	406943	377989	285404
7.36_341.1744m/z	341.174	7.35663	pos	Emedastine	HMDB0015216	320343		C07785	3219	87233-61-2	KBUZBQVCBVDWKX-UHFFFAOYSA-N	Organoheterocyclic compounds	Benzimidazoles	Unclassified	*	39.1	0	M+K	C17H26N4O	1.89751	0.0239416	0.738689	0.812095	-0.174887	0.885837	2181.63	2462.78	3570.1	2087.75	887.03	2510.91	2653.39	2224.05
11.88_575.2665m/z	575.267	11.8831	neg	Irtemazole	HMDB0253588				71330		DCGOMTSIZLGUOK-UHFFFAOYSA-N	Organoheterocyclic compounds	Benzimidazoles	Unclassified	*	38.7	0	2M-H	C18H16N4	-2.08318	0.163901	0.0577041	0.114835	0.41918	1.33717	11585.9	8664.47	11148.8	13465.9	10142.8	8096.78	8217.83	9678.8
5.57_527.1929m/z	527.193	5.56592	neg	Methanone, 1,1'-(1,4-piperazinediyl)bis(1-(6-(1H-benzimidazol-2-yl)-2-pyridinyl)-	HMDB0249413				121299620		MVHWZNBAQIGPOQ-UHFFFAOYSA-N	Organoheterocyclic compounds	Benzimidazoles	Unclassified	*	43.6	29	M-H	C30H24N8O2	-3.78187	0.20467	0.119824	0.204279	-0.224751	0.855743	30660.1	35828.7	30135.5	28935.3	32909.6	40008.4	35566.4	31911.3
8.02_629.1309m/z	629.131	8.01973	neg	Oxfendazole	HMDB0031812	43289			40854	53716-50-0	BEZZFPOZAYTVHN-UHFFFAOYSA-N	Organoheterocyclic compounds	Benzimidazoles	Unclassified	*	37.8	0	2M-H	C15H13N3O3S	4.19557	0.190156	0.643802	0.73533	0.304947	1.23537	67944.6	54999.3	83352.9	92205.3	28275.6	81918.5	58080.1	24999.2
12.96_397.2007m/z	397.201	12.96	pos	Pracinostat	HMDB0256722				56603532		JHDKZFFAIZKUCU-UHFFFAOYSA-N	Organoheterocyclic compounds	Benzimidazoles	Unclassified	*	38.3	0	M+K	C20H30N4O2	1.98444	0.22595	0.00111642	0.00523196	-0.976692	0.508144	4691.13	9231.91	5307.22	4317.14	4449.04	8415.9	9948.76	9331.06
8.11_685.2653m/z	685.265	8.1053	neg	Rabeprazole thioether	HMDB0244427				9949996		BSXAHDOWMOSVAP-UHFFFAOYSA-N	Organoheterocyclic compounds	Benzimidazoles	Unclassified	*	37.8	0	2M-H	C18H21N3O2S	2.38554	0.0232464	0.832653	0.883748	0.295189	1.22705	2303.97	1877.65	2187.14	4724.76	1.50135e-07	1.50135e-07	1239.06	4393.9
12.02_307.1710m/z	307.171	12.0175	pos	Tecastemizole	HMDB0255721						SFOVDSLXFUGAIV-UHFFFAOYSA-N	Organoheterocyclic compounds	Benzimidazoles	Unclassified	*	38.5	0	M+H-H2O	C19H21FN4	-2.41835	0.154003	0.218316	0.325423	-0.527417	0.693796	7871.63	11345.7	10983.3	7618.64	5012.91	12891.9	8071.4	13073.9
3.69_202.0441m/z	202.044	3.6945	pos	Thiabendazole	HMDB0014868	2823		C07131	5430	148-79-8	WJCNZQLZVWNLKY-UHFFFAOYSA-N	Organoheterocyclic compounds	Benzimidazoles	Unclassified	*	37.7	0.0905	M+H	C10H7N3S	3.63268	0.232817	0.484606	0.595442	-0.011485	0.992071	1.63544e+06	1.64851e+06	1.66301e+06	1.61267e+06	1.63063e+06	1.63447e+06	1.64731e+06	1.66375e+06
9.28_657.2349m/z	657.235	9.28255	neg	Ufiprazole	HMDB0259389	1635			155794	73590-85-9	XURCIPRUUASYLR-UHFFFAOYSA-N	Organoheterocyclic compounds	Benzimidazoles	Unclassified	*	37.1	0	2M-H	C17H19N3O2S	3.84488	0.107357	0.520051	0.6281	0.102654	1.07375	43744.9	40740.5	35950.9	47439.5	47844.4	37283.2	42336.4	42601.8
0.75_423.0448m/z	423.045	0.749617	neg	Zonisamide	HMDB0015045	313884		C07504	5734	68291-97-4	UBQNRHZMVUUOMG-UHFFFAOYSA-N	Organoheterocyclic compounds	Benzisoxazoles	Unclassified	*	38.3	0	2M-H	C8H8N2O3S	2.23761	1.39191	1.42965e-07	1.45161e-05	6.2794	77.6762	169795	2185.94	172374	165679	171332	2085.71	2069.45	2402.65
4.72_633.2197m/z	633.22	4.72032	neg	1,1'-(Propane-1,3-diylbis(oxy))bis(7-methoxy-2-methylene-1,2,3,11a-tetrahydro-5H-benzo[e]pyrrolo[1,2-a][1,4]diazepine-5,11(10H)-dione)	HMDB0260246				91208186		BJSOOANQHCJYPG-UHFFFAOYSA-N	Organoheterocyclic compounds	Benzodiazepines	1,4-benzodiazepines	*	38.9	0	M+FA-H	C31H32N4O8	-0.961043	0.8717	2.61708e-05	0.000324454	4.51515	22.8662	69017.2	3018.3	74054.3	69326.3	63670.9	2814.32	3773.09	2467.49
5.46_315.0874m/z	315.087	5.46038	neg	2H-1,4-Benzodiazepin-2-one	HMDB0245760				21864639		RGGLEJFUEMKQSH-UHFFFAOYSA-N	Organoheterocyclic compounds	Benzodiazepines	1,4-benzodiazepines	*	38.9	0	2M-H	C9H6N2O	-4.30573	0.123523	0.0303944	0.0689195	-0.162852	0.893258	12924.1	14468.6	12489.2	13668.2	12615.1	14904.1	14570.5	13931.1
7.19_488.1203m/z	488.12	7.18695	neg	3-Benzyl-1-(1H-imidazol-4-ylmethyl)-4-(thien-2-ylsulfonyl)-2,3,4,5-tetrahydro-1H-1,4-benzodiazepine-7-carbonitrile	HMDB0249314				9935276		OLCWFLWEHWLBTO-UHFFFAOYSA-N	Organoheterocyclic compounds	Benzodiazepines	1,4-benzodiazepines	*	36.7	0	M-H	C25H23N5O2S2	-3.59495	0.0630033	0.633134	0.726694	-0.291046	0.81731	6108.2	7473.55	2024.72	9617.75	6682.14	5494.27	6615.43	10310.9
6.13_406.2583m/z	406.258	6.13498	pos	3-keto-Digoxigenin	HMDB0060746			C07359			POWMMMXVDBMFMP-QPMAGJLNSA-N	Organoheterocyclic compounds	Benzodiazepines	1,4-benzodiazepines	*	40.5	9.42	M+NH4	C23H32O5	-1.3362	3.38354	1.20322e-06	4.49193e-05	2.47451	5.55779	1.20857e+06	217456	1.19877e+06	1.24761e+06	1.17934e+06	210411	227827	214130
8.43_305.0588m/z	305.059	8.43063	neg	4-hydroxyalprazolam	HMDB0060554	930			182017	30896-57-2	CEYGCFLPQFNPST-UHFFFAOYSA-N	Organoheterocyclic compounds	Benzodiazepines	1,4-benzodiazepines	*	46.6	61.7	M-H2O-H	C17H13ClN4O	-3.43742	0.412676	0.0625176	0.122226	0.204911	1.15261	141085	122405	141124	147505	134628	124126	132307	110781
5.23_286.0969m/z	286.097	5.23012	pos	Flumazenil	HMDB0015336	2724		C07825	3373	78755-81-4	OFBIFZUFASYYRE-UHFFFAOYSA-N	Organoheterocyclic compounds	Benzodiazepines	1,4-benzodiazepines	*	36.4	0	M+H-H2O	C15H14FN3O3	-5.60882	0.550478	0.136209	0.225533	-0.302292	0.810963	164854	203281	157152	170750	166660	234602	165385	209857
12.23_397.1689m/z	397.169	12.2255	neg	N-[(3R)-2,3-Dihydro-1-methyl-2-oxo-5-phenyl-1H-1,4-benzodiazepin-3-yl]-N'-(3-methylphenyl)urea	HMDB0244429				104929		KDFQABSFVYLGPM-UHFFFAOYSA-N	Organoheterocyclic compounds	Benzodiazepines	1,4-benzodiazepines	*	36.9	0	M-H	C24H22N4O2	4.7032	0.141113	0.00544302	0.0177678	0.663098	1.58348	4975.41	3142.08	5304.78	4923.28	4698.17	2787.12	3705.26	2933.85
9.30_701.3333m/z	701.333	9.29902	neg	Pirenzepine	HMDB0014808	1973		C07508	4848	28797-61-7	RMHMFHUVIITRHF-UHFFFAOYSA-N	Organoheterocyclic compounds	Benzodiazepines	1,4-benzodiazepines	*	37.2	0	2M-H	C19H21N5O2	2.19115	0.232844	0.166601	0.263936	0.414638	1.33296	29058.1	21799.6	34592.7	21037	31544.5	21251.1	19919.3	24228.4
4.52_183.0916m/z	183.092	4.52343	pos	pyrrolo[2,1-c][1,4]benzodiazepine	HMDB0257004				66697609		MSNVESLISHTIRS-UHFFFAOYSA-N	Organoheterocyclic compounds	Benzodiazepines	1,4-benzodiazepines	*	39.8	2.91	M+H	C12H10N2	-0.252478	0.271966	0.00078123	0.00399252	1.0567	2.08017	12606.2	6060.16	11840.9	12069.1	13908.5	5666.7	5905.4	6608.38
5.28_595.2407m/z	595.241	5.28285	neg	4'-N-desmethylolanzapine	HMDB0060959				135446209		FHPIXVHJEIZKJW-UHFFFAOYSA-N	Organoheterocyclic compounds	Benzodiazepines	Unclassified	*	37.8	0	2M-H	C16H18N4S	-4.15743	0.0633068	0.496767	0.606643	-0.0909531	0.938902	15150.5	16136.4	16424	16007.9	13019.5	16873.4	14595.7	16940
7.77_681.1978m/z	681.198	7.76935	neg	7,8-Dimethoxy-1-(4-nitrophenyl)-3,5-dihydro-2,3-benzodiazepin-4-one	HMDB0249844				10337355		BABUXLQHJGYDRZ-UHFFFAOYSA-N	Organoheterocyclic compounds	Benzodiazepines	Unclassified	*	38	0	2M-H	C17H15N3O5	3.98291	0.122992	0.126771	0.213131	-33.548	7.96264e-11	1.50135e-07	1885.49	1.50135e-07	1.50135e-07	1.50135e-07	3293.58	1.50135e-07	2362.9
9.65_709.2297m/z	709.23	9.64882	neg	7,8-Dimethoxy-3-methyl-1-(4-nitrophenyl)-5H-2,3-benzodiazepin-4-one	HMDB0249845				10473374		NSYNMKLIUFYQED-UHFFFAOYSA-N	Organoheterocyclic compounds	Benzodiazepines	Unclassified	*	40.5	22.1	2M-H	C18H17N3O5	4.652	0.217011	0.464779	0.577106	-0.212688	0.862928	68659.8	79566.1	91372.7	46696.5	67910.2	83798.9	71557.1	83342.2
11.47_659.2533m/z	659.253	11.4709	neg	Flumezapine	HMDB0252339				135413528		JBHUBOISLBWHAR-UHFFFAOYSA-N	Organoheterocyclic compounds	Benzodiazepines	Unclassified	*	36.1	0	2M-H	C17H19FN4S	-3.47757	0.305406	0.000566325	0.00312824	-1.34134	0.394655	5364.62	13593.2	4016.52	5567.67	6509.66	14346.4	13386.9	13046.3
10.38_559.2316m/z	559.232	10.3774	pos	Nastorazepide	HMDB0255466				22709424		VIJCCFFEBCOOIE-UHFFFAOYSA-N	Organoheterocyclic compounds	Benzodiazepines	Unclassified	*	37.9	0	M+K	C29H36N4O5	-0.169715	0.378902	0.000343769	0.00215112	-36.2897	1.19042e-11	1.50135e-07	12611.9	1.50135e-07	1.50135e-07	1.50135e-07	13257.5	14131	10447.2
7.50_377.1013m/z	377.101	7.50202	neg	Nitrobenzodiazepine	HMDB0255641				25022001		VMGLACFXZWXTMP-UHFFFAOYSA-N	Organoheterocyclic compounds	Benzodiazepines	Unclassified	*	38.8	0	2M-H	C9H7N3O2	2.50535	0.102576	0.561724	0.664699	0.3257	1.25327	14912.2	11898.6	24059.2	10207.6	10469.6	10033.9	14516.2	11145.6
10.62_271.0977m/z	271.098	10.6169	neg	1,4-Benzodioxane	HMDB0244196						BNBQRQQYDMDJAH-UHFFFAOYSA-N	Organoheterocyclic compounds	Benzodioxanes	Benzo-1,4-dioxanes	*	39.6	0	2M-H	C8H8O2	0.437575	0.204555	0.0459432	0.0957058	-0.149157	0.901778	40492.4	44902.8	38015.7	43164.6	40296.7	44531	44475.8	45701.8
7.10_195.0300m/z	195.03	7.10257	neg	1,4-Benzodioxin-2(3H)-one	HMDB0040528	95019			4685450		ULEKGOXADQVOIF-UHFFFAOYSA-N	Organoheterocyclic compounds	Benzodioxanes	Benzo-1,4-dioxanes	*	50.8	57.7	M+FA-H	C8H6O3	0.964166	0.382102	0.00185246	0.00776023	-0.802868	0.573209	17581.6	30672.2	15719.6	17130	19895.1	28284.8	30968.2	32763.7
5.28_467.1926m/z	467.193	5.28285	neg	2-Methoxyidazoxan	HMDB0245206				108094		HQGWKNGAKBPTBX-UHFFFAOYSA-N	Organoheterocyclic compounds	Benzodioxanes	Benzo-1,4-dioxanes	*	38.6	0	2M-H	C12H14N2O3	-2.0677	0.10444	0.224196	0.332371	-0.236565	0.848764	9061.49	10676.1	10937.4	8971.41	7275.7	10840.6	9952.45	11235.3
9.25_443.2320m/z	443.232	9.24862	pos	Eliglustat	HMDB0251746				11531537		FJZZPCZKBUKGGU-UHFFFAOYSA-N	Organoheterocyclic compounds	Benzodioxanes	Benzo-1,4-dioxanes	*	36.6	0	M+K	C23H36N2O4	3.3101	0.0563769	0.651874	0.742221	0.746837	1.67811	2885.99	1719.78	1.50135e-07	5777.48	2880.48	5159.35	1.50135e-07	1.50135e-07
6.77_655.1823m/z	655.182	6.76902	neg	Americanin A	HMDB0030834				131751085		NTXXGPYGMQQSML-UPHRSURJSA-N	Organoheterocyclic compounds	Benzodioxanes	Phenylbenzodioxanes	*	53	79.2	2M-H	C18H16O6	0.330299	0.24306	0.132154	0.220124	1.55841	2.9453	11278.4	3829.28	18129.6	8489.55	7216.03	5389.22	1.50135e-07	6098.63
5.20_493.1488m/z	493.149	5.19802	pos	Americanin B	HMDB0037338	92272			73352644	77053-44-2	VDIFGESBHJLSFS-OWOJBTEDSA-N	Organoheterocyclic compounds	Benzodioxanes	Phenylbenzodioxanes	*	54.6	83.7	M+H	C27H24O9	-1.13197	0.722553	0.236919	0.346996	-0.603941	0.657954	152540	231839	91243.2	122161	244214	293306	220856	181356
5.98_659.2138m/z	659.214	5.97742	neg	Americanol A	HMDB0039381				131752624		NKYXNCKZTCGVJJ-UPHRSURJSA-N	Organoheterocyclic compounds	Benzodioxanes	Phenylbenzodioxanes	**	47.4	0	2M-H	C18H18O6	0.627108	0.316084	0.0125702	0.0341663	-1.32875	0.398114	6296.24	15815.2	3320.99	8433.02	7134.71	15130.4	13467.3	18847.9
0.85_190.1225m/z	190.123	0.852783	pos	1-(3,4-Methylenedioxyphenyl)-2-aminopentane	HMDB0243792				22007048		BWUFCVGRQFOTOA-UHFFFAOYSA-N	Organoheterocyclic compounds	Benzodioxoles	Unclassified	*	36.8	0	M+H-H2O	C12H17NO2	-0.610816	0.173357	0.097498	0.173928	-0.342075	0.788906	13256.4	16803.5	13843.3	14365	11560.9	15398.5	19610.3	15401.8
4.16_167.0351m/z	167.035	4.15695	neg	1,3-Benzodioxole	HMDB0244156	326436			9229		FTNJQNQLEGKTGD-UHFFFAOYSA-N	Organoheterocyclic compounds	Benzodioxoles	Unclassified	***	68.1	42.3	M+FA-H	C7H6O2	1.03533	0.319074	0.00485698	0.0162635	0.155009	1.11343	91691.5	82350.5	92768.5	90886.5	91419.5	79266.1	84273.4	83512.2
4.34_331.0442m/z	331.044	4.3376	neg	3,4-Methylenedioxybenzoic acid	HMDB0032613	334047			7196	94-53-1	VDVJGIYXDVPQLP-UHFFFAOYSA-N	Organoheterocyclic compounds	Benzodioxoles	Unclassified	**	57.1	0	2M-H	C8H6O4	-5.1751	0.0563838	0.161231	0.257271	0.44142	1.35794	1604.08	1181.26	1573.35	2002.78	1236.11	1306.21	1269.42	968.147
6.91_505.1508m/z	505.151	6.90542	neg	3-Benzo[1,3]dioxol-5-yl-5-hydroxy-5-(4-methoxy-phenyl)-4-(3,4,5-trimethoxy-benzyl)-5H-furan-2-one	HMDB0250220						PWIPORDFWDZCJG-UHFFFAOYSA-N	Organoheterocyclic compounds	Benzodioxoles	Unclassified	*	41.6	24	M-H	C28H26O9	0.710342	0.488885	0.00997971	0.0285271	-2.07753	0.23692	7001.57	29552.5	4036.41	4751.33	12217	23286.1	37366.4	28005
11.10_565.1514m/z	565.151	11.0959	neg	4-Nitrophenyl 4-[bis(2H-1,3-benzodioxol-5-yl)(hydroxy)methyl]piperidine-1-carboxylate	HMDB0253749	45471			25021165	1101854-58-3	SEGYOKHGGFKMCX-UHFFFAOYSA-N	Organoheterocyclic compounds	Benzodioxoles	Unclassified	*	37.4	0	M+FA-H	C27H24N2O9	9.65293	1.11887	0.000326129	0.00207047	0.419067	1.33706	435886	326002	426509	442862	438285	336809	331323	309875
4.54_177.0789n	178.086	4.54072	pos	5,6-Methylenedioxy-2-aminoindane	HMDB0244545	419165			125558	155344-90-4	FQDRMHHCWZAXJM-UHFFFAOYSA-N	Organoheterocyclic compounds	Benzodioxoles	Unclassified	*	46.7	38.1	M+H-H2O, M+H	C10H11NO2	-0.635623	0.0669455	0.225372	0.333626	0.0694392	1.04931	14174.1	13508.1	13844.9	14052.8	14624.6	12817.2	13495.8	14211.2
8.02_505.1872m/z	505.187	8.01973	neg	enrasentan	HMDB0251819				18427691		GLCKXJLCYIJMRB-UHFFFAOYSA-N	Organoheterocyclic compounds	Benzodioxoles	Unclassified	*	47.9	45.7	M-H	C29H30O8	0.884557	0.858813	2.53882e-05	0.00031708	-0.49088	0.711591	158072	222139	155284	155950	162983	222195	224814	219409
5.41_495.0705m/z	495.071	5.40737	neg	Fludioxonil	HMDB0252328	72268		C18462	86398	131341-86-1	MUJOIMFVNIBMKC-UHFFFAOYSA-N	Organoheterocyclic compounds	Benzodioxoles	Unclassified	*	36.9	0	2M-H	C12H6F2N2O2	-3.4	0.690054	6.93501e-07	3.31395e-05	3.95847	15.546	44043	2833.08	43272.5	43343.2	45513.4	2525.85	2785.49	3187.91
10.22_712.2490m/z	712.249	10.2171	neg	Kynostatin 272	HMDB0253811				3839		NJBBLOIWMSYVCQ-UHFFFAOYSA-N	Organoheterocyclic compounds	Benzodioxoles	Unclassified	*	37.3	0	M+FA-H	C33H41N5O6S2	1.42952	0.0858322	0.771216	0.837647	0.0503293	1.0355	120318	116193	102584	115110	143262	105430	119066	124085
5.91_797.2669m/z	797.267	5.90797	neg	Oxmetidine	HMDB0041970	69232		C11803	51710	72830-39-8	YTBDPHYVGACIPC-UHFFFAOYSA-N	Organoheterocyclic compounds	Benzodioxoles	Unclassified	*	37.4	0	2M-H	C19H21N5O3S	1.49107	0.159174	0.265541	0.379619	0.422567	1.34031	15874.4	11843.8	15246	17248.5	15128.7	8564.45	17916.6	9050.38
8.79_382.1275m/z	382.127	8.79093	pos	Oxodipine	HMDB0255993						MSOAVHHAZCMHDI-UHFFFAOYSA-N	Organoheterocyclic compounds	Benzodioxoles	Unclassified	*	37.7	0	M+Na	C19H21NO6	3.85418	0.150974	0.262216	0.375943	-0.238228	0.847786	20065.8	23668.5	14960.4	24016.2	21220.9	22491.7	23658.3	24855.5
6.65_823.2250m/z	823.225	6.65378	neg	Peperomin E	HMDB0256298						HSEIBOLBSKVJFP-UHFFFAOYSA-N	Organoheterocyclic compounds	Benzodioxoles	Unclassified	*	37.6	0	2M-H	C22H20O8	0.727543	0.431067	0.141323	0.232094	-1.01162	0.495988	23403	47184.6	16548.2	21264.3	32396.5	45196.7	27255.4	69101.8
7.37_239.0563m/z	239.056	7.36937	neg	Piperonyl acetate	HMDB0032614	88566			9473	326-61-4	PFWYHTORQZAGCA-UHFFFAOYSA-N	Organoheterocyclic compounds	Benzodioxoles	Unclassified	***	55.3	39.1	M+FA-H	C10H10O4	1.13734	0.558156	0.000692937	0.00365508	-0.551839	0.68215	59106.6	86647.5	57091.8	61436	58792	90774.6	87375.6	81792.4
7.37_338.2067n	321.203	7.37255	pos	PIPERONYL BUTOXIDE	HMDB0256579	72641		C18880	5794	51-03-6	FIPWRIJSWJWJAI-UHFFFAOYSA-N	Organoheterocyclic compounds	Benzodioxoles	Unclassified	*	37	0	M+H-H2O, M+H	C19H30O5	-7.7983	0.590467	0.00113058	0.00528084	-0.384024	0.766297	101676	132684	101618	105257	98151.7	137515	133640	126898
4.41_183.0300m/z	183.03	4.41107	neg	Sesamol	HMDB0033812	68615		C10832	68289	533-31-3	LUSZGTFNYDARNI-UHFFFAOYSA-N	Organoheterocyclic compounds	Benzodioxoles	Unclassified	***	60.4	50	M+FA-H	C7H6O3	0.96426	0.21519	3.92565e-05	0.000433969	1.00455	2.00631	8024.51	3999.63	8105	7696.21	8272.33	3779.14	4142.74	4077.01
6.13_451.1381m/z	451.138	6.13498	pos	Silymonin	HMDB0030585					70815-31-5	PGVCJDNRHYVFET-UHFFFAOYSA-N	Organoheterocyclic compounds	Benzodioxoles	Unclassified	*	53.3	71.6	M+H-H2O	C25H24O9	-1.46261	2.32771	2.99249e-05	0.000357978	-0.248101	0.842004	2.50861e+06	2.97933e+06	2.49737e+06	2.52117e+06	2.50728e+06	3.02131e+06	2.96389e+06	2.95279e+06
11.52_391.1190m/z	391.119	11.5226	neg	o-Cresolphthalein	HMDB0255844	339035			68995		CPBJMKMKNCRKQB-UHFFFAOYSA-N	Organoheterocyclic compounds	Benzofurans	Benzofuranones	*	38.6	0	M+FA-H	C22H18O4	0.872722	0.342448	0.000808029	0.00409115	0.921633	1.89426	21986.5	11606.9	22766.4	20580.1	22613.1	12993.5	11898.4	9928.79
4.83_193.0144m/z	193.014	4.82862	neg	Phthalic anhydride	HMDB0256501						LGRFSURHDFAFJT-UHFFFAOYSA-N	Organoheterocyclic compounds	Benzofurans	Benzofuranones	*	47.2	38.2	M+FA-H	C8H4O3	0.887294	0.259171	0.004526	0.0153921	0.205417	1.15302	46326.8	40178.6	46829.7	44702.2	47448.4	38962.6	40295	41278.3
0.68_395.0637m/z	395.064	0.68415	neg	Talniflumate	HMDB0258700	315936			48229		ANMLJLFWUCQGKZ-UHFFFAOYSA-N	Organoheterocyclic compounds	Benzofurans	Benzofuranones	*	36.9	0	M-H2O-H	C21H13F3N2O4	-2.97383	1.70023	0.028613	0.0656825	13.2898	10014.8	291111	29.0682	146295	280190	446846	25.3561	0.0336791	61.8147
4.36_237.0043m/z	237.004	4.3565	neg	TRIMELLITIC ANHYDRIDE	HMDB0259233						SRPWOOOHEPICQU-UHFFFAOYSA-N	Organoheterocyclic compounds	Benzofurans	Benzofuranones	*	44.6	26.7	M+FA-H	C9H4O5	1.3036	0.707193	9.66211e-09	5.42806e-06	4.02345	16.2622	46093.3	2834.38	46461.4	46085.1	45733.4	3144.44	2535.62	2823.07
7.70_579.1500m/z	579.15	7.70073	neg	2,8-Dihydroxy-3,4,7-trimethoxy-dibenzofuran	HMDB0301847	328301		C08742	441782	167278-42-4	BUJOWQKLLDUNTC-UHFFFAOYSA-N	Organoheterocyclic compounds	Benzofurans	Dibenzofurans	*	39.1	0	2M-H	C15H14O6	-1.31845	0.223624	0.0587992	0.116511	0.458031	1.37367	20004.9	14563.2	16200.6	21673.2	22141	12988.1	15765.2	14936.2
7.47_693.1930m/z	693.193	7.46602	pos	silvestrol	HMDB0258292				21301152		GVKXFVCXBFGBCD-UHFFFAOYSA-N	Organoheterocyclic compounds	Benzofurans	Flavaglines	*	38.9	0	M+K	C34H38O13	-2.08753	0.143133	0.838797	0.888546	0.00883994	1.00615	2.73449e+06	2.71778e+06	2.62914e+06	2.88399e+06	2.69033e+06	2.72583e+06	2.70921e+06	2.71831e+06
5.91_489.0836m/z	489.084	5.90797	neg	1,2,4,7-Tetraacetoxy-8-hydroxy-3-(4-hydroxyphenyl)dibenzofuran	HMDB0034701	90149			131751612	112209-52-6	AXELIAYKPOXUSU-UHFFFAOYSA-N	Organoheterocyclic compounds	Benzofurans	Phenylbenzofurans	*	38	0	M-H2O-H	C26H20O11	1.69617	0.252316	0.00552959	0.0179841	-1.1809	0.441076	4628.4	10493.4	3554.28	5924.81	4406.1	12050.5	10186.1	9243.63
6.75_447.2027m/z	447.203	6.7536	neg	(2R,3S,4As,7R,8R,8aS)-2,3,4'-trihydroxy-4,4,7,8a-tetramethylspiro[2,3,4a,5,6,7-hexahydro-1H-naphthalene-8,2'-3H-1-benzofuran]-6',7'-dicarbaldehyde	HMDB0260124				10453742		LCFWKXRKWQLVPO-UHFFFAOYSA-N	Organoheterocyclic compounds	Benzofurans	Unclassified	*	50.6	56.1	M+FA-H	C23H30O6	0.626923	0.249984	0.609164	0.706628	-0.0272474	0.981291	1.06211e+06	1.08236e+06	1.03716e+06	1.10631e+06	1.04285e+06	1.11692e+06	1.10558e+06	1.02457e+06
5.95_277.1673n	278.175	5.94755	pos	1'-Hydroxybufuralol	HMDB0244261						GTYMTYBCXVOBBB-UHFFFAOYSA-N	Organoheterocyclic compounds	Benzofurans	Unclassified	*	37.8	0	M+H-H2O, M+H	C16H23NO3	-1.72637	0.129984	0.430359	0.544661	-0.202054	0.869312	24123.5	27750.1	25887.9	26962.6	19520.1	21630.5	28142	33477.8
7.55_291.0666m/z	291.067	7.55155	neg	2-Benzofurancarboxaldehyde	HMDB0033183	317120			61341	4265-16-1	ADDZHRRCUWNSCS-UHFFFAOYSA-N	Organoheterocyclic compounds	Benzofurans	Unclassified	*	39.5	0	2M-H	C9H6O2	1.19716	0.124104	0.276091	0.39112	0.121462	1.08784	30907.4	28411.8	29029.9	30869.5	32822.8	31681.2	27164.7	26389.6
13.40_115.0540m/z	115.054	13.3975	pos	2-Methylcumarone	HMDB0059847				20263		GBGPVUAOTCNZPT-UHFFFAOYSA-N	Organoheterocyclic compounds	Benzofurans	Unclassified	*	39.6	2.39	M+H-H2O	C9H8O	-1.40993	0.657724	0.00153764	0.00672257	0.974781	1.96534	78664.6	40025.9	83281.2	68965.7	83747	37660.3	42168.2	40249.3
4.37_195.0302m/z	195.03	4.37448	neg	5-Hydroxybenzofuran-2(3H)-one	HMDB0245720				75898		POUITAHNNRJWMA-UHFFFAOYSA-N	Organoheterocyclic compounds	Benzofurans	Unclassified	***	58.1	45	M+FA-H	C8H6O3	1.75677	0.0189793	0.466532	0.57883	-0.0297429	0.979595	4006.61	4090.07	3875.68	4046.7	4097.46	4230.47	3956.23	4083.52
6.36_245.0819m/z	245.082	6.35972	neg	Dehydrotremetone	HMDB0250959	67161		C08741	324281	3015-20-1	DMYZBECNVZSNRN-UHFFFAOYSA-N	Organoheterocyclic compounds	Benzofurans	Unclassified	*	46.7	36.9	M+FA-H	C13H12O2	-0.0392916	0.190364	0.00159023	0.00690398	0.693042	1.61669	8496.62	5255.57	8565.51	8229.76	8694.6	5024.95	4703.89	6037.87
7.82_181.1221m/z	181.122	7.82472	pos	Dihydroactinidiolide	HMDB0035240	90552			27209	15356-74-8	IMKHDCBNRDRUEB-UHFFFAOYSA-N	Organoheterocyclic compounds	Benzofurans	Unclassified	*	53.6	72.1	M+H	C11H16O2	-1.23016	0.516777	0.00153383	0.00671171	0.219161	1.16406	169368	145498	166064	174620	167419	147169	147032	142293
3.24_153.0558m/z	153.056	3.24395	neg	Halleridone	HMDB0302803						HSGPAWIMHOPPDA-UHFFFAOYSA-N	Organoheterocyclic compounds	Benzofurans	Unclassified	*	49.1	49.8	M-H	C8H10O3	0.8164	0.442216	6.47756e-08	1.09369e-05	2.27999	4.85673	21303.1	4386.29	21504.5	21299.4	21105.3	4628.1	4339.68	4191.09
5.81_241.1084m/z	241.108	5.80715	neg	Loliolide	HMDB0302428				100332		XEVQXKKKAVVSMW-WRWORJQWSA-N	Organoheterocyclic compounds	Benzofurans	Unclassified	***	58	73.9	M+FA-H	C11H16O3	1.2758	0.797134	1.07584e-06	4.19187e-05	-1.39283	0.380817	33828.1	88830.4	34896	32729.2	33859.2	88943.3	87141.6	90406.2
5.95_165.0908m/z	165.091	5.94755	pos	Peperinic acid	HMDB0038181	92917			156203	514-93-2	LBNWZGLSMCTAQB-UHFFFAOYSA-N	Organoheterocyclic compounds	Benzofurans	Unclassified	***	53.4	30.7	M+H-H2O	C10H14O3	-0.859307	0.485502	0.000257841	0.00173416	0.313036	1.24232	105929	85267.5	107304	106045	104440	82587.1	85542.7	87672.7
11.77_687.2483m/z	687.248	11.7748	neg	True blue	HMDB0259305				47627		MBFLUZMECMTQLU-UHFFFAOYSA-N	Organoheterocyclic compounds	Benzofurans	Unclassified	*	37.8	0	2M-H	C20H16N4O2	1.30867	0.0218519	0.774532	0.840014	-0.0638131	0.956732	5998.93	6270.23	6828.19	6624.76	4543.86	7200.54	6126.74	5483.42
7.15_394.1300m/z	394.13	7.15393	neg	Dihydrochelerythrine	HMDB0251295				485077		ALZAZMCIBRHMFF-UHFFFAOYSA-N	Alkaloids and derivatives	Benzophenanthridine alkaloids	Dihydrobenzophenanthridine alkaloids	*	36.5	0	M+FA-H	C21H19NO4	1.03611	0.306314	0.000268385	0.00178539	1.68744	3.22085	11933.3	3705.02	11043.9	12913	11843.1	3831.76	2936.08	4347.22
5.96_432.1438m/z	432.144	5.96285	pos	Acetylcorynoline	HMDB0247932				13909033		PUHCFWFODBLSAP-UHFFFAOYSA-N	Alkaloids and derivatives	Benzophenanthridine alkaloids	Hexahydrobenzophenanthridine alkaloids	**	56.9	0	M+Na	C23H23NO6	4.96288	0.509408	0.00237332	0.00938031	-0.603963	0.657944	44949.9	68318.7	46726.1	46509.3	41614.2	63045.5	68573.6	73337
5.28_354.1332m/z	354.133	5.27885	pos	Chelidonine	HMDB0249900	43935		C12242	10147		GHKISGDRQRSCII-UHFFFAOYSA-N	Alkaloids and derivatives	Benzophenanthridine alkaloids	Hexahydrobenzophenanthridine alkaloids	**	51	15.3	M+H	C20H19NO5	-1.26038	0.613516	5.27305e-05	0.000536644	-1.11953	0.460244	27919.2	60661.9	25118.1	30156.4	28483.2	59676.3	59632.6	62676.8
5.92_376.0829m/z	376.083	5.92478	neg	Sanguinarine	HMDB0029367			C06162	5154	2447-54-3	INVGWHRKADIJHF-UHFFFAOYSA-N	Alkaloids and derivatives	Benzophenanthridine alkaloids	Quaternary benzophenanthridine alkaloids	*	39.2	0	M+FA-H	C20H13NO4	0.583535	0.582765	4.18375e-07	2.56669e-05	3.4914	11.2465	32255.8	2868.08	31694.6	32679.8	32392.9	2869.54	3521.56	2213.13
4.93_603.1516m/z	603.152	4.933	neg	(-)-Haematoxylin	HMDB0242211				10603		WZUVPPKBWHMQCE-UHFFFAOYSA-N	Organoheterocyclic compounds	Benzopyrans	1-benzopyrans	***	50.3	37.5	2M-H	C16H14O6	1.32917	0.846787	0.00059288	0.0032466	-0.700805	0.615229	101230	164541	100055	92558.5	111076	169228	166711	157683
6.83_312.0991n	313.106	6.82697	pos	(±)-Dulciol E	HMDB0031385	87638			10733867	175617-27-3	WJPITGSTUAHZBK-UHFFFAOYSA-N	Organoheterocyclic compounds	Benzopyrans	1-benzopyrans	*	46	40.3	M+H-H2O, M+H	C18H16O5	-2.22544	1.05691	7.57064e-05	0.000698133	-0.621829	0.649847	180573	277870	169720	184732	187267	275881	275837	281894
4.06_250.1437m/z	250.144	4.06348	pos	(4Ar,10bR)-rel-4-Propyl-2,3,4,4a,5,10b-hexahydrochromeno[4,3-b][1,4]oxazin-9-ol	HMDB0243617						YOILXOMTHPUMRG-UHFFFAOYSA-N	Organoheterocyclic compounds	Benzopyrans	1-benzopyrans	***	58.6	33.2	M+H	C14H19NO3	-0.235022	0.433816	3.25581e-05	0.000380366	0.873984	1.83272	35991.5	19638.3	35816.1	35673.3	36484.9	18177.1	20061.6	20676.2
12.78_383.2554m/z	383.255	12.7805	pos	(6Ar,10aR)-1-hydroxy-6,6-dimethyl-3-(2-methyloctan-2-yl)-6a,9,10,10a-tetrahydrobenzo[c]chromene-9-carboxylic acid	HMDB0257598						QHGPTMABBHVVQU-UHFFFAOYSA-N	Organoheterocyclic compounds	Benzopyrans	1-benzopyrans	**	48	0	M+H-H2O	C25H36O4	-6.73859	1.1635	3.14816e-05	0.000371185	1.06694	2.09499	225055	107425	234998	224635	215530	108269	106378	107630
7.40_419.0777m/z	419.078	7.4024	neg	(6'-Hydroxy-3-oxospiro[2-benzofuran-1,9'-xanthene]-3'-yl) acetate	HMDB0257788				21909496		SIOSUSOSPIZPGV-UHFFFAOYSA-N	Organoheterocyclic compounds	Benzopyrans	1-benzopyrans	*	47.1	42.1	M+FA-H	C22H14O6	1.35256	0.479974	0.0155115	0.0403484	0.235674	1.17746	147557	125318	147048	156419	139202	124554	129680	121720
4.88_281.0670m/z	281.067	4.8804	neg	(S)-2,3-Dihydro-7-hydroxy-2-methyl-4-oxo-4H-1-benzopyran-5-acetic acid	HMDB0040407	94916			591742	94356-37-3	MONKQYHCNQSQHL-UHFFFAOYSA-N	Organoheterocyclic compounds	Benzopyrans	1-benzopyrans	**	58.7	0	M+FA-H	C12H12O5	1.54574	0.426134	2.81164e-05	0.000342468	3.70889	13.0763	17077.6	1305.99	16305.2	16456	18471.5	1773.65	1086.48	1057.84
5.67_583.1820m/z	583.182	5.67008	neg	(S)-Angelicain	HMDB0030120	86735			11022681	49624-66-0	FHCHSXPHLRBEBR-UHFFFAOYSA-N	Organoheterocyclic compounds	Benzopyrans	1-benzopyrans	*	39.3	0	2M-H	C15H16O6	-0.179786	0.175058	0.0325945	0.0728781	-0.375442	0.770869	10507.9	13631.3	12239.2	10060.2	9224.36	14272.7	13641.3	12979.9
5.81_259.0250m/z	259.025	5.80715	neg	1,3,5,8-Tetrahydroxyxanthone	HMDB0251055	68100		C10056	5281626	2980-32-7	MPXAWSABMVLIBU-UHFFFAOYSA-N	Organoheterocyclic compounds	Benzopyrans	1-benzopyrans	*	38.2	0	M-H	C13H8O6	0.557142	0.155121	0.0802787	0.148989	0.458132	1.37376	10061.9	7324.32	9785.59	9446.4	10953.6	7278.06	9222.43	5472.46
8.93_439.1764m/z	439.176	8.93032	neg	1,3,8-Trihydroxy-4-methyl-2,7-diprenylxanthone	HMDB0037298	92247			67261902		QPSZSDVSMAQDTD-UHFFFAOYSA-N	Organoheterocyclic compounds	Benzopyrans	1-benzopyrans	*	39.1	0	M+FA-H	C24H26O5	0.343735	0.506639	0.0306863	0.0694171	-1.56966	0.336888	13218.3	39236.5	12555.8	9641.19	17457.9	24123.2	45181.5	48405
9.35_623.1926m/z	623.193	9.34705	neg	1,4,5-Trihydroxy-3-prenylxanthone	HMDB0040354	94868			15127377	136364-72-2	BRVVGOBMRRGKCK-UHFFFAOYSA-N	Organoheterocyclic compounds	Benzopyrans	1-benzopyrans	*	42.3	29.8	2M-H	C18H16O5	0.574038	2.53004	0.013675	0.0364908	0.225957	1.16955	4.23415e+06	3.62031e+06	4.06452e+06	4.49385e+06	4.14406e+06	3.58231e+06	3.53552e+06	3.74311e+06
8.10_342.1097n	365.099	8.10232	pos	1,5,8-Trihydroxy-3-methyl-2-prenylxanthone	HMDB0034182	89761			14162674	110187-11-6	AAANZTDKTFGJLZ-UHFFFAOYSA-N	Organoheterocyclic compounds	Benzopyrans	1-benzopyrans	*	43.4	23.1	M+H, M+Na	C19H18O6	-1.73378	1.89797	0.000487912	0.00279617	0.162198	1.11899	2.98497e+06	2.66756e+06	2.97466e+06	3.01516e+06	2.9651e+06	2.62123e+06	2.6685e+06	2.71295e+06
8.45_371.1137m/z	371.114	8.4479	neg	1,5-Dihydroxy-3-methoxy-2-prenylxanthone	HMDB0030605	87092			10449043	77741-56-1	INFMYEMPDJIILH-UHFFFAOYSA-N	Organoheterocyclic compounds	Benzopyrans	1-benzopyrans	*	52.8	67.1	M+FA-H	C19H18O5	0.178994	3.38008	0.0596701	0.1179	0.124172	1.08988	1.50849e+07	1.38409e+07	1.51613e+07	1.50735e+07	1.50199e+07	1.40444e+07	1.45437e+07	1.29344e+07
7.15_273.0408m/z	273.041	7.15393	neg	1,5-Dihydroxyxanthone	HMDB0030723			C10054	5480299	14686-65-8	APIPFXZYOMIJQG-UHFFFAOYSA-N	Organoheterocyclic compounds	Benzopyrans	1-benzopyrans	*	38.9	0	M+FA-H	C13H8O4	1.32916	0.0434163	0.674524	0.760754	0.188644	1.13969	5971.12	5239.24	5027.4	4137.18	8748.77	6374.62	5622.85	3720.24
10.54_503.1716m/z	503.172	10.5355	neg	10,14-Dihydroxy-11-methoxy-3,3-dimethyl-12-(3-methyl-2-butenyl)-[1]benzopyrano[5,6-b]xanthen-13(3H)-one	HMDB0304630						LXYGNKDVOMJJTN-UHFFFAOYSA-N	Organoheterocyclic compounds	Benzopyrans	1-benzopyrans	*	47.2	41.8	M+FA-H	C28H26O6	1.09303	0.938716	0.0289801	0.0663661	-0.0587705	0.960082	2.13856e+06	2.22748e+06	2.14393e+06	2.1473e+06	2.12444e+06	2.26081e+06	2.24469e+06	2.17693e+06
9.76_679.2541m/z	679.254	9.76023	neg	1-Hydroxy-3,5-dimethoxy-2-prenylxanthone	HMDB0041251	95669			14777482	35323-89-8	ADQOAYRZNAECHD-UHFFFAOYSA-N	Organoheterocyclic compounds	Benzopyrans	1-benzopyrans	*	39.1	0	2M-H	C20H20O5	-1.08431	0.166222	0.374064	0.489038	0.291979	1.22432	29218.5	23865.1	20782.7	32584	34288.9	28221	17478.6	25895.8
6.66_347.0756m/z	347.076	6.65793	pos	2-(2-Hydroxyethoxy)-6-(2H-tetrazol-5-yl)xanthen-9-one	HMDB0249493						IVXIHYJYORUTFH-UHFFFAOYSA-N	Organoheterocyclic compounds	Benzopyrans	1-benzopyrans	*	38	0	M+Na	C16H12N4O4	1.58243	0.422529	0.00554255	0.018013	0.660267	1.58038	44790.3	28341.5	40282.6	44785.8	49302.5	31226.5	25980.2	27817.9
5.98_392.0780m/z	392.078	5.97742	neg	2-(3,6,9-Trihydroxy-4-amino-9H-xanthene-9-yl)benzoic acid gamma-lactone	HMDB0246789				14574052		XGCPRNALUJTCRO-UHFFFAOYSA-N	Organoheterocyclic compounds	Benzopyrans	1-benzopyrans	*	44.4	26	M+FA-H	C20H13NO5	1.11142	0.916349	1.92881e-05	0.000259637	3.13485	8.78384	82253	9364.12	87473.2	82312.7	76973.1	10461.5	9343.84	8287
9.23_377.0671m/z	377.067	9.23395	neg	2-(6-Hydroxy-3-oxo-3H-xanthen-9-yl)benzoic acid	HMDB0244936						YKGGGCXBWXHKIZ-UHFFFAOYSA-N	Organoheterocyclic compounds	Benzopyrans	1-benzopyrans	*	49.1	51.2	M+FA-H	C20H12O5	1.23264	0.393303	0.0896919	0.162687	0.166588	1.1224	164875	146895	170899	171266	152459	153819	150032	136833
7.12_221.0821m/z	221.082	7.11958	neg	2,3-Dihydro-3-hydroxy-6-methoxy-2,2-dimethyl-4H-1-benzopyran-4-one	HMDB0041379	95782			72800869	31298-69-8	YTGHSHJESKKQEY-UHFFFAOYSA-N	Organoheterocyclic compounds	Benzopyrans	1-benzopyrans	*	54.9	77.8	M-H	C12H14O4	0.725301	0.457302	0.026266	0.0613272	-0.247543	0.84233	111825	132757	106671	106977	121829	125991	134880	137401
5.32_251.0927m/z	251.093	5.31918	neg	2,3-Dihydro-6-methoxy-2,2-dimethyl-4H-1-benzopyran-4-one	HMDB0041410	95809			12531626	13229-59-9	ZCZUDOBLRMXOGV-UHFFFAOYSA-N	Organoheterocyclic compounds	Benzopyrans	1-benzopyrans	*	45.9	31.9	M+FA-H	C12H14O3	0.779816	0.131275	0.222412	0.330196	0.0572077	1.04045	65698.2	63144	63012.1	68478.5	65603.9	62825.2	61946.2	64660.6
5.65_565.0986m/z	565.099	5.65378	neg	2',7'-Bis-(2-carboxyethyl)-6-carboxyfluorescein	HMDB0245555				4241719		DKROGDOAOXDINY-UHFFFAOYSA-N	Organoheterocyclic compounds	Benzopyrans	1-benzopyrans	*	36.7	0	M+FA-H	C27H20O11	-0.274389	0.0205239	0.841127	0.890344	0.0538026	1.038	9185	8848.77	8655.22	6884.42	12015.4	8020.58	9594.43	8931.29
5.90_309.0963m/z	309.096	5.90123	pos	2-Ethoxy-6(5-tetrazolyl)xanthone	HMDB0247563				146000		MPTIYRLFOQQXKE-UHFFFAOYSA-N	Organoheterocyclic compounds	Benzopyrans	1-benzopyrans	**	55.5	0	M+H	C16H12N4O3	-6.29325	0.0690703	0.666906	0.75437	-0.00495223	0.996573	529422	531242	535846	526848	525571	529242	528798	535686
6.75_443.0763m/z	443.076	6.75037	pos	3',6'-Diacetyloxy-3-oxospiro[2-benzofuran-1,9'-xanthene]-4-carboxylic acid	HMDB0257560				17884101		BQVDNPVTTNLJPL-UHFFFAOYSA-N	Organoheterocyclic compounds	Benzopyrans	1-benzopyrans	*	37.1	0	M+H-H2O	C25H16O9	0.3215	0.408446	0.00143349	0.00634944	-0.381587	0.767593	49203	64100.3	48053.5	49614.8	49940.6	63896.6	67332.6	61071.9
7.24_723.1712m/z	723.171	7.23587	neg	3',6'-Dihydroxy-4,5-diaminospiro[isobenzofuran-1(3H),9'-[9H]xanthene]-3-one	HMDB0257630				9947067		LPVRTLOUIWNQCQ-UHFFFAOYSA-N	Organoheterocyclic compounds	Benzopyrans	1-benzopyrans	*	38.4	0	2M-H	C20H14N2O5	-2.80152	0.136207	0.434505	0.548606	0.55424	1.4684	12680.1	8635.34	4242.58	19419.5	14378.2	6993.04	7608.64	11304.3
3.73_295.1652m/z	295.165	3.72902	pos	3'-Deaminofusarochromanone	HMDB0041328	95737			15225568	162287-96-9	GUILTLWLDALBNW-UHFFFAOYSA-N	Organoheterocyclic compounds	Benzopyrans	1-benzopyrans	*	38.6	0	M+NH4	C15H19NO4	-0.216069	0.268028	1.28017e-05	0.000196668	6.46874	88.5696	6303.5	71.17	6534.69	6543.95	5831.85	126.249	1.50135e-07	87.2609
8.78_391.0829m/z	391.083	8.77695	neg	3-O-Methylfluorescein	HMDB0245960				18364099		KDXNYSZNOWTPLE-UHFFFAOYSA-N	Organoheterocyclic compounds	Benzopyrans	1-benzopyrans	*	46.4	43.7	M+FA-H	C21H14O5	1.68288	0.272331	0.0406711	0.087003	0.933203	1.90951	16205.1	8486.54	20907.6	13853.5	13854.3	9685.71	9449.11	6324.78
8.98_395.1501m/z	395.15	8.97865	neg	4-(1,1-Dimethyl-2-propenyl)-1,3,5,6-tetrahydroxy-7-prenylxanthone	HMDB0041338	95746			131753111	92609-73-9	BPIPRLPHPUGIIF-UHFFFAOYSA-N	Organoheterocyclic compounds	Benzopyrans	1-benzopyrans	*	50.8	60.2	M-H	C23H24O6	0.288162	0.596585	0.00795785	0.0238998	-0.232379	0.85123	190166	223402	193747	195141	181611	222289	232951	214966
5.79_407.0907m/z	407.091	5.79087	neg	4,5-Diaminofluorescein	HMDB0250826	64883			10666340	205391-01-1	LTYUPYUWXRTNFQ-UHFFFAOYSA-N	Organoheterocyclic compounds	Benzopyrans	1-benzopyrans	*	37.9	0	M+FA-H	C20H14N2O5	6.24857	0.188889	0.00209066	0.00853228	-2.06134	0.239593	1010.67	4218.25	1575.23	680.142	776.626	4719.56	4396.94	3538.25
9.28_427.0955m/z	427.095	9.28255	neg	4,5-Diaminofluorescein diacetate	HMDB0250827	64884			6603693	205391-02-2	PTSUYDXEEKDBQU-UHFFFAOYSA-N	Organoheterocyclic compounds	Benzopyrans	1-benzopyrans	*	36.9	0	M-H2O-H	C24H18N2O7	4.28756	0.0931223	0.38906	0.504347	0.275303	1.21025	9897.27	8177.89	11233.6	7872.43	10585.8	10906	7683.5	5944.2
7.74_405.0983m/z	405.098	7.73535	neg	4',5'-Dimethylfluorescein	HMDB0246638	408944			3082937		KUKOGZJLQJYXRZ-UHFFFAOYSA-N	Organoheterocyclic compounds	Benzopyrans	1-benzopyrans	*	46.6	38.9	M+FA-H	C22H16O5	0.816449	0.601972	1.88326e-05	0.000255548	0.332351	1.25906	152850	121400	151582	151981	154987	119889	121822	122489
9.44_553.1881m/z	553.188	9.44332	neg	4-[(2-{Bis[(pyridin-2-YL)methyl]amino}ethyl)amino]-2-(6-hydroxy-3-oxo-3H-xanthen-9-YL)benzoic acid	HMDB0260033						CORIVNRIBACDOQ-UHFFFAOYSA-N	Organoheterocyclic compounds	Benzopyrans	1-benzopyrans	*	38.5	2.85	M-H2O-H	C34H28N4O5	-0.00832446	1.18033	0.0134322	0.0359827	-0.239571	0.846997	738124	871460	736519	717204	760648	814777	889529	910073
3.99_257.0458m/z	257.046	3.9898	neg	4-Hydroxyxanthone	HMDB0032999	88893			611428	14686-63-6	KBQFPPUAIJHDCO-UHFFFAOYSA-N	Organoheterocyclic compounds	Benzopyrans	1-benzopyrans	*	42	14	M+FA-H	C13H8O3	1.17787	0.0826452	0.00054965	0.00306093	-0.342865	0.788474	2245.47	2847.87	2141.82	2246	2348.6	2854.85	2850.4	2838.36
12.10_613.2790m/z	613.279	12.0979	neg	5-Amino-2,3-dihydro-6-(3-hydroxy-4-methoxy-1-oxobutyl)-2,2-dimethyl-4H-1-benzopyran-4-one	HMDB0038582	93249			131752402	130767-47-4	NOROKJIAOJKYOE-UHFFFAOYSA-N	Organoheterocyclic compounds	Benzopyrans	1-benzopyrans	*	37.1	0	2M-H	C16H21NO5	3.86797	0.152813	0.101608	0.179614	-0.230003	0.852633	16065.6	18842.3	16788.7	15325.2	16082.8	16670.5	18886.6	20969.7
9.98_639.3907m/z	639.391	9.97778	neg	5'-Carboxy-alpha-chromanol	HMDB0012798				53481524		QWPNLVBAEZJBMI-IMFVZPHKSA-N	Organoheterocyclic compounds	Benzopyrans	1-benzopyrans	**	55.9	0	2M-H	C19H28O4	0.703283	0.386531	0.0904795	0.163872	-0.179555	0.882976	130998	148359	123408	144477	125108	156151	143596	145331
9.76_351.1839m/z	351.184	9.76023	neg	5'-Carboxy-gamma-chromanol	HMDB0012799				134159052	1221262-11-8	CNGKBUHOCIWLHJ-BBATYDOGSA-N	Organoheterocyclic compounds	Benzopyrans	1-benzopyrans	**	38.3	0	M+FA-H	C18H26O4	8.34562	1.82837	2.53203e-08	7.86696e-06	5.98195	63.2044	293813	4648.62	289543	295529	296368	6357.9	4301.43	3286.53
5.99_572.1649m/z	572.165	5.9941	neg	5-Carboxytetramethylrhodamine succinimidyl ester	HMDB0244682	451804			2762600		VWFRSNKRTNUMET-UHFFFAOYSA-N	Organoheterocyclic compounds	Benzopyrans	1-benzopyrans	*	36.8	0	M+FA-H	C29H25N3O7	-4.75439	1.46807	0.000873065	0.00434798	0.205834	1.15335	1.43701e+06	1.24594e+06	1.43124e+06	1.44481e+06	1.43496e+06	1.28321e+06	1.21041e+06	1.2442e+06
5.27_355.0825m/z	355.083	5.26548	neg	6,11-Dihydroxy-2,2-dimethylpyrano[3,2-c]xanthen-7(2H)-one	HMDB0040357	94871			15127378	136364-53-9	FPDAJKRMMGCXCC-UHFFFAOYSA-N	Organoheterocyclic compounds	Benzopyrans	1-benzopyrans	*	38.5	0	M+FA-H	C18H14O5	0.700598	0.00585357	0.93008	0.952952	0.0393297	1.02764	2437.3	2371.76	3352.3	2891.61	1068	2457.23	2215.66	2442.39
6.41_247.0977m/z	247.098	6.41218	neg	6-Acetyl-2,2-dimethyl-2H-1-benzopyran	HMDB0030816	446644			177040	19013-07-1	ZAJTXVHECZCXLH-UHFFFAOYSA-N	Organoheterocyclic compounds	Benzopyrans	1-benzopyrans	*	48.9	49.7	M+FA-H	C13H14O2	0.786479	0.746131	0.0116601	0.0322188	0.407782	1.32664	214827	161932	226821	205901	211758	145004	160323	180470
7.62_421.0571m/z	421.057	7.6183	neg	6-Carboxyfluorescein	HMDB0247040	347889			76806		BZTDTCNHAFUJOG-UHFFFAOYSA-N	Organoheterocyclic compounds	Benzopyrans	1-benzopyrans	*	37.6	0	M+FA-H	C21H12O7	1.66781	0.136201	0.114352	0.197159	-0.487575	0.713223	5636.81	7903.29	5234.95	4674.3	7001.18	7085.47	9663.19	6961.21
10.55_335.2203m/z	335.22	10.5452	pos	7'-Carboxy-gamma-chromanol	HMDB0012850				134159053	1221262-13-0	JFXDIXKMINYLIK-RNODOKPDSA-N	Organoheterocyclic compounds	Benzopyrans	1-benzopyrans	**	47.8	0	M+H	C20H30O4	-4.28773	0.630976	0.000514765	0.00290906	0.712334	1.63845	90012.9	54937.7	95216.4	85480.2	89342	58297.3	54922.7	51593.2
5.74_467.0988m/z	467.099	5.73947	neg	7-Hydroxy-2-methyl-4-oxo-4H-1-benzopyran-5-acetic acid	HMDB0040408	94917			14429402	94356-34-0	AWGUDSPRBOCEJK-UHFFFAOYSA-N	Organoheterocyclic compounds	Benzopyrans	1-benzopyrans	*	39.4	0	2M-H	C12H10O5	0.896101	0.0593484	0.394805	0.509826	-0.0487455	0.966777	20549.3	21255.5	21575.3	20627.2	19445.5	20910.6	20778.9	22077.1
9.15_597.1410m/z	597.141	9.1541	neg	7-Hydroxy-3-methoxy-1-primeverosyloxyxanthone	HMDB0033770	89523			14162678	85754-76-3	MWZPGBNWDUPMFG-UHFFFAOYSA-N	Organoheterocyclic compounds	Benzopyrans	1-benzopyrans	*	36.9	0	M+FA-H	C25H28O14	-9.19703	2.30031	0.0124254	0.033895	0.324695	1.2524	2.50242e+06	1.9981e+06	2.47214e+06	2.62085e+06	2.41427e+06	2.16763e+06	2.00239e+06	1.82428e+06
12.36_390.2772n	413.266	12.3579	pos	9'-Carboxy-alpha-chromanol	HMDB0012866				53481534		CUGVBZDXUTZXJO-GCIQOJCMSA-N	Organoheterocyclic compounds	Benzopyrans	1-benzopyrans	**	44	0	M+H-H2O, M+Na	C24H38O4	0.399304	0.0452451	0.73177	0.80686	-0.0157691	0.989129	88567.6	89541	86708.1	88355.6	90639	88436.1	86066.2	94120.6
7.67_453.1557m/z	453.156	7.6691	neg	9-Hydroxycalabaxanthone	HMDB0031920	88036			5495929	35349-68-9	HQWHKELJHUFLGD-UHFFFAOYSA-N	Organoheterocyclic compounds	Benzopyrans	1-benzopyrans	*	37.9	0	M+FA-H	C24H24O6	0.514087	0.152529	0.164157	0.260951	-0.414941	0.75005	9339.61	12452	11561.5	7795.86	8661.44	12216.2	15042	10097.7
4.39_319.0463m/z	319.046	4.39278	neg	Alloathyriol	HMDB0038715	93370			44575387	67370-97-2	CLZONBOPXUGYNY-UHFFFAOYSA-N	Organoheterocyclic compounds	Benzopyrans	1-benzopyrans	***	56.3	65.6	M+FA-H	C14H10O6	1.2379	0.417953	0.000420958	0.00249775	-0.353906	0.782463	55280.7	70649.6	55202.8	56136.1	54503.1	70916.1	72836	68196.6
7.70_234.0889n	235.096	7.70098	pos	Aloesol	HMDB0035712	90970			5318230	94356-35-1	ZYCNQWOKCMJKEZ-UHFFFAOYSA-N	Organoheterocyclic compounds	Benzopyrans	1-benzopyrans	*	50.7	57.7	M+H-H2O, M+H	C13H14O4	-1.46916	0.364161	0.139494	0.229579	-0.0499674	0.965958	480867	497813	493752	474119	474729	510958	491529	490952
7.76_261.1458m/z	261.146	7.76343	pos	alpha-CEHC	HMDB0001518	58055			9943542	4072-32-6	AXODOWFEFKOVSH-UHFFFAOYSA-N	Organoheterocyclic compounds	Benzopyrans	1-benzopyrans	**	40.3	0	M+H-H2O	C16H22O4	-9.89417	0.0878273	0.439095	0.553126	0.0482181	1.03399	51316.3	49629.5	54537.9	48009.5	51401.5	50644.5	48731.9	49512.2
7.92_455.1716m/z	455.172	7.92065	neg	alpha-Mangostin	HMDB0035796	328717		C10080	5281650	6147-11-1	GNRIZKKCNOBBMO-UHFFFAOYSA-N	Organoheterocyclic compounds	Benzopyrans	1-benzopyrans	*	38.5	0	M+FA-H	C24H26O6	1.22475	0.407487	0.0176009	0.0445068	-1.33027	0.397693	10660.4	26805.5	6948.83	13692.3	11340	21286.3	33683.1	25447.2
6.13_595.1827m/z	595.183	6.1318	neg	Amlexanox	HMDB0015160	85459			2161	68302-57-8	SGRYPYWGNKJSDL-UHFFFAOYSA-N	Organoheterocyclic compounds	Benzopyrans	1-benzopyrans	*	38.3	2.44	2M-H	C16H14N2O4	-1.31665	0.408365	0.0181758	0.0456901	-0.375282	0.770955	54661.8	70901.5	53604.6	53622.4	56758.5	75927.7	62829	73947.8
6.34_187.0752m/z	187.075	6.33928	pos	Anofinic acid	HMDB0033303	89159			5319235	34818-56-9	AXICIBPYBONRSP-UHFFFAOYSA-N	Organoheterocyclic compounds	Benzopyrans	1-benzopyrans	*	42.6	18.1	M+H-H2O	C12H12O3	-0.97979	0.165211	0.194663	0.297764	0.141297	1.1029	41227.7	37381.4	39005.7	41723.4	42954.2	33157.2	38563.4	40423.4
8.26_461.1247m/z	461.125	8.25532	neg	Artomunoxanthentrione epoxide	HMDB0040533	95024			131752846	143522-33-2	NDLOJOBMSNOREU-UHFFFAOYSA-N	Organoheterocyclic compounds	Benzopyrans	1-benzopyrans	*	46.7	38.7	M-H	C26H22O8	1.15185	0.842521	0.160245	0.256018	-0.0788234	0.94683	1.67816e+06	1.7724e+06	1.63994e+06	1.61368e+06	1.78087e+06	1.75242e+06	1.75779e+06	1.807e+06
10.91_547.1976m/z	547.198	10.9127	neg	Artonin A	HMDB0034665	90120			14557102	124721-15-9	CYONWSIQFYQFOS-UHFFFAOYSA-N	Organoheterocyclic compounds	Benzopyrans	1-benzopyrans	**	52.2	0	M+FA-H	C30H30O7	0.483337	0.069082	0.685547	0.769393	0.0745996	1.05307	38297.6	36367.6	37542.2	38349.7	39000.9	44138	36095.1	28869.8
6.38_575.1931m/z	575.193	6.37632	neg	Artonin Q	HMDB0041124	95554			131753034	161017-00-1	RYPVESRWZADKJR-UHFFFAOYSA-N	Organoheterocyclic compounds	Benzopyrans	1-benzopyrans	*	38.1	0	M+FA-H	C31H30O8	1.64636	0.228486	0.011276	0.0313706	-2.55361	0.170328	1015.98	5964.85	1.50135e-07	1279.11	1768.82	4355.57	5800.21	7738.77
7.84_585.1750m/z	585.175	7.84	pos	Artonin R	HMDB0041125	95555			131753035	161017-01-2	DHSZUELPJXKISQ-PKNBQFBNSA-N	Organoheterocyclic compounds	Benzopyrans	1-benzopyrans	*	41.5	17.8	M+Na	C31H30O10	3.31969	1.91555	0.000974583	0.0047272	-0.310613	0.806299	1.35572e+06	1.68141e+06	1.30048e+06	1.40189e+06	1.36479e+06	1.71347e+06	1.69422e+06	1.63654e+06
8.30_397.1294m/z	397.129	8.30443	neg	Artonol A	HMDB0030487	87010			10736715	186824-57-7	XCESLDIMJGQRPW-UHFFFAOYSA-N	Organoheterocyclic compounds	Benzopyrans	1-benzopyrans	*	47.6	45.8	M+FA-H	C21H20O5	0.286795	0.13148	0.458589	0.571147	0.0683742	1.04853	85069.1	81131.4	89445.8	77309.2	88452.2	82211.7	75795.2	85387.4
6.94_518.2166m/z	518.217	6.93763	pos	Artonol C	HMDB0030489	49954	LMPK12111532		10839101	186824-59-9	JVLAUHJNDLMVDW-UHFFFAOYSA-N	Organoheterocyclic compounds	Benzopyrans	1-benzopyrans	*	37.7	0	M+NH4	C30H28O7	-1.36299	0.320918	0.00553431	0.0179945	-0.350446	0.784341	34531.1	44025.6	32855.5	35137.6	35600.2	43498.8	46889.5	41688.4
10.23_543.1668m/z	543.167	10.2337	neg	Artonol D	HMDB0030495	49932	LMPK12111510		10672941	186824-60-2	BPBNMDXSLVPNFT-UHFFFAOYSA-N	Organoheterocyclic compounds	Benzopyrans	1-benzopyrans	*	38.3	0	M+FA-H	C30H26O7	1.58408	0.0862333	0.373901	0.488878	33.1526	9.54808e+09	1433.5	1.50135e-07	1.50135e-07	1.50135e-07	4300.5	1.50135e-07	1.50135e-07	1.50135e-07
9.86_449.1597m/z	449.16	9.85907	pos	Artonol E	HMDB0030490	49952	LMPK12111530		10575445	186824-61-3	CNWSDOLXOOXOCZ-UHFFFAOYSA-N	Organoheterocyclic compounds	Benzopyrans	1-benzopyrans	*	38.8	0	M+H	C26H24O7	0.5493	1.29056	0.00194317	0.00806781	-0.268088	0.830419	731420	880784	710280	770214	713767	882930	867638	891785
10.36_519.1821m/z	519.182	10.3593	neg	Asticolorin A	HMDB0030133				131750963		JCRLYBYVQJKZSH-UHFFFAOYSA-N	Organoheterocyclic compounds	Benzopyrans	1-benzopyrans	*	38.6	0	M-H2O-H	C33H30O7	1.417	0.235724	0.388465	0.503829	0.0249725	1.01746	643190	632152	649562	627206	652801	630764	618865	646827
10.33_535.1764m/z	535.176	10.3279	neg	Asticolorin B	HMDB0030134				131750964		QPGYUCLUVQROTF-UHFFFAOYSA-N	Organoheterocyclic compounds	Benzopyrans	1-benzopyrans	*	40.3	6.76	M-H	C33H28O7	0.240806	0.248354	0.3977	0.512679	-0.0578222	0.960713	306690	319231	312475	283711	323883	313447	330703	313544
8.17_613.1720m/z	613.172	8.17365	neg	Asticolorin C	HMDB0030135				131750965		XVQCWVVYGNETPD-UHFFFAOYSA-N	Organoheterocyclic compounds	Benzopyrans	1-benzopyrans	*	46.8	47.1	M+FA-H	C33H28O9	0.819186	0.437815	0.0580375	0.115343	-0.1303	0.913641	220489	241330	210453	215327	235687	244736	239236	240018
9.20_371.0776m/z	371.078	9.20185	neg	Atroviridin	HMDB0033100	88991					LPOCFPIHJNBUIN-UHFFFAOYSA-N	Organoheterocyclic compounds	Benzopyrans	1-benzopyrans	**	56.6	0	M+FA-H	C18H14O6	1.1274	0.316317	0.0163193	0.0419772	-0.370603	0.773459	33066.2	42751	35338.4	30746.7	33113.5	38678.7	44803.2	44771.2
6.46_561.2346m/z	561.235	6.46467	neg	Austalide A	HMDB0030005	86657			5250519	81543-01-3	JVCNHGXAVMINTN-UHFFFAOYSA-N	Organoheterocyclic compounds	Benzopyrans	1-benzopyrans	*	39.1	5.12	M+FA-H	C28H36O9	0.915351	0.0658529	0.799745	0.859446	0.0240731	1.01683	168833	166039	170062	159498	176939	152593	162473	183052
8.01_613.2047m/z	613.205	8.00972	pos	Austalide C	HMDB0034075				131751523		CSYWTGORJHMPOT-UHFFFAOYSA-N	Organoheterocyclic compounds	Benzopyrans	1-benzopyrans	*	37.2	0	M+K	C30H38O11	0.198222	0.495492	0.0243793	0.057809	-0.154293	0.898573	216240	240648	219243	214172	215306	228074	242655	251216
5.92_577.2297m/z	577.23	5.92478	neg	Austalide E	HMDB0034076				71465191		FGVDMOOUPMLQRT-UHFFFAOYSA-N	Organoheterocyclic compounds	Benzopyrans	1-benzopyrans	*	46.5	38.5	M+FA-H	C28H36O10	1.30483	0.00416069	0.981257	0.98786	-0.000945073	0.999345	178540	178657	187333	176144	172143	176498	179233	180240
10.45_557.2168m/z	557.217	10.4536	pos	Austalide G	HMDB0030154				131750971		ZOYRWINBLNBGCP-UHFFFAOYSA-N	Organoheterocyclic compounds	Benzopyrans	1-benzopyrans	*	37.3	0	M+K	C28H38O9	3.95222	0.185776	0.434483	0.548606	-0.217052	0.860321	46094.6	53578.4	31277.2	52383.5	54623.2	57077	44898.8	58759.3
9.46_476.2404n	499.23	9.46273	pos	Austalide H	HMDB0030153	86759			75368790	96817-10-6	LQLBJBHPDHBGLH-UHFFFAOYSA-N	Organoheterocyclic compounds	Benzopyrans	1-benzopyrans	*	41.3	11.3	M+H, M+Na	C26H36O8	-1.32557	2.06211	0.0503552	0.102919	-0.0821735	0.944633	7.73897e+06	8.19257e+06	7.81621e+06	7.56261e+06	7.8381e+06	8.27792e+06	7.92282e+06	8.37695e+06
9.04_467.2034m/z	467.203	9.03523	pos	Austalide J	HMDB0030156	86762			53396783	87833-51-0	GEOMINBWFXSCOW-UHFFFAOYSA-N	Organoheterocyclic compounds	Benzopyrans	1-benzopyrans	*	44.9	29.4	M+Na	C25H32O7	-1.31755	3.77576	0.00411378	0.0143101	-0.204874	0.867614	8.53295e+06	9.83496e+06	8.89333e+06	8.19946e+06	8.50605e+06	9.83919e+06	9.67508e+06	9.9906e+06
3.36_162.0548m/z	162.055	3.35747	pos	Benzofuran ketone	HMDB0249015				129724604		HYSGXRRVQXJFBA-UHFFFAOYSA-N	Organoheterocyclic compounds	Benzopyrans	1-benzopyrans	*	38.7	0	M+NH4	C9H4O2	-0.736112	0.537684	4.44412e-07	2.63945e-05	3.02358	8.13182	28524.4	3507.75	28130	28101.9	29341.2	3607.54	3399.69	3516.02
9.10_463.1380m/z	463.138	9.0962	pos	Butyrolactone derivative	HMDB0249481				77911721		NSXYYYUKWBLFQH-UHFFFAOYSA-N	Organoheterocyclic compounds	Benzopyrans	1-benzopyrans	*	51.6	67	M+Na	C24H24O8	3.79104	0.49731	0.435189	0.549245	-0.0211856	0.985423	3.65739e+06	3.7115e+06	3.70042e+06	3.5364e+06	3.73535e+06	3.70086e+06	3.73505e+06	3.69858e+06
6.01_1039.2519m/z	1039.25	6.01143	neg	Calcein AM	HMDB0249538	68943		C11257	390986	148504-34-1	BQRGNLJZBFXNCZ-UHFFFAOYSA-N	Organoheterocyclic compounds	Benzopyrans	1-benzopyrans	*	36.1	0	M+FA-H	C46H46N2O23	4.56726	0.261328	0.0367874	0.0802736	-0.526724	0.694129	15994.2	23042.2	17024.2	15000.6	15957.9	25609.1	24873.4	18644
7.58_223.0962m/z	223.096	7.5768	pos	Carboxy-ethyl-hydroxychroman	HMDB0249650				68640267		SVISHWOVKINIEO-UHFFFAOYSA-N	Organoheterocyclic compounds	Benzopyrans	1-benzopyrans	*	49.2	50.1	M+H	C12H14O4	-1.50318	1.38624	0.0965733	0.172634	0.212152	1.15842	1.65586e+06	1.42942e+06	1.44925e+06	1.77354e+06	1.7448e+06	1.44922e+06	1.4386e+06	1.40044e+06
0.72_1061.3187m/z	1061.32	0.7186	neg	Carboxyfluorescein diacetate	HMDB0249662				44398788		ABVREYSYKROQFW-UHFFFAOYSA-N	Organoheterocyclic compounds	Benzopyrans	1-benzopyrans	*	36.6	0	2M-H	C28H25N3O8	-2.18081	0.895684	0.000155235	0.00118487	-38.7644	2.14165e-12	1.50135e-07	70102.4	1.50135e-07	1.50135e-07	1.50135e-07	80187.2	65131.6	64988.4
5.99_277.0721m/z	277.072	5.9941	neg	Cassiachromone	HMDB0030813	87209			5319500	28955-30-8	YMCXDPKFRCHLPK-UHFFFAOYSA-N	Organoheterocyclic compounds	Benzopyrans	1-benzopyrans	**	48.6	17.1	M+FA-H	C13H12O4	1.35924	0.0746736	0.351221	0.470449	-0.241226	0.846026	5692.84	6728.92	6569.05	4082.76	6426.72	7424.73	5616.29	7145.74
4.14_195.0666m/z	195.067	4.13888	neg	Chroman-2-ol	HMDB0250203				11171070		FVOOPOSZDXPIMS-UHFFFAOYSA-N	Organoheterocyclic compounds	Benzopyrans	1-benzopyrans	***	48.3	36.9	M+FA-H	C9H10O2	2.26457	0.14282	0.00016706	0.00125311	1.52725	2.88236	2730.45	947.295	2535.82	2760.9	2894.62	989.127	795.837	1056.92
5.09_287.0926m/z	287.093	5.09145	neg	Cimifugin	HMDB0250254				5087850		ATDBDSBKYKMRGZ-UHFFFAOYSA-N	Organoheterocyclic compounds	Benzopyrans	1-benzopyrans	**	57.2	0	M-H2O-H	C16H18O6	0.453237	0.0558912	0.135315	0.224345	-0.377196	0.769932	1324.92	1720.83	1368.85	1164.69	1441.23	1376.41	1733.72	2052.36
11.16_477.2289m/z	477.229	11.1621	neg	Cowanin	HMDB0304611						GVDDDYKLKUMEGV-WOJGMQOQSA-N	Organoheterocyclic compounds	Benzopyrans	1-benzopyrans	*	38.3	0	M-H	C29H34O6	1.2596	0.709113	0.00411714	0.0143203	-0.421085	0.746863	135427	181327	136109	131645	138525	178161	170199	195622
8.32_448.1513n	449.159	8.31672	pos	Cycloartomunoxanthone	HMDB0029999	49939	LMPK12111517		14841185	135023-20-0	HKEMUQOOVFTSNA-UHFFFAOYSA-N	Organoheterocyclic compounds	Benzopyrans	1-benzopyrans	*	41.9	14.8	M+H, M+Na	C26H24O7	-2.10563	1.8013	0.0201321	0.0495818	-0.0738612	0.950092	6.06074e+06	6.37911e+06	6.07541e+06	6.03501e+06	6.0718e+06	6.54594e+06	6.31498e+06	6.27641e+06
6.01_250.1200n	273.109	6.01017	pos	delta-CEHC	HMDB0242106				11536125		BNVXCCQXUZCRSR-UHFFFAOYSA-N	Organoheterocyclic compounds	Benzopyrans	1-benzopyrans	*	39.6	5.75	M+H-H2O, M+Na	C14H18O4	-1.96396	0.382279	0.00501296	0.0166645	-0.418116	0.748401	39916.7	53335.9	39417.8	39319.1	41013.1	49593.5	52786.8	57627.4
13.40_386.2810n	404.315	13.3975	pos	Dexanabinol	HMDB0251084				4193475		SSQJFGMEZBFMNV-UHFFFAOYSA-N	Organoheterocyclic compounds	Benzopyrans	1-benzopyrans	*	44.8	35	M+NH4, M+Na, M+H	C25H38O3	-2.84709	0.549746	0.000546408	0.00304671	0.497608	1.41187	91322.2	64681.7	93935.1	86864.4	93167.2	61885	66338.5	65821.6
9.87_339.0876m/z	339.088	9.86945	neg	Dihydro-O-methylsterigmatocystin	HMDB0030591	87080			119251	21793-91-9	WSBZDTWHZJNGKQ-UHFFFAOYSA-N	Organoheterocyclic compounds	Benzopyrans	1-benzopyrans	*	52.3	65.6	M-H	C19H16O6	0.461711	1.60229	0.0203261	0.0499898	0.125877	1.09117	3.01836e+06	2.76617e+06	3.04289e+06	3.11745e+06	2.89473e+06	2.79321e+06	2.77069e+06	2.7346e+06
13.15_691.2556m/z	691.256	13.1549	neg	Dihydrorhodamine 123	HMDB0251329	64881			105032	109244-58-8	FNEZBBILNYNQGC-UHFFFAOYSA-N	Organoheterocyclic compounds	Benzopyrans	1-benzopyrans	*	37.7	0	2M-H	C21H18N2O3	-0.900948	0.161811	0.0168121	0.0429367	0.954098	1.93737	5250.88	2710.32	4285.4	6196.84	5270.4	3038.31	2049.92	3042.71
12.86_447.2162m/z	447.216	12.8618	pos	Dulciol B	HMDB0029989	86643			10742787	175617-24-0	CLXFLUDZZDAVOS-UHFFFAOYSA-N	Organoheterocyclic compounds	Benzopyrans	1-benzopyrans	*	38.5	0	M+H-H2O	C28H32O6	-0.778692	0.216715	0.244339	0.355382	0.0915471	1.06551	116999	109806	110217	115030	125751	106716	114967	107734
5.60_500.2637m/z	500.264	5.60207	pos	Dulciol C	HMDB0029991	86645			10719597	175617-25-1	AIKCUENREJQMNO-UHFFFAOYSA-N	Organoheterocyclic compounds	Benzopyrans	1-benzopyrans	*	38.9	0	M+NH4	C28H34O7	-1.27375	0.132588	0.157399	0.252408	33.8429	1.54074e+10	2313.19	1.50135e-07	2326.28	1.50135e-07	4613.29	1.50135e-07	1.50135e-07	1.50135e-07
5.92_187.0402m/z	187.04	5.92478	neg	Eugenitol	HMDB0029466	44043			5036604	491-48-5	HMAUJNAGOIPKDG-UHFFFAOYSA-N	Organoheterocyclic compounds	Benzopyrans	1-benzopyrans	**	53.8	7.93	M-H2O-H	C11H10O4	0.689723	0.0341435	0.430499	0.544773	-0.157636	0.896493	2182.95	2434.99	2177.68	1749.61	2621.57	2210.9	2403.52	2690.55
10.74_386.2088n	387.216	10.7434	pos	Euglobal Ib	HMDB0030033	86675			73819907	77844-94-1	DRQVGVASTZKOLP-UHFFFAOYSA-N	Organoheterocyclic compounds	Benzopyrans	1-benzopyrans	*	39.7	5.74	M+H, M+Na, M+NH4	C23H30O5	-1.46325	0.186255	0.686821	0.770579	0.013874	1.00966	1.48946e+06	1.4752e+06	1.50714e+06	1.53141e+06	1.42982e+06	1.45478e+06	1.49602e+06	1.47481e+06
7.44_377.0672m/z	377.067	7.4371	neg	Fluorescein	HMDB0014831	2702			16850	2321-07-5	GNBHRKFJIUUOQI-UHFFFAOYSA-N	Organoheterocyclic compounds	Benzopyrans	1-benzopyrans	*	38	0	M+FA-H	C20H12O5	1.67538	0.358995	1.16989e-05	0.000184687	1.28549	2.43766	18951.4	7774.45	18948.8	18613.3	19292.2	8494.42	7266.99	7561.92
4.81_472.0654m/z	472.065	4.81003	neg	Fluorescein 5-maleimide	HMDB0252363						AYDAHOIUHVUJHQ-UHFFFAOYSA-N	Organoheterocyclic compounds	Benzopyrans	1-benzopyrans	*	37.6	0.453	M+FA-H	C24H13NO7	-4.60565	1.4606	5.40238e-06	0.000112413	5.17598	36.1515	190118	5258.94	201489	184479	184386	5984.33	4432.06	5360.43
9.90_417.0967m/z	417.097	9.90478	pos	Fluorescein diacetate	HMDB0252358	339031			65047		CHADEQDQBURGHL-UHFFFAOYSA-N	Organoheterocyclic compounds	Benzopyrans	1-benzopyrans	*	38.7	0	M+H	C24H16O7	-0.465221	0.171636	0.349844	0.469189	-0.33836	0.79094	20576.9	26015.8	22172.3	18071.3	21487.1	21750.5	20347.3	35949.6
6.64_370.0181m/z	370.018	6.63577	neg	Fluoresceine isothiocyanate	HMDB0252364				129651159		FVEQUJVAFTWLED-UHFFFAOYSA-N	Organoheterocyclic compounds	Benzopyrans	1-benzopyrans	*	37.9	0	M-H2O-H	C21H11NO5S	0.29168	0.0230561	0.766973	0.834547	0.0696727	1.04948	6156.48	5866.23	6867.9	4505.59	7095.95	6622.61	5326.51	5649.56
4.41_353.0519m/z	353.052	4.41107	neg	Fulvic acid	HMDB0252514				5359407		FCYKAQOGGFGCMD-UHFFFAOYSA-N	Organoheterocyclic compounds	Benzopyrans	1-benzopyrans	*	38.4	0	M+FA-H	C14H12O8	1.60937	0.0661558	0.049362	0.101339	7.28296	155.736	468.429	3.00785	779.2	207.71	418.376	1.50135e-07	1.71632	7.30722
11.25_477.2271m/z	477.227	11.2503	pos	Fuscaxanthone A	HMDB0304627				5324264		XDMFZDJOFFBFDK-LICLKQGHSA-N	Organoheterocyclic compounds	Benzopyrans	1-benzopyrans	*	37.7	0	M+H	C29H32O6	-0.178641	0.0593061	0.819191	0.873281	-0.0840428	0.94341	42613.2	45169.3	43686.6	35106.6	49046.5	37738.2	64319	33450.8
12.86_631.3236m/z	631.324	12.8618	pos	Gambogenic Acid	HMDB0252605				73008268		RCWNBHCZYXWDOV-UHFFFAOYSA-N	Organoheterocyclic compounds	Benzopyrans	1-benzopyrans	**	55	0	M+H	C38H46O8	-4.65043	0.76389	0.0011159	0.00523092	0.530279	1.44421	168629	116762	168919	157999	178968	114163	117575	118547
6.96_263.1292m/z	263.129	6.95618	neg	gamma-CEHC	HMDB0001931	58067			15887183	178167-75-4	VMJQLPNCUPGMNQ-UHFFFAOYSA-N	Organoheterocyclic compounds	Benzopyrans	1-benzopyrans	***	57.8	36.1	M-H	C15H20O4	1.2832	0.0553119	0.735037	0.809436	-0.0912867	0.938685	22669.6	24150.4	19536	20759.2	27713.5	19585.2	22577.9	30288
4.70_483.0701m/z	483.07	4.70338	neg	Garciduol B	HMDB0041381	95784			101689964	176257-86-6	XKZFGJPNYONQOM-UHFFFAOYSA-N	Organoheterocyclic compounds	Benzopyrans	1-benzopyrans	*	36.4	0	M-H2O-H	C27H18O10	-4.04615	0.116772	0.227392	0.336042	-0.231549	0.85172	11717.8	13757.8	12018.3	9543.47	13591.6	14832.1	14279.7	12161.5
7.79_439.1400m/z	439.14	7.78602	neg	Garcinone B	HMDB0029510	86315			5495928	76996-28-6	HVXHJNVYRXRHNX-UHFFFAOYSA-N	Organoheterocyclic compounds	Benzopyrans	1-benzopyrans	*	47.5	45.1	M+FA-H	C23H22O6	0.418864	0.255074	0.011409	0.0316879	0.132819	1.09643	70234.3	64057	72400.9	70593.5	67708.4	64073.2	63572.1	64525.7
7.90_414.1673n	415.175	7.90205	pos	Garcinone C	HMDB0029511	806512			44159808	76996-27-5	HLOCLVMUASBDDP-UHFFFAOYSA-N	Organoheterocyclic compounds	Benzopyrans	1-benzopyrans	*	38.1	0	M+H-H2O, M+H	C23H26O7	-1.33931	0.766078	8.13831e-05	0.000734063	-0.41311	0.751002	154218	205349	152837	158866	150950	207303	207421	201325
5.32_289.0356m/z	289.036	5.31918	neg	Gentisein	HMDB0029463	68107		C10065	5281635	529-49-7	JJUNZBRHHGLJQW-UHFFFAOYSA-N	Organoheterocyclic compounds	Benzopyrans	1-benzopyrans	*	40.4	6.8	M+FA-H	C13H8O5	1.0955	0.271601	0.00697067	0.0215803	-0.847566	0.555721	8568.13	15418	6859.58	9292.34	9552.47	16704.3	13375.1	16174.7
9.71_358.1054n	339.088	9.7126	neg	Glucosylxanthone	HMDB0252794				76118727		SWEJRXVESDZGAK-UHFFFAOYSA-N	Organoheterocyclic compounds	Benzopyrans	1-benzopyrans	*	53.8	73.7	M-H2O-H, 2M-H	C19H18O7	0.408746	1.5159	0.0036582	0.0130458	0.104922	1.07544	2.97966e+06	2.77065e+06	2.99611e+06	2.93141e+06	3.01147e+06	2.73814e+06	2.81734e+06	2.75647e+06
13.11_593.3813m/z	593.381	13.111	pos	Hericenone F	HMDB0039593	94151			11757751	141996-36-3	ACYSSVIUKOTZQD-UHFFFAOYSA-N	Organoheterocyclic compounds	Benzopyrans	1-benzopyrans	*	38.5	0	M+Na	C35H54O6	-0.00442988	0.430218	0.00673387	0.0209938	0.568348	1.48282	52731.2	35561.3	50403.2	52781	55009.5	41622.7	31856.1	33205.3
12.36_616.4563m/z	616.456	12.3579	pos	Hericenone G	HMDB0039594	94152			10348545	141973-36-6	GGXBOOLRGQUWIV-UHFFFAOYSA-N	Organoheterocyclic compounds	Benzopyrans	1-benzopyrans	*	38.8	0	M+NH4	C37H58O6	-1.36741	1.79073	1.10522e-05	0.000178418	4.2441	18.9497	293540	15490.5	299567	274114	306939	15272.4	20022	11177
12.16_492.3444n	493.352	12.1575	pos	Homodolicholide	HMDB0033907	89609			13517130	86630-40-2	LRRBQWHWKJDDAW-REZTVBANSA-N	Organoheterocyclic compounds	Benzopyrans	1-benzopyrans	*	38.6	0	M+H-H2O, M+H	C29H48O6	-1.4016	0.683468	0.0621998	0.121759	-0.281042	0.822997	238319	289575	265398	219567	229992	263349	312858	292517
4.65_417.0785m/z	417.079	4.64893	neg	Homomangiferin	HMDB0041258				12310472		HDPSXKXQSOVYLL-UHFFFAOYSA-N	Organoheterocyclic compounds	Benzopyrans	1-benzopyrans	**	43.1	0	M-H2O-H	C20H20O11	-9.60143	0.220101	0.000394156	0.00238248	-1.2853	0.410286	2964.3	7224.95	2564.85	2656.59	3671.45	7436.14	7326.79	6911.92
8.40_439.1403m/z	439.14	8.39825	neg	Isoeugenitin	HMDB0029473	86291			12310980	519-18-6	DFAAYQHTFVTATL-UHFFFAOYSA-N	Organoheterocyclic compounds	Benzopyrans	1-benzopyrans	*	47.9	46.6	2M-H	C12H12O4	1.08695	0.204203	0.267774	0.382148	-0.0638389	0.956715	147307	153971	149266	152364	140290	151337	161290	149287
5.30_207.0650m/z	207.065	5.29512	pos	Isoeugenitol	HMDB0029472	43925			5318562	479-06-1	XSSGQRFNGHRFBC-UHFFFAOYSA-N	Organoheterocyclic compounds	Benzopyrans	1-benzopyrans	**	58.5	0	M+H	C11H10O4	-1.06229	0.0698227	0.159957	0.255684	0.0896955	1.06415	10690	10045.6	10584.5	10316.7	11168.7	9688.57	10590.3	9857.89
7.51_449.1586m/z	449.159	7.51477	pos	Mangostenol	HMDB0039912						ATOPEAUOJODWMN-OAHLLOKOSA-N	Organoheterocyclic compounds	Benzopyrans	1-benzopyrans	*	40.6	12.3	M+Na	C24H26O7	3.52177	0.0234805	0.949793	0.966757	0.00315067	1.00219	639353	637958	605401	654834	657824	635447	659910	618518
9.38_363.0856m/z	363.086	9.37905	neg	Mollicellin B	HMDB0033340	89188			152839	68455-07-2	OMOOHFQAZTVBPK-UHFFFAOYSA-N	Organoheterocyclic compounds	Benzopyrans	1-benzopyrans	*	39.6	10.1	M-H2O-H	C21H18O7	-4.86154	0.798881	0.00683961	0.0212413	0.190709	1.14132	478205	418991	480308	479649	474658	428730	431985	396260
8.79_301.0702m/z	301.07	8.79093	pos	Mycochromone	HMDB0033892	89598			5488563	71339-45-2	CJFIRBOMWZKLHJ-UHFFFAOYSA-N	Organoheterocyclic compounds	Benzopyrans	1-benzopyrans	***	66.5	62.4	M+H-H2O	C16H14O7	-1.50935	3.21047	0.262283	0.375992	-0.0608293	0.958713	3.79685e+07	3.96036e+07	4.03555e+07	3.61218e+07	3.7428e+07	3.95202e+07	3.97611e+07	3.95294e+07
0.68_292.0726m/z	292.073	0.68415	neg	N'-[(4-Oxo-4H-chromen-3-yl)methylene]nicotinohydrazide	HMDB0258486				2726045		DAVIKTBRCQWOGT-UHFFFAOYSA-N	Organoheterocyclic compounds	Benzopyrans	1-benzopyrans	*	37.6	0	M-H	C16H11N3O3	-0.440621	0.452457	0.00672364	0.0209721	-1.06307	0.478614	17435.4	36429	13987.6	17943.4	20375.2	42734.6	32554.9	33997.4
5.98_394.0914m/z	394.091	5.97835	pos	Nedocromil	HMDB0014854	1468		C07255	50294	69049-73-6	RQTOOFIXOKYGAN-UHFFFAOYSA-N	Organoheterocyclic compounds	Benzopyrans	1-benzopyrans	*	46.1	39.4	M+Na	C19H17NO7	4.52469	0.885544	4.69098e-05	0.000494289	1.73109	3.31978	97599.5	29399.4	103452	91754.1	97591.9	29639.6	27014.9	31543.6
6.70_629.1305m/z	629.131	6.70348	neg	Neomangiferin	HMDB0255526				76034218		VUWOVGXVRYBSGI-UHFFFAOYSA-N	Organoheterocyclic compounds	Benzopyrans	1-benzopyrans	*	36.8	0	M+FA-H	C25H28O16	-9.28431	1.35312	0.0218429	0.0529741	0.254823	1.19319	1.11521e+06	934648	1.20905e+06	1.08248e+06	1.05411e+06	945467	950782	907696
11.45_641.3083m/z	641.308	11.4491	pos	Physapruin B	HMDB0040671	95149			131752899		BUTLOLBCWDNVGA-UHFFFAOYSA-N	Organoheterocyclic compounds	Benzopyrans	1-benzopyrans	*	36.7	0	M+K	C34H50O9	-0.581424	0.237714	0.526962	0.634297	0.117405	1.08478	190403	175522	163876	183193	224140	158787	199056	168723
3.53_305.0670m/z	305.067	3.52525	neg	Pratenol A	HMDB0040630	95108			131752876	147838-41-3	AICICGKRUHSXCE-UHFFFAOYSA-N	Organoheterocyclic compounds	Benzopyrans	1-benzopyrans	*	54	74.7	M+FA-H	C14H12O5	1.43259	0.0928754	0.0237157	0.0565759	-0.385018	0.76577	2798.24	3654.16	2771.82	2867.18	2755.74	4126.15	3360.71	3475.62
11.21_379.1918m/z	379.192	11.2127	neg	Precocene I	HMDB0256741	67354		C09017	28619	17598-02-6	CPTJXGLQLVPIGP-UHFFFAOYSA-N	Organoheterocyclic compounds	Benzopyrans	1-benzopyrans	*	39.3	0	2M-H	C12H14O2	0.748765	0.0981889	0.0612201	0.120279	-0.152526	0.899674	9465.28	10520.8	9133.84	9778.85	9483.16	10558.4	11131.4	9872.59
4.77_513.1617m/z	513.162	4.77413	neg	Prim-O-glucosylcimifugin	HMDB0256772				14034911		XIUVHOSBSDYXRG-UHFFFAOYSA-N	Organoheterocyclic compounds	Benzopyrans	1-benzopyrans	**	42.9	0	M+FA-H	C22H28O11	0.793267	0.260516	0.000236214	0.00162158	-0.887693	0.540478	6992.22	12937.1	6331.04	7458.61	7187.01	13433.1	13074.7	12303.6
10.22_483.2755m/z	483.276	10.2171	neg	Propantheline	HMDB0014920	2153		C07506	4934	298-50-0	VVWYOYDLCMFIEM-UHFFFAOYSA-N	Organoheterocyclic compounds	Benzopyrans	1-benzopyrans	*	39.2	0	2M-H	C15H18N2O	-2.13234	0.207381	0.195378	0.298613	0.226855	1.17028	41653.7	35592.9	44214.5	36283	44463.6	38850.8	29953.8	37974.1
4.71_287.0546m/z	287.055	4.70903	pos	Protoapigenone	HMDB0256871				11644907		DLMOVPAUHQQYHA-UHFFFAOYSA-N	Organoheterocyclic compounds	Benzopyrans	1-benzopyrans	**	52.5	0	M+H	C15H10O6	-1.35497	0.688981	1.53847e-05	0.000223552	1.4354	2.70457	65361.9	24167.2	64485.7	67040.9	64559.1	22057	23566.7	26877.8
0.82_445.0219m/z	445.022	0.815633	neg	Pyrogallol Red	HMDB0256989						KUQNCHZOCSYKOR-UHFFFAOYSA-N	Organoheterocyclic compounds	Benzopyrans	1-benzopyrans	*	36	0	M+FA-H	C19H12O8S	-3.94461	0.0695599	0.267716	0.382096	-1.0248	0.49148	744.965	1515.76	1.50135e-07	1768.07	466.823	1420.48	1083.03	2043.77
10.01_659.1923m/z	659.192	10.0083	neg	Rhodamine 110	HMDB0257198						UPZKDDJKJWYWHQ-UHFFFAOYSA-N	Organoheterocyclic compounds	Benzopyrans	1-benzopyrans	*	38.8	0	2M-H	C20H14N2O3	-2.01026	0.228383	0.111159	0.192657	0.10313	1.0741	91549.1	85233.3	92431.1	90915.1	91301.2	91241.9	83280.6	81177.3
11.35_442.2237n	441.216	11.3488	neg	RHODAMINE 6G	HMDB0257199						IWWWBRIIGAXLCJ-UHFFFAOYSA-N	Organoheterocyclic compounds	Benzopyrans	1-benzopyrans	*	36.8	2.26	M-H, M+FA-H	C28H30N2O3	-4.34377	0.528026	0.0162824	0.041904	0.368368	1.29089	119699	92725.5	115891	115902	127302	82447.8	94042.7	101686
10.23_501.2511m/z	501.251	10.2337	neg	Rhodamine B hydrazide	HMDB0257200						WTDHTIVYKKLOTC-UHFFFAOYSA-N	Organoheterocyclic compounds	Benzopyrans	1-benzopyrans	*	37.4	0	M+FA-H	C28H32N4O2	0.747006	0.284519	0.0119841	0.0329039	0.241353	1.1821	49940.9	42247.5	48646.8	47777.7	53398.1	42208	42655.7	41879
10.60_317.1666m/z	317.167	10.5999	neg	Robalzotan	HMDB0257283				12016890		MQTUXRKNJYPMCG-UHFFFAOYSA-N	Organoheterocyclic compounds	Benzopyrans	1-benzopyrans	*	37.3	0	M-H	C18H23FN2O2	-1.44331	0.216192	0.136309	0.225647	0.144091	1.10503	62546.4	56601.3	58587.7	68659.3	60392	58023.6	56411.9	55368.3
5.55_277.0719m/z	277.072	5.54893	neg	Salfredin B11	HMDB0041325	95734			636462	165467-63-0	ZYOUEEMPKPNVQW-UHFFFAOYSA-N	Organoheterocyclic compounds	Benzopyrans	1-benzopyrans	*	45.9	33.4	M+FA-H	C13H12O4	0.634218	0.128421	0.0312724	0.0704956	0.264874	1.20153	9986.82	8311.74	9945.14	9679.76	10335.5	7923.92	7748.29	9263.02
10.47_339.1222m/z	339.122	10.4689	pos	sauchinone	HMDB0257508				72816328		GMTJIWUFFXGFHH-UHFFFAOYSA-N	Organoheterocyclic compounds	Benzopyrans	1-benzopyrans	**	56.2	0	M+H-H2O	C20H20O6	-1.28821	0.225828	0.198658	0.302673	-0.180899	0.882153	54225.6	61469.6	47042.1	53818.7	61816.1	64793.9	61676.7	57938.4
6.10_437.1457m/z	437.146	6.09768	neg	Sec-o-Glucosylhamaudol	HMDB0258199				77912638		QVUPQEXKTXSMKX-UHFFFAOYSA-N	Organoheterocyclic compounds	Benzopyrans	1-benzopyrans	**	58.7	4.79	M-H	C21H26O10	0.833284	0.351628	0.0202765	0.0498817	-0.0798981	0.946124	212775	224892	211862	217027	209438	225904	220405	228365
7.50_761.1893m/z	761.189	7.50202	neg	Seminaphtharhodafluor	HMDB0244697				71308270		DYPYMMHZGRPOCK-UHFFFAOYSA-N	Organoheterocyclic compounds	Benzopyrans	1-benzopyrans	*	36.3	0.309	2M-H	C24H15NO4	-4.75905	0.426994	0.0837975	0.1541	0.0667243	1.04734	463749	442789	476686	462562	452000	444024	432342	452002
7.68_313.0359m/z	313.036	7.68435	neg	sparstolonin B	HMDB0258408				135659042		KUPDHLFGNQEASI-UHFFFAOYSA-N	Organoheterocyclic compounds	Benzopyrans	1-benzopyrans	*	48.4	50.4	M+FA-H	C15H8O5	1.90119	0.372499	0.0346036	0.0764878	0.268086	1.20421	83892	69665.6	86062	89293.5	76320.3	68993.2	73919.6	66084.1
6.50_589.1459m/z	589.146	6.49687	pos	Sulforhodamine 101	HMDB0258601						COIVODZMVVUETJ-UHFFFAOYSA-N	Organoheterocyclic compounds	Benzopyrans	1-benzopyrans	*	36.1	0	M+H-H2O	C31H30N2O7S2	-0.447582	0.240355	0.241099	0.351806	0.0862703	1.06162	152251	143414	161986	153088	141679	141417	140252	148571
12.17_359.2231m/z	359.223	12.1714	neg	Tetrahydrocannabinol	HMDB0014613		LMPK13120004	C06972	16078	1972-08-3	CYQFCXCEBYINGO-IAGOWNOFSA-N	Organoheterocyclic compounds	Benzopyrans	1-benzopyrans	*	38.6	0	M+FA-H	C21H30O2	1.06371	0.268876	0.000420547	0.00249735	-0.993956	0.502099	6415.88	12778.1	6471.5	5967.5	6808.64	12749.2	13723.1	11862
10.19_387.1700m/z	387.17	10.1945	pos	Tetramethylrhodamine	HMDB0258919				9952143		ABZLKHKQJHEPAX-UHFFFAOYSA-N	Organoheterocyclic compounds	Benzopyrans	1-benzopyrans	*	36.6	0	M+H	C24H22N2O3	-0.821325	0.414261	0.0851131	0.156058	-0.162156	0.893689	165779	185500	155787	181352	160199	179079	185981	191440
5.67_400.0790n	381.061	5.67008	neg	Theaflagallin	HMDB0033287	89145			73818214	102208-15-1	KOXRJHMEFYNYME-UHFFFAOYSA-N	Organoheterocyclic compounds	Benzopyrans	1-benzopyrans	*	37.9	0	M-H2O-H, M-H	C20H16O9	-1.09146	0.379587	0.00108201	0.00511005	0.767746	1.70261	31053.1	18238.6	31056.4	33600.3	28502.8	18595.8	17483.2	18636.7
9.71_462.2047n	507.203	9.7126	neg	Tovophyllin A	HMDB0304613				42645954		ADFJMFQSYNRLEH-UHFFFAOYSA-N	Organoheterocyclic compounds	Benzopyrans	1-benzopyrans	*	38	0	M-H, M+FA-H	C28H30O6	0.910294	0.573916	0.0326678	0.0730145	-0.330054	0.795507	130694	164290	129732	118633	143715	149243	170638	172987
3.54_212.0916m/z	212.092	3.5364	pos	(-)-trans-3,4-Dihydro-4,8-dihydroxy-3-methyl-1H-2-benzopyran-1-one	HMDB0030765	87184			169539	70287-70-6	STSOHAOGZMLWFR-UHFFFAOYSA-N	Organoheterocyclic compounds	Benzopyrans	2-benzopyrans	***	51.1	32.2	M+NH4	C10H10O4	-0.473015	1.41605	7.93232e-08	1.13844e-05	3.4933	11.2613	190372	16905	187252	190881	192983	15283.8	17799.7	17631.4
12.43_417.2650m/z	417.265	12.426	neg	(3R, 6'Z)-3,4-Dihydro-8-hydroxy-3-(6-pentadecenyl)-1H-2-benzopyran-1-one	HMDB0041301	95714			131753099	158627-94-2	GCSUJEGOLAPNMD-MDZDMXLPSA-N	Organoheterocyclic compounds	Benzopyrans	2-benzopyrans	*	47.2	41.9	M+FA-H	C24H36O3	0.825788	0.402919	0.00080202	0.00406827	0.806566	1.74904	33556.7	19185.8	35663.3	32925.9	32080.8	19548.3	20965.1	17043.9
11.87_391.2471m/z	391.247	11.8653	neg	(R)-3,4-Dihydro-8-hydroxy-3-tridecyl-1H-2-benzopyran-1-one	HMDB0041302	95715			71424251	158627-93-1	GEFWCROCDVGECH-UHFFFAOYSA-N	Organoheterocyclic compounds	Benzopyrans	2-benzopyrans	*	36.8	0	M+FA-H	C22H34O3	-5.4084	0.0791101	0.302628	0.42017	-0.290638	0.81754	4754.51	5815.63	4718.62	5084.49	4460.44	4329.79	5744.22	7372.89
6.05_147.0453m/z	147.045	6.04683	neg	3,4-Dihydro-1H-2-benzopyran-1-one	HMDB0253619				78429		XVTAQSGZOGYIEY-UHFFFAOYSA-N	Organoheterocyclic compounds	Benzopyrans	2-benzopyrans	***	61.5	37.1	M-H	C9H8O2	1.1061	0.0830047	0.0571677	0.114004	-0.460384	0.726793	1987.53	2734.66	1776.16	1732.83	2453.6	2725.55	2464.29	3014.13
7.53_415.1401m/z	415.14	7.53485	neg	6-Methoxymellein	HMDB0038510			C02381	93040		AIFNAMVERSBWPS-UHFFFAOYSA-N	Organoheterocyclic compounds	Benzopyrans	2-benzopyrans	*	39.2	0	2M-H	C11H12O4	0.541172	0.6003	6.54849e-05	0.00062907	4.69513	25.9044	32639.4	1259.99	32791	34819.2	30308.1	3779.98	1.50135e-07	1.50135e-07
6.10_291.1241m/z	291.124	6.09768	neg	Coriandrone A	HMDB0037774	92589			131752231	139906-03-9	QBALHQFWXZYTDM-UHFFFAOYSA-N	Organoheterocyclic compounds	Benzopyrans	2-benzopyrans	**	57.7	0	M-H	C16H20O5	0.947476	0.0815889	0.215312	0.321689	-0.120851	0.919645	11141.5	12115	10479.6	10506.2	12438.7	12218.6	11853.2	12273.1
10.51_391.1165m/z	391.116	10.5146	pos	Coriandrone D	HMDB0029972				131750936		ZSKZYWHCOISHNI-UHFFFAOYSA-N	Organoheterocyclic compounds	Benzopyrans	2-benzopyrans	*	38	0	M+K	C18H24O7	3.13266	0.63239	0.0152945	0.0398656	-0.57021	0.673519	79526.9	118077	96518.2	73532.1	68530.3	125914	113137	115179
5.21_495.1289m/z	495.129	5.2144	neg	Coriandrone E	HMDB0029971				131750935		FDLXWTAXBWPMFB-UHFFFAOYSA-N	Organoheterocyclic compounds	Benzopyrans	2-benzopyrans	**	55.7	0	2M-H	C13H12O5	-1.6166	0.244033	0.00370861	0.0131806	-0.727953	0.60376	8258.9	13679.1	8669.55	8270.59	7836.55	14789	11988.2	14260.1
8.64_213.0560m/z	213.056	8.64282	neg	Dihydrocoriandrin	HMDB0033330	89179			14134311	116383-99-4	LJCCQQNTPLPSNX-UHFFFAOYSA-N	Organoheterocyclic compounds	Benzopyrans	2-benzopyrans	*	46.2	46.6	M-H2O-H	C13H12O4	1.39029	0.33328	0.0168687	0.0430452	0.160404	1.1176	102255	91494.9	101463	101318	103984	89396.6	96637	88451.3
12.14_241.1946m/z	241.195	12.1419	pos	Galaxolide	HMDB0244470						ONKNPOPIGWHAQC-UHFFFAOYSA-N	Organoheterocyclic compounds	Benzopyrans	2-benzopyrans	**	46.7	0	M+H-H2O	C18H26O	-1.70943	0.383769	3.78156e-05	0.000423108	0.449079	1.36517	47866.2	35062.5	48773.8	48188.5	46636.4	34899.8	35216.3	35071.3
2.26_196.0968m/z	196.097	2.26042	pos	Mellein	HMDB0301747						KWILGNNWGSNMPA-ZCFIWIBFSA-N	Organoheterocyclic compounds	Benzopyrans	2-benzopyrans	*	49.2	48.7	M+NH4	C10H10O3	0.0444573	1.64836	1.2991e-10	1.09438e-06	3.5081	11.3774	257645	22645.4	258473	256760	257702	22507.1	22570	22859
9.82_305.1034m/z	305.103	9.82222	neg	Pergillin	HMDB0039592	94150			44559765	74798-20-2	MKXDAWJZYZIEIP-UHFFFAOYSA-N	Organoheterocyclic compounds	Benzopyrans	2-benzopyrans	*	52.9	70.5	M+FA-H	C15H16O4	1.19284	0.0330535	0.825509	0.878137	0.0137902	1.0096	84311.4	83509.4	83733.7	79482.5	89718.1	82794.2	81034.6	86699.3
4.99_208.1461n	191.143	4.98837	pos	(5alpha,8beta,9beta)-5,9-Epoxy-3,6-megastigmadien-8-ol	HMDB0034672	90126			101415508	69927-26-0	ULAJGYNCWKGREU-UHFFFAOYSA-N	Organoheterocyclic compounds	Benzopyrans	Unclassified	*	48.2	45.8	M+H-H2O, M+H	C13H20O2	-1.28975	0.380419	0.0177257	0.0447614	-0.181725	0.881648	104840	118913	104336	103151	107032	112794	119276	124670
8.61_258.0892n	257.082	8.61128	neg	3-(4-Hydroxyphenyl)-3,5,6,8-tetrahydro-2H-chromene-4,7-dione	HMDB0255407				53733376		CPLKTUABRNDVDP-UHFFFAOYSA-N	Organoheterocyclic compounds	Benzopyrans	Unclassified	*	47.6	40.1	M-H, 2M-H	C15H14O4	-0.0758724	10.7701	0.000138721	0.00108844	-0.690211	0.619763	1.65132e+07	2.66444e+07	1.68948e+07	1.63041e+07	1.63407e+07	2.78872e+07	2.65094e+07	2.55365e+07
9.08_192.1512n	175.148	9.08095	pos	Edulan I	HMDB0034959	340537			521066	41678-29-9	HUXGOQHTDHIKSS-UHFFFAOYSA-N	Organoheterocyclic compounds	Benzopyrans	Unclassified	**	52.4	0	M+H-H2O, M+H	C13H20O	-1.17833	0.25647	0.0186267	0.0466021	-0.189881	0.876678	45601	52015.7	46129	46388.5	44285.6	54902.7	49649.1	51495.3
10.55_233.1533m/z	233.153	10.5452	pos	Octahydro-2,5,5,8a-tetramethyl-7H-1-benzopyran-7-one	HMDB0040232	351428			539850	5835-18-7	VXIZSNZJQJVFMK-UHFFFAOYSA-N	Organoheterocyclic compounds	Benzopyrans	Unclassified	**	55.3	0	M+Na	C13H22O2	9.95701	0.254141	0.0939224	0.168952	0.157234	1.11515	73395.2	65816.6	76276.7	77271.8	66637.1	67000.1	65893.1	64556.7
5.16_267.0876m/z	267.088	5.16253	neg	1H-Indazol-3-ol	HMDB0244883	324065			81829		SWEICGMKXPNXNU-UHFFFAOYSA-N	Organoheterocyclic compounds	Benzopyrazoles	Indazoles	*	38.8	0	2M-H	C7H6N2O	-4.16072	0.192304	5.19373e-05	0.000531274	1.25214	2.38194	5544.22	2327.6	5471.51	5467.5	5693.64	2333.55	2599.32	2049.95
7.24_351.1089m/z	351.109	7.23587	neg	2-(1H-Indazol-3-yl)acetic acid	HMDB0244912				12470263		JEEDFPVACIKHEU-UHFFFAOYSA-N	Organoheterocyclic compounds	Benzopyrazoles	Indazoles	*	37.3	0	2M-H	C9H8N2O2	-2.8561	0.056543	0.737253	0.810868	-0.0904189	0.93925	24045.4	25600.6	24674	29038.1	18424	31049.8	25188.8	20563.2
9.05_383.2212m/z	383.221	9.05047	pos	2-beta-hydroxymedroxyprogesterone	HMDB0061064						BGEJDLFWYUUIAP-CFHVOHOGSA-N	Organoheterocyclic compounds	Benzopyrazoles	Indazoles	**	38.7	0	M+Na	C22H32O4	5.39277	0.168932	0.391348	0.506646	-0.0874621	0.941177	91540.1	97261.3	84185.7	87484.4	102950	99909.6	96881.5	94992.7
6.06_328.1885n	351.178	6.0574	pos	7-hydroxygranisetron	HMDB0061062						AJEBHUMZPBDLQF-STQMWFEESA-N	Organoheterocyclic compounds	Benzopyrazoles	Indazoles	*	38.4	2.87	M+NH4, M+Na	C18H24N4O2	-4.24073	0.460747	0.00120698	0.00555358	0.274696	1.20974	108991	90094.6	109299	110352	107322	88804.7	94251	87227.9
0.54_323.0539m/z	323.054	0.538483	neg	7-Nitroindazole	HMDB0247275	44448			1893	2942-42-9	PQCAUHUKTBHUSA-UHFFFAOYSA-N	Organoheterocyclic compounds	Benzopyrazoles	Indazoles	*	39.1	0	2M-H	C7H4N3O2	1.44535	0.194141	0.0223282	0.0538529	1.06035	2.08543	7156.42	3431.62	7769.03	6659.95	7040.26	1610.78	3734.23	4949.85
7.87_563.1931m/z	563.193	7.8702	neg	bendazac	HMDB0248946	320649			2313		BYFMCKSPFYVMOU-UHFFFAOYSA-N	Organoheterocyclic compounds	Benzopyrazoles	Indazoles	*	39.2	0	2M-H	C16H14N2O3	-0.959285	0.041683	0.62343	0.718931	-0.606002	0.657015	1123.39	1709.84	1378.79	1.50135e-07	1991.39	3215.93	1.50135e-07	1913.6
12.83_351.1588m/z	351.159	12.8291	pos	Granisetron	HMDB0015026			C07023	3510	109889-09-0	MFWNKCLOYSRHCJ-UHFFFAOYSA-N	Organoheterocyclic compounds	Benzopyrazoles	Indazoles	*	37.8	0	M+K	C18H24N4O	1.96694	0.127403	0.214433	0.320666	0.164188	1.12054	21920.7	19562.7	22646.7	19024.5	24090.8	19221.9	20613.8	18852.4
11.83_429.2284m/z	429.228	11.8283	neg	Indanidine	HMDB0253447						PNHJTLDBYZVCGW-UHFFFAOYSA-N	Organoheterocyclic compounds	Benzopyrazoles	Indazoles	*	39	0	2M-H	C11H13N5	3.3852	0.101117	0.0236766	0.0564927	-0.279146	0.824079	4752.7	5767.29	4767.41	5058.59	4432.09	5734.05	6164.88	5402.93
9.30_235.0979m/z	235.098	9.29902	neg	Indazole	HMDB0244884				9221		BAXOFTOLAUCFNW-UHFFFAOYSA-N	Organoheterocyclic compounds	Benzopyrazoles	Indazoles	*	38.9	0	2M-H	C7H6N2	-4.27916	0.0366864	0.61667	0.713153	0.068454	1.04859	9598.26	9153.47	8581.12	9247.95	10965.7	9224.67	8408.08	9827.66
12.41_607.2341m/z	607.234	12.4071	neg	Lificiguat	HMDB0259948	433815			5712	170632-47-0	OQQVFCKUDYMWGV-UHFFFAOYSA-N	Organoheterocyclic compounds	Benzopyrazoles	Indazoles	*	38.2	0	2M-H	C19H16N2O2	-1.64865	0.0414002	0.610681	0.707982	-0.202771	0.86888	3688.6	4245.23	5136.75	4038.51	1890.55	3983.71	4904.3	3847.69
9.81_587.2637m/z	587.264	9.80693	neg	Nigellidine	HMDB0041061						BYNDPWUDABJNCH-UHFFFAOYSA-N	Organoheterocyclic compounds	Benzopyrazoles	Indazoles	*	38.4	0	2M-H	C18H18N2O2	-4.59347	0.0739749	0.5129	0.621706	0.164038	1.12042	13036.4	11635.2	14700.8	12564.9	11843.4	8336.68	14324.3	12244.8
9.37_529.2368m/z	529.237	9.37073	pos	Pentanedioic acid, 3-((((3R,5R)-3-butyl-3-ethyl-2,3,4,5-tetrahydro-7-methoxy-1,1-dioxido-5-phenyl-1,4-benzothiazepin-8-yl)methyl)amino)-	HMDB0252953				54576026		CZGVOBIGEBDYTP-UHFFFAOYSA-N	Organoheterocyclic compounds	Benzothiazepines	Unclassified	*	38.2	0	M+H-H2O	C28H38N2O7S	0.25819	0.935044	0.00170577	0.00728517	-0.164106	0.892482	649859	728149	662368	639513	647697	712446	739062	732938
8.37_657.3289m/z	657.329	8.36718	neg	Hydroxyethylpromethazine	HMDB0240229					7647-63-4	PDSVTRQOBUIQBQ-UHFFFAOYSA-N	Organoheterocyclic compounds	Benzothiazines	Phenothiazines	*	37.2	0	2M-H	C19H25N2OS+	-2.08045	0.389494	0.139166	0.229134	0.429647	1.3469	75187	55822.1	94554.4	65202.3	65804.3	60991.6	47772.3	58702.4
11.61_643.2945m/z	643.294	11.6129	neg	Mequitazine	HMDB0015204	69479		C12755	4066	29216-28-2	HOKDBMAJZXIPGC-UHFFFAOYSA-N	Organoheterocyclic compounds	Benzothiazines	Phenothiazines	*	37.4	0	2M-H	C20H22N2S	1.5541	0.156647	0.0255408	0.0599617	-0.3928	0.76165	7818.49	10265.2	7393.78	9107.59	6954.09	9794.24	10670.7	10330.7
10.27_655.3136m/z	655.314	10.2652	neg	Methotrimeprazine	HMDB0015474	1189		C07192	72287	60-99-1	VRQVVMDWGGWHTJ-CQSZACIVSA-N	Organoheterocyclic compounds	Benzothiazines	Phenothiazines	*	38.7	0	2M-H	C19H24N2OS	-1.48582	0.127768	0.396447	0.511319	0.170372	1.12535	29727.3	26416.1	29122.7	35000.3	25058.9	28551	22495.9	28201.3
6.27_889.2926m/z	889.293	6.27057	neg	Metopimazine	HMDB0254680	425627			26388		BQDBKDMTIJBJLA-UHFFFAOYSA-N	Organoheterocyclic compounds	Benzothiazines	Phenothiazines	*	36.6	0	2M-H	C22H27N3O3S2	1.27079	0.336094	0.309083	0.427191	-0.769597	0.586581	27537	46944.9	21840.4	45518.5	15252.1	72100.9	44657.6	24076.3
9.43_627.2815m/z	627.281	9.42702	neg	N-Desmethyllevomepromazine	HMDB0255124				10335813		CIDGBRQEYYPJEM-UHFFFAOYSA-N	Organoheterocyclic compounds	Benzothiazines	Phenothiazines	*	38.7	0	2M-H	C18H22N2OS	-2.85465	0.601728	0.107288	0.187422	-0.425715	0.744469	126612	170070	140466	135479	103890	162294	144224	203692
9.68_567.2601m/z	567.26	9.67957	neg	N-Desmethyltrimeprazine	HMDB0251054	2944			64231231	22732-04-3	NCLWFOLZGWILNT-UHFFFAOYSA-N	Organoheterocyclic compounds	Benzothiazines	Phenothiazines	*	37.7	0	2M-H	C17H20N2S	-3.56941	0.197594	0.245743	0.356899	-0.330388	0.795323	23336.4	29342.1	30068	18603.2	21338.1	26925.5	26265.8	34835
5.46_317.1933m/z	317.193	5.4573	pos	Thiazinamium	HMDB0240235					2338-21-8	CDXCCYNINPIWGE-UHFFFAOYSA-N	Organoheterocyclic compounds	Benzothiazines	Phenothiazines	*	37.3	0	M+NH4	C18H23N2S+	4.36673	0.188376	0.129668	0.21685	0.841202	1.79154	10088.9	5631.41	7514.61	13161.2	9590.98	8817.62	3216.64	4859.97
5.91_661.1208m/z	661.121	5.90797	neg	2-Methyl-1,1,4-trioxo-N-(2-pyridinyl)-3H-1$l^{6},2-benzothiazine-3-carboxamide	HMDB0257567						MNSCVRXKDINXEY-UHFFFAOYSA-N	Organoheterocyclic compounds	Benzothiazines	Unclassified	*	37.4	0	2M-H	C15H13N3O4S	4.14079	0.229865	0.0206322	0.0505776	-0.297938	0.813414	22657	27854.2	23417.6	21556.6	22996.8	29173.7	29098.4	25290.5
4.22_266.1002m/z	266.1	4.22005	pos	1-(1,3-Benzothiazol-2-yl)-1-(2,4-dimethylphenyl)ethanol	HMDB0247771				52943938		IGSZVEPQZANNAB-UHFFFAOYSA-N	Organoheterocyclic compounds	Benzothiazoles	Unclassified	*	37.6	0	M+H-H2O	C17H17NOS	1.44932	0.528504	1.16441e-05	0.00018415	2.48664	5.60472	29482.7	5260.34	31057.2	28264.9	29126	5157.06	5953.01	4670.94
10.28_489.0287m/z	489.029	10.2806	neg	3-Ethylbenzothiazoline-6-sulfonic acid	HMDB0257919				21864135		HQFLTUZKIRYQSP-UHFFFAOYSA-N	Organoheterocyclic compounds	Benzothiazoles	Unclassified	*	36.2	0	2M-H	C9H11NO3S2	-0.125518	0.0197309	0.886007	0.922456	0.0423101	1.02976	14871.4	14441.6	18204.4	10560.2	15849.7	16690.7	15470.8	11163.3
5.23_479.1354m/z	479.135	5.23163	neg	4-(1,3-Benzothiazol-2-yl)-2-methylaniline	HMDB0246375						IDBCUMFOZBUJCL-UHFFFAOYSA-N	Organoheterocyclic compounds	Benzothiazoles	Unclassified	*	38.2	0	2M-H	C14H12N2S	-3.15361	0.27398	0.00100897	0.00484953	-1.74316	0.298715	2838.28	9501.65	2154.51	3328.09	3032.24	10102.3	8123.37	10279.2
11.51_597.2136m/z	597.214	11.506	neg	6-Hydroxy-5,7-dimethyl-2-methylamino-4-(3-pyridylmethyl)benzothiazole	HMDB0251659	428712		C11593	443292		IONAQTGMWFXHIX-UHFFFAOYSA-N	Organoheterocyclic compounds	Benzothiazoles	Unclassified	*	37.7	0	2M-H	C16H17N3OS	3.96431	0.166229	0.106241	0.186043	-0.365228	0.776346	11501.1	14814.4	8476.88	13718	12308.4	14296.2	14812.8	15334.3
6.67_384.0636n	423.027	6.67367	pos	Propanoic acid, 3-((((2-(1,1-dimethylethyl)-5-methoxy-6-benzothiazolyl)amino)thioxomethyl)thio)-	HMDB0249848				121980		SGSGNVTYYAWSKN-UHFFFAOYSA-N	Organoheterocyclic compounds	Benzothiazoles	Unclassified	*	38.3	0	M+Na, M+K	C16H20N2O3S3	-0.127655	0.556285	0.00748318	0.0227928	-0.21837	0.859536	176465	205303	180538	174455	174404	214563	205469	195878
5.98_398.1699m/z	398.17	5.97835	pos	Sabeluzole	HMDB0257434				59823		IGMKTIJBFUMVIN-UHFFFAOYSA-N	Organoheterocyclic compounds	Benzothiazoles	Unclassified	*	37.9	0	M+H-H2O	C22H26FN3O2S	0.435936	0.13804	0.40175	0.516661	0.0543502	1.03839	104859	100982	111121	103087	100370	99937.7	105895	97114.2
11.21_753.3277m/z	753.328	11.2127	neg	Talarozole	HMDB0258688						SNFYYXUGUBUECJ-UHFFFAOYSA-N	Organoheterocyclic compounds	Benzothiazoles	Unclassified	*	38.3	0	2M-H	C21H23N5S	0.174023	0.151732	0.210161	0.315923	-0.322788	0.799523	13278	16607.4	14106.2	14711.7	11016	13277.6	19918.2	16626.3
10.60_595.1254m/z	595.125	10.5999	neg	zaltoprofen	HMDB0259983	323199			5720		MUXFZBHBYYYLTH-UHFFFAOYSA-N	Organoheterocyclic compounds	Benzothiepins	Dibenzothiepins	*	38.4	5.03	2M-H	C17H14O3S	-0.0392668	0.929962	0.0217996	0.0528875	0.676231	1.59796	228143	142771	192583	271422	220423	150403	139450	138461
10.15_813.2534m/z	813.253	10.1535	neg	N-[2-[(2-Oxoazepan-3-yl)carbamoyl]phenyl]-1-benzothiophene-2-carboxamide	HMDB0248373				2799722		TUSCYCAIGRVBMD-UHFFFAOYSA-N	Organoheterocyclic compounds	Benzothiophenes	1-benzothiophenes	*	37.8	0	2M-H	C22H21N3O3S	-0.00700821	0.125911	0.670812	0.757821	-0.139234	0.908001	60927.8	67101	39798.6	62918.9	80065.9	77473.6	69417.4	54412.1
4.12_297.0541m/z	297.054	4.12005	neg	Zileuton sulfoxide	HMDB0013969	85323			71752998		KWEAXQJUQDQMNY-UHFFFAOYSA-N	Organoheterocyclic compounds	Benzothiophenes	1-benzothiophenes	*	37.8	0	M+FA-H	C11H12N2O3S	-3.65615	0.0930183	0.00525137	0.0172822	1.78651	3.44978	1120.04	324.67	991.687	963.023	1405.42	348.203	336.061	289.747
3.90_221.0396m/z	221.04	3.90437	pos	4-Methyldibenzothiophene	HMDB0040164	94701			30364	7372-88-5	NICUQYHIOMMFGV-UHFFFAOYSA-N	Organoheterocyclic compounds	Benzothiophenes	Dibenzothiophenes	*	37.3	0.241	M+Na	C13H10S	0.300802	0.413298	4.26886e-07	2.57855e-05	2.96659	7.81684	16950.5	2168.46	16631.1	17391.9	16828.5	2118.89	2324.82	2061.66
2.84_207.0239m/z	207.024	2.84278	pos	Dibenzothiophene	HMDB0251165	319029		C20125	3023	132-65-0	IYYZUPMFVPLQIF-UHFFFAOYSA-N	Organoheterocyclic compounds	Benzothiophenes	Dibenzothiophenes	*	37.6	0	M+Na	C12H8S	0.00578624	0.531315	2.16967e-08	7.58234e-06	3.98714	15.858	26060.7	1643.38	26020.7	25834	26327.3	1647.18	1854.87	1428.08
9.27_311.0252m/z	311.025	9.2655	neg	Doxantrazole	HMDB0251600						VIDCTSLIEZMQRF-UHFFFAOYSA-N	Organoheterocyclic compounds	Benzothiopyrans	1-benzothiopyrans	*	37.7	0	M-H	C14H8N4O3S	2.38866	0.262147	0.00282424	0.0106917	0.978917	1.97098	12615.3	6400.5	12196.4	12866.7	12782.7	8241.45	5663.06	5296.97
3.93_377.0646m/z	377.065	3.93425	neg	Tricyclazole	HMDB0031809	72298		C18492	39040	41814-78-2	DQJCHOQLCLEDLL-UHFFFAOYSA-N	Organoheterocyclic compounds	Benzotriazoles	Triazolobenzothiazoles	*	38.8	0	2M-H	C9H7N3S	-0.797352	0.105445	0.00991619	0.0283799	1.49589	2.82039	1623.59	575.663	2070.79	1415.3	1384.69	498.937	608.918	619.134
6.10_354.1329m/z	354.133	6.10425	pos	Alizapride	HMDB0015494	85516			43008	59338-93-1	KSEYRUGYKHXGFW-UHFFFAOYSA-N	Organoheterocyclic compounds	Benzotriazoles	Unclassified	*	38.6	0	M+K	C16H21N5O2	0.762868	0.0495972	0.744333	0.816462	-0.0395032	0.97299	43890.2	45108.6	44747.2	46949	39974.5	43906	40949.7	50470.2
8.41_365.1032m/z	365.103	8.4145	neg	triazolobenzodiazepine	HMDB0259157				66714960		KYTREVLPRJOBEM-UHFFFAOYSA-N	Organoheterocyclic compounds	Benzotriazoles	Unclassified	*	38.7	0	2M-H	C9H5N5	4.19401	0.291555	0.142996	0.23406	-0.147034	0.903105	101939	112877	102063	104779	98976.1	110718	123779	104132
2.85_365.0081m/z	365.008	2.85025	neg	4-Fluoro-7-nitrobenzofurazan	HMDB0246422				122123		PGZIDERTDJHJFY-UHFFFAOYSA-N	Organoheterocyclic compounds	Benzoxadiazoles	Unclassified	*	39.3	0	2M-H	C6H2FN3O3	-1.7196	0.428509	6.13583e-07	3.09912e-05	4.0136	16.1515	16939.5	1048.79	17176.1	16451.8	17190.6	1136.85	763.427	1246.08
4.78_146.0599m/z	146.06	4.77822	pos	4,1-Benzoxazepine	HMDB0246595				20307234		YAVSXFRYNGAFRN-UHFFFAOYSA-N	Organoheterocyclic compounds	Benzoxazepines	Unclassified	**	55.6	0	M+H	C9H7NO	-1.03982	0.143777	0.0222887	0.0537905	0.271593	1.20714	11910.3	9866.56	11621.2	12037.5	12072.3	9164.01	9495.88	10939.8
0.85_241.0584n	242.066	0.852783	pos	2,4-Dihydroxy-7,8-dimethoxy-2H-1,4-benzoxazin-3(4H)-one	HMDB0037549	92406			11139254	60032-92-0	VBXNJRCPOOQJML-UHFFFAOYSA-N	Organoheterocyclic compounds	Benzoxazines	Benzoxazinones	*	36.3	0	M+H, M+NH4	C10H11NO6	-0.804474	0.980958	2.02008e-06	6.17464e-05	2.95444	7.75132	95663.6	12341.6	92748.8	96359.4	97882.5	9782.57	14116	13126.2
8.13_553.1853m/z	553.185	8.133	pos	DIBOA dihexose	HMDB0304550						MPXXIXSHUUWHJH-ZPHUSMHHSA-N	Organoheterocyclic compounds	Benzoxazines	Benzoxazinones	*	37.9	0	M+NH4	C21H29NO15	-4.20874	0.233582	0.299344	0.416588	0.0607708	1.04302	223290	214079	219730	215644	234496	221002	203911	217326
10.86_497.1225m/z	497.122	10.8633	neg	Macromomycin B	HMDB0254293				5748693		HXKWEZFTHHFQMB-UHFFFAOYSA-N	Organoheterocyclic compounds	Benzoxazines	Benzoxazinones	*	37.4	0	2M-H	C12H11NO5	4.62588	0.0193863	0.812529	0.868841	0.387626	1.30824	1094.81	836.856	1.50135e-07	1308.32	1976.1	2510.57	1.50135e-07	1.50135e-07
5.84_567.1510m/z	567.151	5.84182	neg	2-Acetylamino-7-methoxy-3H-phenoxazin-3-one	HMDB0240722				68781031		DOTQQODPKREUTR-UHFFFAOYSA-N	Organoheterocyclic compounds	Benzoxazines	Phenoxazines	*	38.9	0	2M-H	C15H12N2O4	-1.99144	0.117734	0.457962	0.570634	0.158991	1.11651	30352.2	27185	31932.8	28397.9	30725.9	25445	21794.7	34315.2
5.99_507.1304m/z	507.13	5.9941	neg	2-Acetylaminophenoxazin-3-one	HMDB0240369	447041			193337	1916-55-8	DWOBTNSFRDZSMA-UHFFFAOYSA-N	Organoheterocyclic compounds	Benzoxazines	Phenoxazines	*	39.2	0	2M-H	C14H10N2O3	-1.2122	0.134274	0.28009	0.395805	-0.131307	0.913004	30792.6	33726.7	31947.8	33425.9	27004.2	32436.9	32365.8	36377.4
4.74_483.1299m/z	483.13	4.73872	neg	2-Amino-7-methoxy-3H-phenoxazin-3-one	HMDB0240720				5251220		DDHPPCVMQOXUFB-UHFFFAOYSA-N	Organoheterocyclic compounds	Benzoxazines	Phenoxazines	*	38.6	0	2M-H	C13H10N2O3	-2.23637	0.00153864	0.534805	0.641495	1.4273	2.68943	1.01283	0.376595	2.72121	0.317271	1.50135e-07	1.50135e-07	1.12979	1.50135e-07
10.14_365.1302m/z	365.13	10.1379	neg	3H-Phenoxazine	HMDB0246271				23120633		MOLUAYHPIDORGD-UHFFFAOYSA-N	Organoheterocyclic compounds	Benzoxazines	Phenoxazines	*	37	0	2M-H	C12H9NO	1.8363	0.151992	0.271993	0.386489	-0.23481	0.849797	21032.3	24749.8	25361.5	21000.5	16734.9	27750.8	22773.4	23725.2
5.41_286.0726m/z	286.073	5.40737	neg	7-Ethoxyresorufin	HMDB0247249	69607		C13630	3294	5725-91-7	CRCWUBLTFGOMDD-UHFFFAOYSA-N	Organoheterocyclic compounds	Benzoxazines	Phenoxazines	*	38.1	0	M+FA-H	C14H11NO3	1.9564	0.18565	0.046931	0.0973687	-0.268199	0.830355	17874.7	21526.5	19579.1	15656.2	18388.6	22346.4	21761.2	20472
11.79_635.2659m/z	635.266	11.7929	neg	Nile red	HMDB0255607	354120			65182		VOFUROIFQGPCGE-UHFFFAOYSA-N	Organoheterocyclic compounds	Benzoxazines	Phenoxazines	*	38.6	0	2M-H	C20H18N2O2	-0.769023	0.0859034	0.26334	0.37711	0.262505	1.19956	7021.37	5853.3	6946.35	6480.61	7637.17	4553.37	7405.87	5600.64
5.23_146.0598m/z	146.06	5.23012	pos	2-Methyl-2H-1,3-benzoxazin-4(3H)-one	HMDB0249616				30199		MOFJSTXFUSYCDO-UHFFFAOYSA-N	Organoheterocyclic compounds	Benzoxazines	Unclassified	***	55.4	38.6	M+H-H2O	C9H9NO2	-1.3255	0.193258	0.00303929	0.0112734	0.232317	1.17472	22755	19370.6	23388.6	22591.3	22285.2	18581	19556.6	19974.3
7.19_336.0881m/z	336.088	7.18695	neg	Avenalumin III	HMDB0038956				137199995		ASJBOIQMTVOWBG-UJURIKRHSA-N	Organoheterocyclic compounds	Benzoxazines	Unclassified	*	38	0	M+FA-H	C18H13NO3	1.05571	0.208527	0.00700383	0.021664	0.997725	1.99685	8088.57	4050.67	7037.2	7865.9	9362.62	4748.88	4060.86	3342.26
4.39_134.0249m/z	134.025	4.39278	neg	2-Benzoxazolol	HMDB0032931	323676			6043	59-49-4	ASSKVPFEZFQQNQ-UHFFFAOYSA-N	Organoheterocyclic compounds	Benzoxazoles	Benzoxazolones	*	38.8	0	M-H	C7H5NO2	1.12977	0.0466902	0.0159328	0.0411726	0.538299	1.45226	676.439	465.784	715.007	704.355	609.953	410.961	544.784	441.606
12.03_563.2669m/z	563.267	12.0262	neg	3-(2-(Benzoxazol-2-yl)ethyl)-5-ethyl-6-methylpyridin-2(1H)-one	HMDB0244561				72352		MHUVLRNBDLFMHQ-UHFFFAOYSA-N	Organoheterocyclic compounds	Benzoxazoles	Unclassified	*	39.2	0	2M-H	C17H18N2O2	0.883311	0.194515	0.168753	0.266619	0.626308	1.54361	14432.6	9349.88	14851.9	9204.91	19240.9	8542.89	8433.82	11072.9
0.58_102.0337m/z	102.034	0.582867	pos	Benzoxazole	HMDB0249037	336429			9228		BCMCBBGGLRIHSE-UHFFFAOYSA-N	Organoheterocyclic compounds	Benzoxazoles	Unclassified	*	38.5	1.43	M+H-H2O	C7H5NO	-1.41222	4.62875	0.000196816	0.00141265	-2.36484	0.194139	451668	2.32652e+06	395593	522632	436779	2.24587e+06	2.59596e+06	2.13774e+06
5.07_511.1595m/z	511.159	5.06935	pos	Doxepin N-oxide glucuronide	HMDB0061139				131770046		NLZMYODDTAMNJM-GOSZAKIASA-O	Organoheterocyclic compounds	Benzoxepines	Dibenzoxepines	*	37.4	0	M+K	C25H30NO8+	-1.70001	0.0950391	0.360769	0.479906	-0.180396	0.88246	12782.5	14485.1	12244.6	14274.1	11828.9	11696.8	16677.7	15080.9
5.67_472.1960m/z	472.196	5.66555	pos	Hydroxydesmthyl doxepin glucuronide	HMDB0060629				131769921		RECOUBTVNVWWDB-CAOOACKPSA-N	Organoheterocyclic compounds	Benzoxepines	Dibenzoxepines	*	50.8	65.5	M+H	C25H29NO8	-1.17645	1.09587	0.00235739	0.00933399	0.343496	1.26883	510515	402352	504250	506485	520809	432099	387000	387956
5.57_339.0489m/z	339.049	5.56592	neg	Salvianolic acid D	HMDB0041773	96126			11530200		AMPDZVASNOBSQZ-UHFFFAOYSA-N	Organoheterocyclic compounds	Benzoxepines	Dibenzoxepines	*	37.3	0	M-H	C18H12O7	-6.18502	0.448821	0.000249582	0.00168883	-0.936249	0.52259	19326.2	36981.5	19183.9	18492.1	20302.5	39288.4	36984.8	34671.5
4.37_269.0047m/z	269.005	4.37448	neg	3-Amino-5-(3-thiophenyl)-2-thiophenecarboxamide	HMDB0257535	45240			2807869	354812-17-2	BMUACLADCKCNKZ-UHFFFAOYSA-N	Organoheterocyclic compounds	Bi- and oligothiophenes	Unclassified	*	36.2	0	M+FA-H	C9H8N2OS2	-5.7154	0.262145	1.76162e-07	1.66774e-05	-2.04765	0.241877	1896.97	7842.71	2026.21	1815.84	1848.86	7780.1	7923.45	7824.57
7.79_731.2720m/z	731.272	7.78602	neg	Arctignan E	HMDB0302301				91989994		BQAUNBCJFDCZFB-UHFFFAOYSA-N	Organoheterocyclic compounds	Bi- and oligothiophenes	Unclassified	*	37.4	0	M-H	C40H44O13	1.49366	0.0705807	0.373901	0.488878	-32.5831	1.55425e-10	1.50135e-07	965.967	1.50135e-07	1.50135e-07	1.50135e-07	1.50135e-07	2897.9	1.50135e-07
4.88_233.0093m/z	233.009	4.8804	neg	Arctinol A	HMDB0302304						APCVAJQBZZMWEY-UHFFFAOYSA-N	Organoheterocyclic compounds	Bi- and oligothiophenes	Unclassified	*	36.3	0	M-H	C12H10OS2	-3.18482	0.324797	7.61961e-05	0.00070119	2.44514	5.44578	11253.9	2066.54	10765.2	10669.6	12326.8	2168.18	2215.25	1816.18
10.50_359.1386m/z	359.139	10.4994	pos	(2,5-Dihydroxypyrrol-1-yl) 5-[(3aS,4S,6aR)-2-oxo-1,3,3a,4,6,6a-hexahydrothieno[3,4-d]imidazol-4-yl]pentanoate	HMDB0242491				54153932		OJSKMVZZHQMOKX-UHFFFAOYSA-N	Organoheterocyclic compounds	Biotin and derivatives	Unclassified	*	37.4	0	M+NH4	C14H19N3O5S	0.827242	0.770636	0.0150706	0.0393975	-0.118872	0.920908	666503	723746	647251	665005	687253	726905	735608	708724
11.35_309.1745m/z	309.174	11.3488	neg	5-(Biotinamido)pentylamine	HMDB0246726				22253809		CCSGGWGTGOLEHK-UHFFFAOYSA-N	Organoheterocyclic compounds	Biotin and derivatives	Unclassified	*	38.5	7.43	M-H2O-H	C15H28N4O2S	-2.93488	0.663444	0.000649624	0.00348573	0.79805	1.73875	91487.1	52616.6	91653	90953	91855.3	47472.7	60553.8	49823.4
11.40_615.3122m/z	615.312	11.4033	pos	FP-biotin	HMDB0252476				24762158		ZIFSFLGSUTZFCP-UHFFFAOYSA-N	Organoheterocyclic compounds	Biotin and derivatives	Unclassified	*	38.7	0	M+Na	C27H50FN4O5PS	1.00765	0.248464	0.263568	0.377361	-0.590011	0.664338	19346	29120.8	26087.2	27506.3	4444.59	30996.9	28332.8	28032.6
9.82_851.4591m/z	851.459	9.82222	neg	Ptychodiscus brevis toxin	HMDB0247691				76419090		NQICGQXVXIAURW-UHFFFAOYSA-N	Phenylpropanoids and polyketides	Brevetoxins and derivatives	Unclassified	*	36.5	0	M-H	C48H68O13	0.458927	0.252732	0.0501277	0.102596	-0.778356	0.583031	9516.15	16321.9	9346.65	11961.2	7240.62	12404.8	19259.1	17301.7
5.57_345.0885m/z	345.088	5.56592	neg	10-Hydroxycamptothecin	HMDB0244271				4330531		HAWSQZCWOQZXHI-UHFFFAOYSA-N	Alkaloids and derivatives	Camptothecins	Unclassified	**	38.1	0	M-H2O-H	C20H16N2O5	1.02777	0.217566	0.00406791	0.0141939	0.135731	1.09865	48136.3	43814	48936.7	47647.6	47824.5	43089.5	43330.8	45021.8
5.67_396.1546m/z	396.155	5.66555	pos	10-Methoxycamptothecin	HMDB0244274				494089		KLFJSYOEEYWQMR-UHFFFAOYSA-N	Alkaloids and derivatives	Camptothecins	Unclassified	*	37.8	0	M+NH4	C21H18N2O5	-2.20243	0.402561	0.00879556	0.0258541	0.529625	1.44355	49441.6	34249.9	45309.5	48101.6	54913.7	35909.2	31453	35387.5
9.60_329.0934m/z	329.093	9.60178	neg	20R-Camptothecin	HMDB0245602				2538		VSJKWCGYPAHWDS-UHFFFAOYSA-N	Alkaloids and derivatives	Camptothecins	Unclassified	*	38.1	3.23	M-H2O-H	C20H16N2O4	0.583136	2.13504	0.0961918	0.172108	0.125194	1.09065	6.45174e+06	5.91547e+06	6.78322e+06	6.39363e+06	6.17837e+06	6.1802e+06	5.97616e+06	5.59007e+06
5.09_384.1546m/z	384.155	5.08545	pos	Camptothecin sodium	HMDB0259530				265082		SARNOWGPKQIWFT-UHFFFAOYSA-N	Alkaloids and derivatives	Camptothecins	Unclassified	*	38.5	0	M+NH4	C20H18N2O5	-2.26197	0.415122	0.00584775	0.0187607	0.461979	1.37743	58046.3	42141	54008.6	58224.4	61905.8	38384.5	44489.4	43549.1
7.37_621.2667m/z	621.267	7.37255	pos	Delimotecan	HMDB0250970						MWOPHYKKEDTKAZ-UHFFFAOYSA-N	Alkaloids and derivatives	Camptothecins	Unclassified	*	37.2	0	M+H	C31H36N6O8	-0.103749	0.19539	0.202605	0.307051	-0.293506	0.815917	24135.6	29581	19242	26080.8	27084	32959.5	24483.5	31299.9
0.70_458.1501m/z	458.15	0.699483	pos	Exatecan	HMDB0252142				18546929		ZVYVPGLRVWUPMP-UHFFFAOYSA-N	Alkaloids and derivatives	Camptothecins	Unclassified	*	36.3	0	M+Na	C24H22FN3O4	3.27472	0.366156	0.00552457	0.0179737	3.10675	8.61442	13964.9	1621.1	14780.6	9701.28	17412.7	1408.23	1593.48	1861.59
7.59_557.1799m/z	557.18	7.59205	pos	NPC	HMDB0060499	71231		C16543	11756356		APWFTHDYKJHNEV-NDEPHWFRSA-N	Alkaloids and derivatives	Camptothecins	Unclassified	*	39.2	0	M+K	C28H30N4O6	0.43049	0.265501	0.551959	0.656034	-0.0857281	0.942309	322513	342258	265567	356252	345720	361512	339152	326111
6.11_483.2449m/z	483.245	6.11487	neg	Dimerum acid	HMDB0251372				193620		MKDKGLNKTMDNHY-UHFFFAOYSA-N	Organic acids and derivatives	Carboximidic acids and derivatives	Carboximidic acids	*	38.1	0	M-H	C22H36N4O8	-2.27584	0.970747	5.31691e-06	0.000111215	38.9845	5.43882e+11	81655.7	1.50135e-07	86639.3	79675.5	78652.2	1.50135e-07	1.50135e-07	1.50135e-07
4.33_218.1862m/z	218.186	4.32668	pos	Hexamethylene bisacetamide	HMDB0041901	96170			3616	3073-59-4	BNQSTAOJRULKNX-UHFFFAOYSA-N	Organic acids and derivatives	Carboximidic acids and derivatives	Carboximidic acids	*	38.7	0	M+NH4	C10H20N2O2	-0.274709	0.224199	2.63915e-07	2.03845e-05	4.39042	20.9724	4567.04	217.764	4662.54	4549.81	4488.77	145.579	238.681	269.032
13.38_284.2943m/z	284.294	13.3811	pos	Octadecanamide	HMDB0034146	34494	LMFA08010003	C13846	31292	124-26-5	LYRFLYHAGKPMFH-UHFFFAOYSA-N	Organic acids and derivatives	Carboximidic acids and derivatives	Carboximidic acids	**	49.1	20.1	M+H	C18H37NO	-1.79047	2.00223	0.305391	0.423193	-0.365565	0.776165	2.38255e+06	3.06964e+06	2.96572e+06	1.30099e+06	2.88093e+06	2.66208e+06	3.42586e+06	3.12099e+06
4.67_119.0468m/z	119.047	4.66745	neg	O-Methylisourea	HMDB0255861	85161			75544	2440-60-0	RMAHPRNLQIRHIJ-UHFFFAOYSA-N	Organic acids and derivatives	Carboximidic acids and derivatives	Carboximidic acids	*	37.6	0	M+FA-H	C2H6N2O	7.69429	0.000179098	0.992137	0.994803	-0.021391	0.985282	32.4721	32.9572	1.50135e-07	97.4163	1.50135e-07	1.50135e-07	98.8715	1.50135e-07
11.85_300.2893m/z	300.289	11.8479	pos	Palmitoylethanolamide	HMDB0002100	43210	LMFA08040013	C16512	4671	544-31-0	HXYVTAGFYLMHSO-UHFFFAOYSA-N	Organic acids and derivatives	Carboximidic acids and derivatives	Carboximidic acids	**	40.4	0	M+H	C18H37NO2	-1.4247	0.621117	1.44021e-05	0.000214471	0.578111	1.49289	101394	67917.7	101300	102807	100075	68928.7	65800.8	69023.6
4.15_204.1706m/z	204.171	4.15245	pos	Dimethyl pimelimidate	HMDB0251389				65403		LRPQMNYCTSPGCX-UHFFFAOYSA-N	Organic acids and derivatives	Carboximidic acids and derivatives	Imidoesters	*	40.3	3.91	M+NH4	C9H18N2O2	-0.414743	0.784499	5.25648e-08	1.02406e-05	2.45562	5.4855	65109.2	11869.3	64183.6	65930.1	65214	11957.7	11685.4	11964.9
6.07_417.2477m/z	417.248	6.07267	pos	1,6-Bis(cyclohexyloximinocarbonyl)hexane	HMDB0257195						RXSVYGIGWRDVQC-UHFFFAOYSA-N	Organic acids and derivatives	Carboximidic acids and derivatives	Unclassified	*	38.1	0	M+Na	C20H34N4O4	1.14218	0.345463	0.00159427	0.00691814	-0.621591	0.649954	19818.7	30492.5	20644.8	17740.9	21070.5	29079.4	30145.9	32252.2
4.61_201.0882m/z	201.088	4.6126	neg	N-(Hydroxymethyl)acrylamide	HMDB0255023	73150		C19456	13543	924-42-5	CNCOEDDPFOAUMB-UHFFFAOYSA-N	Organic acids and derivatives	Carboxylic acids and derivatives	Acrylic acids and derivatives	*	38.8	0	2M-H	C4H7NO2	0.826077	0.147494	4.80352e-07	2.74707e-05	6.32208	80.0087	1906.38	23.8271	1948.04	1883.05	1888.04	71.4814	1.50135e-07	1.50135e-07
0.65_112.9857m/z	112.986	0.649067	neg	Trifluoroacetic acid	HMDB0014118	85337			6422	76-05-1	DTQVDTLACAAQTR-UHFFFAOYSA-N	Organic acids and derivatives	Carboxylic acids and derivatives	Alpha-halocarboxylic acids and derivatives	*	42.1	12.5	M-H	C2HF3O2	1.06558	0.614038	0.000186569	0.00135779	0.578263	1.49305	99861.1	66883.9	99719.5	100300	99564	62337.7	70855.6	67458.5
5.32_561.1614m/z	561.161	5.31918	neg	((2R,3S,4S,5R,6S)-6-(2-(3-(Benzofuran-5-yl)propanoyl)-3-hydroxy-5-methylphenoxy)-3,4,5-trihydroxytetrahydro-2H-pyran-2-yl)methyl methyl carbonate	HMDB0242227				22390119		BXNCIERBDJYIQT-UHFFFAOYSA-N	Organic acids and derivatives	Carboxylic acids and derivatives	Amino acids, peptides, and analogues	*	38.7	0	M+FA-H	C26H28O11	0.0497879	0.314416	0.00615515	0.0195401	-0.14393	0.905051	87119.4	96259.1	88697.8	85526.1	87134.2	96040.7	93833.3	98903.3
11.95_511.3071m/z	511.307	11.9541	neg	(-)-Fumigaclavine B	HMDB0030201	86792			12309937	6879-93-2	JUXRVSRUBIFVKE-UHFFFAOYSA-N	Organic acids and derivatives	Carboxylic acids and derivatives	Amino acids, peptides, and analogues	*	38.8	0	2M-H	C16H20N2O	-1.47517	0.155929	0.0943792	0.169618	0.403191	1.32243	11680.4	8832.49	10134.2	11977.8	12929	9506.48	10151.9	6839.1
9.08_222.1566m/z	222.157	9.08095	pos	(+)-gamma-Hydroxy-L-homoarginine	HMDB0301838				193331		UFBPWFODSIJGPL-AKGZTFGVSA-N	Organic acids and derivatives	Carboxylic acids and derivatives	Amino acids, peptides, and analogues	*	37.5	0	M+NH4	C7H16N4O3	2.61953	0.0386087	0.544706	0.649787	-0.182534	0.881154	3047.8	3458.88	2665.48	3383.28	3094.64	2455.8	4484.79	3436.05
12.22_592.4041m/z	592.404	12.2191	pos	(2R)-2-[[(1R,3S,4S)-3-[[4-(5-Benzyl-2-ethylpyrazol-3-yl)piperidin-1-yl]methyl]-4-(3-fluorophenyl)cyclopentyl]-methylamino]-3-methylbutanoic acid	HMDB0254924				18686268		ZTENZJJCFACIAK-UHFFFAOYSA-N	Organic acids and derivatives	Carboxylic acids and derivatives	Amino acids, peptides, and analogues	*	36.7	0	M+NH4	C35H47FN4O2	3.4227	0.486363	0.00217234	0.00876973	-0.987673	0.504291	21648.8	42929.2	22034.7	22768.6	20143.1	43318.1	47798.7	37670.8
10.64_659.4125m/z	659.412	10.6366	pos	(2R)-2-[[(2R)-2-amino-3-(1-methoxycarbonylindol-3-yl)propanoyl]-[(2S)-2-[[(2R,6S)-2,6-dimethylpiperidine-1-carbonyl]amino]-4,4-dimethylpentanoyl]amino]hexanoic acid	HMDB0260055				44208877		LNGMSNLRAISCCZ-UHFFFAOYSA-N	Organic acids and derivatives	Carboxylic acids and derivatives	Amino acids, peptides, and analogues	*	37.3	0	M+NH4	C34H51N5O7	-0.315329	0.592425	0.0864587	0.158027	-0.0986012	0.933938	573869	614462	589902	551389	580317	634483	620675	588227
10.06_439.0958m/z	439.096	10.0552	neg	(2R)-2-Amino-3-methyl-3-(2-nitrosoacetyl)sulfanylbutanoic acid	HMDB0242714				22242589		LPQSWWYVVYRQCA-UHFFFAOYSA-N	Organic acids and derivatives	Carboxylic acids and derivatives	Amino acids, peptides, and analogues	*	37.5	0	2M-H	C7H12N2O4S	-1.02873	0.130152	0.300339	0.417694	0.350965	1.27541	13321.2	10444.6	10014.7	16015.9	13932.8	11385.5	7213.15	12735.1
6.41_267.1027m/z	267.103	6.41218	neg	(2R)-2-Amino-4-(amino-butyl-oxo-lambda6-sulfanylidene)butanoic acid	HMDB0242762				53835817		GFOGRACHLXXZJN-UHFFFAOYSA-N	Organic acids and derivatives	Carboxylic acids and derivatives	Amino acids, peptides, and analogues	*	37.5	0	M+FA-H	C8H18N2O3S	3.16833	0.0765577	0.58783	0.688172	0.18365	1.13575	15060.5	13260.4	12624.8	15238.7	17318.2	8612.34	13067	18101.8
0.61_309.1653m/z	309.165	0.613417	pos	(2R)-2-Amino-6-[[(3S,4R,5R)-3,4,5,6-tetrahydroxy-2-oxohexyl]amino]hexanoic acid	HMDB0242138				123708		BFSYFTQDGRDJNV-QCNRFFRDSA-N	Organic acids and derivatives	Carboxylic acids and derivatives	Amino acids, peptides, and analogues	**	57.1	0	M+H	C12H24N2O7	-1.03701	0.161753	0.00153474	0.00671487	0.734344	1.66364	5859.53	3522.11	5541.44	5595.9	6441.24	3607.99	3349.65	3608.7
0.70_159.0530n	160.06	0.699483	pos	(2R,4S)-Pyrrolidine-2,4-dicarboxylic acid	HMDB0242583				3868		NRSBQSJHFYZIPH-UHFFFAOYSA-N	Organic acids and derivatives	Carboxylic acids and derivatives	Amino acids, peptides, and analogues	**	53.4	0	M+H, M+Na	C6H9NO4	-1.16785	0.690564	7.50546e-07	3.42058e-05	2.70077	6.50148	48774.9	7502.11	47781.8	48385.4	50157.4	7936.99	6906.36	7662.99
0.75_173.0919m/z	173.092	0.7457	pos	(2R,6S)-2,6-Diaminoheptanedioic acid	HMDB0242532	352		C00666	865		GMKMEZVLHJARHF-UHFFFAOYSA-N	Organic acids and derivatives	Carboxylic acids and derivatives	Amino acids, peptides, and analogues	**	58	0	M+H-H2O	C7H14N2O4	-0.732222	0.130153	0.014607	0.03845	2.00662	4.01839	2170.2	540.066	2216.77	2605.47	1688.34	1007.28	1.50135e-07	612.913
6.91_381.1875m/z	381.187	6.90588	pos	(2S)-1-[(2S)-3-(4H-Imidazol-4-yl)-2-[[(2S)-5-oxopyrrolidine-2-carbonyl]amino]propanoyl]pyrrolidine-2-carboxylic acid	HMDB0250908				20564081		ADDJKOLVQCQUMT-UHFFFAOYSA-N	Organic acids and derivatives	Carboxylic acids and derivatives	Amino acids, peptides, and analogues	*	41.9	30.1	M+NH4	C16H21N5O5	-1.65369	0.231385	0.449537	0.562508	0.226351	1.16987	82627	70629.1	104236	84203.7	59441.6	63083.5	82756.6	66047.2
4.86_339.2139m/z	339.214	4.86297	pos	(2S)-2-(2-Benzamidoethylamino)-5-(diaminomethylideneamino)pentanoic acid	HMDB0257707						MBLBNYZSCFZQHW-UHFFFAOYSA-N	Organic acids and derivatives	Carboxylic acids and derivatives	Amino acids, peptides, and analogues	*	39.4	0	M+NH4	C15H23N5O3	0.00221007	0.239545	0.00196502	0.00813743	0.408328	1.32715	20882.2	15734.7	21742.3	20081.5	20822.8	15525	16736.8	14942.1
6.74_378.1330m/z	378.133	6.73512	pos	(2S)-2-(Butanoylamino)-5-[[(1R)-2-(carboxymethylamino)-2-oxo-1-(sulfanylmethyl)ethyl]amino]-5-oxo-pentanoic acid	HMDB0252946				10429663		DGUXHHQFPBXNAB-UHFFFAOYSA-N	Organic acids and derivatives	Carboxylic acids and derivatives	Amino acids, peptides, and analogues	*	38.5	0	M+H	C14H23N3O7S	0.0545791	0.241491	0.084046	0.154481	0.514792	1.42879	22296.4	15605.1	18925	19944.5	28019.6	14557.1	16033.8	16224.4
0.77_465.1018m/z	465.102	0.765	neg	(2S)-2-[(2-Carboxy-2-oxoethyl)amino]pentanedioic acid	HMDB0257920						XREHQPOYORRYEU-UHFFFAOYSA-N	Organic acids and derivatives	Carboxylic acids and derivatives	Amino acids, peptides, and analogues	*	38.4	0	2M-H	C8H11NO7	4.21343	0.38146	0.000485578	0.00278505	5.13873	35.23	13194.4	374.522	11051	15324.9	13207.3	432.684	289.954	400.927
9.78_591.2245m/z	591.225	9.77577	neg	(2S)-2-[(4-Methylphenyl)sulfonylamino]-3-[[4-oxo-5-(2-piperidin-4-ylethyl)-7,8-dihydro-6H-pyrazolo[1,5-a][1,4]diazepine-2-carbonyl]amino]propanoic acid	HMDB0260138				22991813		YLFFZEQHDMFOEC-UHFFFAOYSA-N	Organic acids and derivatives	Carboxylic acids and derivatives	Amino acids, peptides, and analogues	*	38	0	M+FA-H	C25H34N6O6S	0.449942	0.0951726	0.613915	0.710872	0.121113	1.08757	36927.2	33953.7	39220.5	39767.4	31793.7	42725.8	32934	26201.5
11.76_469.3130m/z	469.313	11.7562	pos	(2S)-2-[[(2S)-2-[[(2S)-2-Amino-5-(diaminomethylideneamino)pentanoyl]amino]-5-(diaminomethylideneamino)pentanoyl]amino]-5-(diaminomethylideneamino)pentanoic acid	HMDB0260139				4631411		XPSGESXVBSQZPL-UHFFFAOYSA-N	Organic acids and derivatives	Carboxylic acids and derivatives	Amino acids, peptides, and analogues	*	43	38.4	M+H-H2O	C18H38N12O4	4.94862	0.549858	0.0641858	0.124717	0.355358	1.2793	152773	119419	138992	178374	140954	123620	113743	120894
9.78_435.2348m/z	435.235	9.78282	pos	(2s)-2-[[(2s)-2-Acetamido-5-[[n-(Methylcarbamoyl)carbamimidoyl]amino]pentanoyl]-Methyl-Amino]-3-Phenyl-Propanoic Acid	HMDB0250026						NXHZAKRRBAPHDQ-UHFFFAOYSA-N	Organic acids and derivatives	Carboxylic acids and derivatives	Amino acids, peptides, and analogues	*	37	0	M+H	C20H30N6O5	-0.501451	0.856176	1.02675e-05	0.000169961	4.41747	21.3694	66691.5	3120.89	63561.6	69386.1	67126.9	1.50135e-07	4653.09	4709.58
6.23_454.1855m/z	454.185	6.22847	pos	(2S)-2-[[(2S)-2-Amino-3-(1H-imidazol-5-yl)propanoyl]-(2-benzamidoethyl)amino]-4-methylpentanoic acid	HMDB0257607						SETHRHBTCVMBTL-UHFFFAOYSA-N	Organic acids and derivatives	Carboxylic acids and derivatives	Amino acids, peptides, and analogues	*	38.9	0	M+K	C21H29N5O4	0.879042	0.85826	0.000128426	0.00102392	-1.22012	0.429248	48362.9	112669	46363.2	52030.4	46695	119441	112995	105570
4.56_383.1012m/z	383.101	4.55842	pos	(2S)-2-[[(2S)-2-Aminopropanoyl]-naphthalen-2-ylamino]pentanedioic acid	HMDB0260140						HPKYNEZNHPFKGT-UHFFFAOYSA-N	Organic acids and derivatives	Carboxylic acids and derivatives	Amino acids, peptides, and analogues	*	38	0	M+K	C18H20N2O5	2.36208	0.421815	1.87646e-06	5.92462e-05	7.03979	131.579	15523	117.974	16135.2	14941.1	15492.7	353.923	1.50135e-07	1.50135e-07
9.22_511.1537m/z	511.154	9.21782	neg	(2S)-2-[[4-[(2,4-Diaminopteridin-6-yl)methyl]-2,3-dihydro-1,4-benzothiazine-7-carbonyl]amino]hexanedioic acid	HMDB0254965				20730824		WEEYASWRWODDTJ-UHFFFAOYSA-N	Organic acids and derivatives	Carboxylic acids and derivatives	Amino acids, peptides, and analogues	*	36.5	0	M-H	C22H24N8O5S	3.76422	0.249987	0.00769006	0.023279	-1.00482	0.498334	5789.88	11618.5	6655.69	6100.84	4613.11	13016.8	12166.6	9672.01
4.77_414.1520m/z	414.152	4.77413	neg	(2S)-2-Amino-3-[(2S,3R)-2-amino-3-[(2S)-2-amino-3-(4-hydroxyphenyl)propanoyl]oxybutanoyl]oxypropanoic acid	HMDB0257991						ODWBYFZNYLZCFM-UHFFFAOYSA-N	Organic acids and derivatives	Carboxylic acids and derivatives	Amino acids, peptides, and analogues	*	38.5	0	M+FA-H	C16H23N3O7	0.404644	0.611803	7.17871e-08	1.11616e-05	4.34712	20.3524	34053.7	1673.21	34496.6	34159.8	33504.8	1352.04	1945.48	1722.1
3.66_227.1040m/z	227.104	3.65642	neg	(2S)-3-Hydroxy-1-[(2S)-pyrrolidine-2-carbonyl]pyrrolidine-2-carboxylic acid	HMDB0257791						JZIYFOXZKMYPMV-UHFFFAOYSA-N	Organic acids and derivatives	Carboxylic acids and derivatives	Amino acids, peptides, and analogues	*	41.4	14.2	M-H	C10H16N2O4	1.28994	0.275763	1.79392e-05	0.000246825	3.67903	12.8085	7159.74	558.983	7362.24	7495.51	6621.47	509.031	644.888	523.031
5.23_277.0683m/z	277.068	5.23163	neg	(2S)-5-Amino-2-[(2-carboxy-2-oxoethyl)amino]-5-oxopentanoic acid	HMDB0257975						FBZQQZFTYAAHAJ-UHFFFAOYSA-N	Organic acids and derivatives	Carboxylic acids and derivatives	Amino acids, peptides, and analogues	*	39.9	4.56	M+FA-H	C8H12N2O6	2.28958	0.162525	0.213594	0.319845	0.106279	1.07645	53976	50142.7	52191.1	50875.5	58861.3	49788.1	51648.8	48991.1
7.10_373.2601m/z	373.26	7.10257	neg	(2S)-6-Amino-2-(2-iminoethylamino)hexanoic Acid	HMDB0253432				17897121		NNRMAICNBIUGOW-UHFFFAOYSA-N	Organic acids and derivatives	Carboxylic acids and derivatives	Amino acids, peptides, and analogues	*	37.1	0	2M-H	C8H17N3O2	8.61741	0.143386	0.143732	0.235026	-0.321294	0.800352	10614.2	13262	12486.3	10089.3	9267.14	15266.6	13017.3	11502
1.54_110.0248m/z	110.025	1.5412	neg	(2S)-6-Oxa-1-azabicyclo[3.1.0]hexane-2-carboxylic acid	HMDB0260147				53830296		GBYVFZVPFPPNDL-UHFFFAOYSA-N	Organic acids and derivatives	Carboxylic acids and derivatives	Amino acids, peptides, and analogues	**	50.4	19.7	M-H2O-H	C5H7NO3	0.475821	0.492249	6.9821e-08	1.11616e-05	4.35364	20.4445	22040.3	1078.06	22269.5	22239.5	21611.8	1002.14	1122.66	1109.36
5.67_583.2017m/z	583.202	5.67008	neg	(2S,4S)-Monatin	HMDB0041309	95722			9926066	146142-94-1	RMLYXMMBIZLGAQ-UHFFFAOYSA-N	Organic acids and derivatives	Carboxylic acids and derivatives	Amino acids, peptides, and analogues	*	38.4	0	2M-H	C14H16N2O5	-4.95723	0.16296	0.157107	0.252118	-0.391067	0.762565	11257.8	14763.1	14482.1	8191.53	11099.8	13018.1	15618.4	15652.6
9.73_370.1874m/z	370.187	9.72918	neg	(3R-(3alpha,4alpha(2R*,3R*),5beta,6beta))-5-Methoxy-4-(2-methyl-3-(3-methyl-2-butenyl)oxiranyl)-1-oxaspiro(2.5)octan-6-ol carbamate	HMDB0260151				14942886		DBJJYYOGHACTNG-UHFFFAOYSA-N	Organic acids and derivatives	Carboxylic acids and derivatives	Amino acids, peptides, and analogues	*	38	0	M+FA-H	C17H27NO5	0.925453	0.2341	0.0373805	0.0812979	0.3775	1.29909	24570.4	18913.5	21476.5	26222.3	26012.4	20159.3	19649.9	16931.4
0.87_129.0427n	128.035	0.86575	neg	(3R,5S)-1-pyrroline-3-hydroxy-5-carboxylic Acid	HMDB0062585	63470		C04281	11966267		WFOFKRKDDKGRIK-DMTCNVIQSA-N	Organic acids and derivatives	Carboxylic acids and derivatives	Amino acids, peptides, and analogues	***	61.8	48.9	M-H, M+FA-H, M-H2O-H	C5H7NO3	0.837417	0.501573	4.97244e-05	0.000515822	1.28099	2.43005	37177.8	15299.2	37862.4	35028.5	38642.7	15106.4	16122.9	14668.2
0.66_262.0685m/z	262.068	0.663883	pos	(3s)-3-(Benzyloxy)-L-Aspartic Acid	HMDB0250058				4133412		BYOBCYXURWDEDS-UHFFFAOYSA-N	Organic acids and derivatives	Carboxylic acids and derivatives	Amino acids, peptides, and analogues	*	37.8	0	M+Na	C11H13NO5	-0.506556	0.216288	0.0245897	0.0581987	0.943573	1.92329	9688.59	5037.52	10330.9	7251.74	11483.2	5528.89	4253.47	5330.19
9.20_481.2763m/z	481.276	9.20287	pos	(3S)-4-[[(1S)-1-Carboxy-2-phenylethyl]amino]-3-[8-(diaminomethylideneamino)octanoylamino]-4-oxobutanoic acid	HMDB0257534				10027401		PLSJXKVBQIPFJY-UHFFFAOYSA-N	Organic acids and derivatives	Carboxylic acids and derivatives	Amino acids, peptides, and analogues	*	38.7	0	M+NH4	C22H33N5O6	-1.35818	0.585711	0.0124717	0.0339882	2.52516	5.75635	39598.4	6879.08	43012.8	49769.5	26013	4258.66	12349.1	4029.48
10.80_469.0599m/z	469.06	10.795	neg	(4R)-3-((2S)-3-Mercapto-2-methylpropanoyl)-4-thiazolidinecarboxylic acid	HMDB0259957						FWNWATHTRVGPDX-UHFFFAOYSA-N	Organic acids and derivatives	Carboxylic acids and derivatives	Amino acids, peptides, and analogues	*	36.2	0	2M-H	C8H13NO3S2	-0.39405	0.00578765	0.991366	0.994424	0.00340048	1.00236	225943	225411	168208	290191	219429	196165	284888	195180
5.95_268.0964m/z	268.096	5.94755	pos	(4S)-4-Amino-5-[(2R)-2-amino-3-sulfanylpropanoyl]oxy-5-oxopentanoic acid	HMDB0257667						ANDRTDSFNRRDHQ-UHFFFAOYSA-N	Organic acids and derivatives	Carboxylic acids and derivatives	Amino acids, peptides, and analogues	*	38.3	0	M+NH4	C8H14N2O5S	1.07177	0.223958	0.0629937	0.122946	-0.201429	0.869689	36774.5	42284.6	36337.2	38924.2	35062	41378.6	45814.7	39660.6
9.51_525.1694m/z	525.169	9.50687	neg	(4S,7S,12Br)-7-[[(2R)-2-acetylsulfanyl-3-phenylpropanoyl]amino]-6-oxo-2,3,4,7,8,12b-hexahydro-1H-pyrido[2,1-a][2]benzazepine-4-carboxylic acid	HMDB0254377						AIEZUMPHACQOGT-UHFFFAOYSA-N	Organic acids and derivatives	Carboxylic acids and derivatives	Amino acids, peptides, and analogues	*	37.2	4.02	M+FA-H	C26H28N2O5S	-1.47946	0.826193	0.00338029	0.0122664	-1.00609	0.497894	61491.6	123503	54983.7	52145.3	77345.8	122131	113931	134449
4.21_315.0102m/z	315.01	4.20958	neg	(5R,6S)-3-(2-Carbamoyloxyethylsulfanyl)-6-(1-hydroxyethyl)-7-oxo-4-thia-1-azabicyclo[3.2.0]hept-2-ene-2-carboxylic acid	HMDB0247681				9974121		LVCPLOQIOKEULU-UHFFFAOYSA-N	Organic acids and derivatives	Carboxylic acids and derivatives	Amino acids, peptides, and analogues	*	37.7	6.71	M-H2O-H	C11H14N2O6S2	-3.786	0.839344	2.31264e-05	0.000296883	-1.0354	0.487879	58281.3	119458	57720.3	59768.4	57355.1	120891	123096	114388
7.52_337.0492m/z	337.049	7.51862	neg	(5R,6S)-6-[(1R)-1-Hydroxyethyl]-7-oxo-3-pyridin-3-yl-4-thia-1-azabicyclo[3.2.0]hept-2-ene-2-carboxylic acid	HMDB0248272				14589696		BFYPGIMLKFZWEI-UHFFFAOYSA-N	Organic acids and derivatives	Carboxylic acids and derivatives	Amino acids, peptides, and analogues	*	37.2	0	M+FA-H	C13H12N2O4S	-2.70381	0.126886	0.464461	0.576887	0.207939	1.15504	27675.7	23960.9	34582	27253.6	21191.6	26551.3	26331.5	18999.9
6.05_485.1049m/z	485.105	6.04683	neg	(6R,7R)-6-Methoxy-3,7-dimethyl-8-oxo-5-thia-1-azabicyclo[4.2.0]oct-2-ene-2-carboxylic acid	HMDB0258050						UCKZMPLVLCKKMO-UHFFFAOYSA-N	Organic acids and derivatives	Carboxylic acids and derivatives	Amino acids, peptides, and analogues	*	37.9	0	2M-H	C10H13NO4S	-1.74214	0.182485	0.143634	0.23491	0.179317	1.13235	36737.4	32443.6	39685	37961.1	32566.2	32329.1	30774.7	34227
1.49_188.0931m/z	188.093	1.48582	neg	(R)-1-Methylpiperidine-2-carboxylic acid	HMDB0242107				11286529		BPSLZWSRHTULGU-ZCFIWIBFSA-N	Organic acids and derivatives	Carboxylic acids and derivatives	Amino acids, peptides, and analogues	*	39	0	M+FA-H	C7H13NO2	1.56071	0.243134	1.62939e-06	5.47096e-05	3.65663	12.6112	5559.12	440.808	5666.92	5678.66	5331.78	439.688	488.571	394.167
0.75_317.0643m/z	317.064	0.749617	neg	(R)-2-Amino-3-(2-propynylthio)propanoic Acid	HMDB0246154				21201343		JAKVEOCMEMGHGB-UHFFFAOYSA-N	Organic acids and derivatives	Carboxylic acids and derivatives	Amino acids, peptides, and analogues	*	38.2	0	2M-H	C6H9NO2S	2.53564	0.114666	7.39868e-06	0.00013635	32.8216	7.59091e+09	1139.66	1.50135e-07	1215.37	1095.2	1108.41	1.50135e-07	1.50135e-07	1.50135e-07
7.93_619.2508m/z	619.251	7.93317	pos	(S)-3-(4-Methoxyphenyl)-N-((S)-1-((R)-2-methyloxiran-2-yl)-1-oxo-3-phenylpropan-2-yl)-2-((S)-2-(2-morpholinoacetamido)propanamido)propanamide	HMDB0260206				74075701		WQAVPPWWLLVGFK-UHFFFAOYSA-N	Organic acids and derivatives	Carboxylic acids and derivatives	Amino acids, peptides, and analogues	*	37	0	M+K	C31H40N4O7	-3.58371	0.467849	0.00116611	0.00540673	-0.668574	0.629128	33051.2	52534.9	31971	32823.8	34358.8	55856.7	53502.2	48245.8
[truncated: 9,500 more rows]
