# Supplementary material for: Non-Targeted Metabolomic Analysis of Ethanol Extract of Propolis and Its Anti-Inflammatory Effects in LPS-Induced BV2 Microglial Cells via the TLR4 Signaling Pathway
Source: Nutrients. 2025 Aug 30;17(17):2831. doi: 10.3390/nu17172831 (PMC12430253; doi:10.3390/nu17172831)
Supplement: Supplementary file 1 [file nutrients-17-02831-s001.zip › Supplementary File S2. Different metabolites between the samples of HN and SD..xlsx]

## Sheet: Sheet1
Supplementary File S2. Different metabolites between the samples of HN and SD.
ID	m/z	Retention time (min)	Ion mode	Metabolites	HMDB	METLIN	Lipidmaps	kegg	PubChem	CAS	InChIKey	Super Class	Class	Sub Class	level	Score	Fragmentation Score	Adducts	Formula	Mass Error (ppm)	VIP	P-value	adj.P-value	log2(FC)	FC	average(C)	average(A)	C1	C2	C3	A1	A2	A3
9.97_903.2820m/z	903.282	9.96577	pos	Salviamalvin			LMPK12010391		44256996		QNMMYAPDZHKBLE-UHFFFAOYSA-O	Lipids and lipid-like molecules	Polyketides	Flavonoids	*	38.6	0	M+NH4	C42H45O21+	3.15828	1.00224	0.00149884	0.00657728	-39.1199	1.67393e-12	1.50135e-07	89690	1.50135e-07	1.50135e-07	1.50135e-07	89881	69531.6	109657
6.29_425.2770n	426.284	6.2901	pos	PGE2-dihydroxypropanylamine		45399	LMFA03010192		24778494		QJOORAQHWWTUIP-HIGMCGMBSA-N	Lipids and lipid-like molecules	Fatty Acyls	Eicosanoids	*	39.4	4.73	M+H, M+Na	C23H39NO6	-1.62615	3.05681	4.42758e-09	3.88601e-06	-6.70821	0.00956375	7803.99	815997	7369.19	7250.58	8792.21	808810	815883	823299
0.72_729.2314m/z	729.231	0.7186	neg	Citbismine C	HMDB0041435	95831			85149847	169055-79-2	BDURUBOYNAVRCF-UHFFFAOYSA-N	Organoheterocyclic compounds	Quinolines and derivatives	Benzoquinolines	*	37.2	0	M+FA-H	C37H36N2O11	1.833	3.2758	2.33336e-07	1.91847e-05	-6.27898	0.0128777	12111.9	940534	9971.3	14564.4	11800.1	926983	928147	966473
0.72_1075.3325n	1074.33	0.7186	neg	2E,4Z,7Z,10Z,13Z,16Z,19Z-docosaheptaenoyl-CoA			LMFA07050441		86289278		HTSMCTDWAPSBNO-CWGSFJFBSA-N	Lipids and lipid-like molecules	Fatty Acyls	Fatty esters	*	36.4	0	M-H2O-H, M-H	C43H64N7O17P3S	3.01802	1.98764	5.49728e-05	0.000553129	-5.17852	0.0276128	9761.88	353528	10240.4	9147.13	9898.06	389974	325951	344658
8.47_348.2888m/z	348.289	8.4695	pos	O-Arachidonoyl Ethanolamine	HMDB0013655	45749	LMFA00000014		5712057	443129-35-9	DLHLOYYQQGSXCC-DOFZRALJSA-N	Lipids and lipid-like molecules	Fatty Acyls	Fatty acid esters	*	42.9	27.3	M+H	C22H37NO2	-2.59413	2.17921	0.000175563	0.0013009	-5.03775	0.0304429	13039.9	428339	39119.6	1.50135e-07	1.50135e-07	390241	482765	412013
6.27_456.1648m/z	456.165	6.27467	pos	N-Pyridazin-3-yl-4-[[3-[5-(trifluoromethyl)pyridin-2-yl]oxyphenyl]methylidene]piperidine-1-carboxamide	HMDB0256363						BATCTBJIJJEPHM-UHFFFAOYSA-N	Organic oxygen compounds	Organooxygen compounds	Ethers	*	38.6	0	M+H	C23H20F3N5O2	1.2866	1.37065	3.94018e-06	9.17919e-05	-4.93357	0.0327227	5505.2	168238	3913.28	8201.69	4400.63	161663	166366	176685
0.73_458.1860m/z	458.186	0.730433	pos	Propylene glycol alginate	HMDB0039860	94406					HDSBZMRLPLPFLQ-UHFFFAOYSA-N	Organic oxygen compounds	Organooxygen compounds	Carbohydrates and carbohydrate conjugates	*	38.5	0	M+NH4	C17H28O13	-1.78553	1.34322	5.86182e-06	0.000118025	-4.5371	0.0430721	7038.05	163401	7253.6	6081.27	7779.28	154492	171385	164327
9.97_789.3803m/z	789.38	9.96577	pos	Rubiscolin-6	HMDB0257355						WNALJHAPDVEDJB-UHFFFAOYSA-N	Benzenoids	Anthracenes	Anthraquinones	*	38.4	0	M+Na	C39H54N6O10	1.17342	1.36596	5.12533e-05	0.00052675	-4.4788	0.0448484	7621.45	169938	1.50135e-07	11494.1	11370.3	185212	158460	166143
0.73_404.1047m/z	404.105	0.734367	neg	Cabotegravir	HMDB0249523				66799609		WCWSTNLSLKSJPK-UHFFFAOYSA-N	Organoheterocyclic compounds	Pyridines and derivatives	Pyridinecarboxylic acids and derivatives	*	37.7	0	M-H	C19H17F2N3O5	-3.98953	6.70971	3.01078e-05	0.000358903	-3.89887	0.0670383	281037	4.19218e+06	301955	267566	273590	4.53693e+06	3.90107e+06	4.13856e+06
0.73_618.2256m/z	618.226	0.734367	neg	MET-enkephalin		330263		C11684	443363	58569-55-4	YFGBQHOOROIVKG-FKBYEOEOSA-N	Unclassified	Unclassified	Unclassified	*	37	0	M+FA-H	C27H35N5O7S	2.93385	1.46358	3.688e-05	0.000416849	-3.23023	0.106562	22206.1	208386	15221.3	24717.7	26679.3	191350	214725	219083
0.73_116.0704m/z	116.07	0.730433	pos	D-Proline	HMDB0003411	58150		C00763	8988	344-25-2	ONIBWKKTOPOVIA-SCSAIBSYSA-N	Organic acids and derivatives	Carboxylic acids and derivatives	Amino acids, peptides, and analogues	***	75.1	93.3	M+H	C5H9NO2	-1.59836	1.9925	0.000103133	0.000875878	-3.19182	0.109438	42544.3	388753	43432.4	40832.2	43368.4	346465	396926	422869
10.82_394.1410n	412.175	10.8196	pos	Purpurin			LMPK12140007		42607797		QLKSLGRVBGVPPG-XODARUQUSA-N	Lipids and lipid-like molecules	Polyketides	Flavonoids	*	48.2	45.4	M+NH4, M+K, M+H	C23H22O6	-1.65729	2.96981	5.97525e-05	0.000589167	-3.12572	0.114568	99319.6	866902	104614	103007	90338	937646	788840	874221
0.72_445.0733m/z	445.073	0.7186	neg	Methyl 4-chloro-1H-indole-3-acetate	HMDB0032937	446809			161268	19077-78-2	SYPGJEURLIGNPE-UHFFFAOYSA-N	Organoheterocyclic compounds	Indoles and derivatives	Indolyl carboxylic acids and derivatives	*	37	0	2M-H	C11H10ClNO2	1.27885	1.19004	1.17413e-05	0.000184945	-3.06464	0.119523	16675.5	139517	18928.1	15183.5	15914.9	146603	140667	131281
0.72_342.1165n	387.115	0.7186	neg	Alpha-Lactose	HMDB0000186	984806		C00243	84571		GUBGYTABKSRVRQ-XLOQQCSPSA-N	Organic oxygen compounds	Organooxygen compounds	Carbohydrates and carbohydrate conjugates	***	69.9	63.3	M+FA-H, 2M-H, M-H	C12H22O11	0.860861	11.7733	5.33793e-08	1.03425e-05	-2.86797	0.13698	1.90315e+06	1.38937e+07	1.90163e+06	1.85765e+06	1.95019e+06	1.36689e+07	1.40318e+07	1.39804e+07
11.22_534.3187n	557.308	11.2198	pos	neriifolin		43898	LMST01120021	C08876	441867	466-07-9	VPUNMTHWNSJUOG-BAOINKAISA-N	Lipids and lipid-like molecules	Steroids and steroid derivatives	Sterols	*	46.8	37.4	M+H, M+NH4, M+Na, M+H-H2O	C30H46O8	-0.98794	5.46927	4.70674e-07	2.74034e-05	-2.81593	0.142011	428479	3.01724e+06	406094	410505	468839	3.05941e+06	3.05161e+06	2.94069e+06
0.60_305.9211n	304.914	0.598283	neg	3-(4-Iodophenyl)-2-mercapto-(Z)-2-propenoic acid	HMDB0256176				24906274		DJCVSFWGKYHMKH-UHFFFAOYSA-N	Phenylpropanoids and polyketides	Cinnamic acids and derivatives	Cinnamic acids	*	38.6	0	M-H2O-H, M-H	C9H7IO2S	-0.300098	2.19938	6.31387e-05	0.000613009	-2.45511	0.182364	93922.7	515028	85489.4	94864.5	101414	467808	541505	535772
0.75_370.0827m/z	370.083	0.7457	pos	Cephalexin	HMDB0014707	1626		C06895	27447	15686-71-2	ZAIPMKNFIOOWCQ-UEKVPHQBSA-N	Organoheterocyclic compounds	Lactams	Beta lactams	*	40.9	17.8	M+Na	C16H17N3O4S	-1.40382	1.23376	0.000163003	0.00123075	-2.41394	0.187643	30732.6	163782	28518.9	29647.8	34031	145530	177741	168076
4.21_367.0630m/z	367.063	4.20958	neg	L-gamma-Glutamyl-S-allylthio-L-cysteine	HMDB0038515	93192			131752387		VTEHWEWRSAXLHY-UHFFFAOYSA-N	Organic acids and derivatives	Carboxylic acids and derivatives	Amino acids, peptides, and analogues	*	43.2	32.6	M+FA-H	C11H18N2O5S2	-2.82306	3.1598	0.000161567	0.00122277	-2.41254	0.187825	201839	1.07462e+06	170674	222515	212329	1.06101e+06	1.18712e+06	975711
0.60_143.9967m/z	143.997	0.598117	pos	Hydroxy(oxo)methanesulfonic acid	HMDB0246688				18466245		DIORMHZUUKOISG-UHFFFAOYSA-N	Organic acids and derivatives	Organic sulfonic acids and derivatives	Organosulfonic acids and derivatives	*	38.3	1.96	M+NH4	CH2O5S	4.47908	1.19228	5.04776e-05	0.000520892	-2.38091	0.191988	29381.1	153036	28593.5	30267.7	29282.1	139925	157420	161763
4.21_366.0668m/z	366.067	4.20958	neg	Beta-Citryl-L-glutamic acid	HMDB0013220				21125622	69281-09-0	GAQNUGISBQJMKO-UHFFFAOYSA-N	Organic acids and derivatives	Carboxylic acids and derivatives	Amino acids, peptides, and analogues	*	39.4	14.7	M+FA-H	C11H15NO10	-3.25987	1.36147	0.000245783	0.00167109	-2.37244	0.193118	38860.9	201229	32256.5	45024.2	39302.1	220936	177772	204978
0.58_102.0337m/z	102.034	0.582867	pos	Benzoxazole	HMDB0249037	336429			9228		BCMCBBGGLRIHSE-UHFFFAOYSA-N	Organoheterocyclic compounds	Benzoxazoles	Unclassified	*	38.5	1.43	M+H-H2O	C7H5NO	-1.41222	4.62875	0.000196816	0.00141265	-2.36484	0.194139	451668	2.32652e+06	395593	522632	436779	2.24587e+06	2.59596e+06	2.13774e+06
9.83_247.0962m/z	247.096	9.82857	pos	Corticrocin		89891	LMFA01031041		12304001		PXPBPRNNNVMUEY-CZBFJCMTSA-N	Lipids and lipid-like molecules	Fatty Acyls	Fatty Acids and Conjugates	*	50.2	54.7	M+H	C14H14O4	-1.03677	1.40528	9.46336e-07	3.86125e-05	-2.30222	0.20275	43474.4	214423	43474.1	42657.8	44291.1	213238	220773	209258
8.45_297.0769m/z	297.077	8.4479	neg	7-Hydroxy-2-methylisoflavone	HMDB0033979	47524	LMPK12050001		5380976	2859-88-3	BBCDTCKKROIGAB-UHFFFAOYSA-N	Phenylpropanoids and polyketides	Isoflavonoids	Isoflav-2-enes	*	49	49.8	M+FA-H	C16H12O3	0.327018	1.79961	1.35083e-06	4.81372e-05	-2.06493	0.238997	88055.2	368436	85169.5	90606.7	88389.5	375278	373352	356679
0.72_377.0858m/z	377.086	0.7186	neg	2,2-Dichloro-12-(4-chlorophenyl)dodecanoic acid	HMDB0249301				9929731		GPCJDSXBRMKASP-UHFFFAOYSA-N	Lipids and lipid-like molecules	Fatty Acyls	Fatty acids and conjugates	*	38.3	54.5	M-H	C18H25Cl3O2	2.89499	8.7804	0.000778597	0.00398304	-2.00613	0.24894	2.26192e+06	9.08618e+06	2.32046e+06	2.18248e+06	2.28281e+06	1.0565e+07	8.25235e+06	8.44121e+06
9.83_410.1361n	428.17	9.82857	pos	(5a,6a,8a,11a)-8-Hydroxy-2-oxo-1(10),3-guaiadien-12,6-olide-15-al 8-(4-hydroxyphenylacetate)	HMDB0039048	93654			131752526	374536-44-4	CICWEHOIACOOIN-UHFFFAOYSA-N	Benzenoids	Phenols	1-hydroxy-2-unsubstituted benzenoids	*	48.2	47.8	M+NH4, M+K, M+H	C23H22O7	-1.17769	2.89523	2.08479e-06	6.29109e-05	-1.89598	0.26869	266656	992429	253507	280353	266108	1.00773e+06	960750	1.0088e+06
7.62_412.1747m/z	412.175	7.62267	pos	8-C-Methylvellokaempferol 3,5-dimethyl ether		51093	LMPK12112679		44259650		NKFTUEUJDUEFQR-UHFFFAOYSA-N	Lipids and lipid-like molecules	Polyketides	Flavonoids	*	40.5	11	M+NH4	C23H22O6	-1.87325	1.53581	2.9204e-06	7.61387e-05	-1.89144	0.269537	75389.1	279698	79176.5	69696.9	77293.9	274062	288726	276307
9.29_388.2841m/z	388.284	9.29452	pos	15-HETE-GABA		75529	LMFA08020148		53477514		DNZJMTXSNAUPHB-ORLNMRMGSA-N	Lipids and lipid-like molecules	Fatty Acyls	Fatty amides	*	39	0	M+H-H2O	C24H39NO4	-1.20755	1.06281	1.75944e-08	6.94034e-06	-1.82734	0.281783	38332.3	136035	37928.9	39398.5	37669.5	135082	136533	136490
4.97_342.1331m/z	342.133	4.97255	pos	R-10-Hydroxywarfarin	HMDB0013884						KLDFTXZRAPVGLB-LDCVWXEPSA-N	Phenylpropanoids and polyketides	Homoisoflavonoids	Homoisoflavones	*	49.3	51.4	M+NH4	C19H16O5	-1.55674	3.19906	2.42811e-07	1.94782e-05	-1.80418	0.286343	355273	1.24072e+06	358364	359260	348194	1.26151e+06	1.21976e+06	1.24091e+06
13.47_364.2618n	363.254	13.465	neg	Dinormurideoxycholic acid			LMST04050015		118701769		IXDBAXFCCXETKU-GMQVOVBBSA-N	Lipids and lipid-like molecules	Steroids and steroid derivatives	Bile acids and derivatives	*	55.5	82	M-H, 2M-H	C22H36O4	1.0961	1.93474	3.38238e-05	0.000392082	-1.79877	0.287419	131207	456502	143541	131051	119029	484693	446072	438740
0.75_130.0861m/z	130.086	0.7457	pos	D-Pipecolic acid	HMDB0005960	58337			736316	1723-00-8	HXEACLLIILLPRG-RXMQYKEDSA-N	Organic acids and derivatives	Carboxylic acids and derivatives	Amino acids, peptides, and analogues	***	68.9	92.9	M+H	C6H11NO2	-1.0927	1.76118	4.83311e-06	0.000104492	-1.78879	0.289415	109466	378231	108242	107956	112200	365413	392778	376504
4.19_336.2140m/z	336.214	4.18577	pos	Decenoylcarnitine	HMDB0250918				129628702		RFZSTXLXYYWMQV-UHFFFAOYSA-N	Lipids and lipid-like molecules	Fatty Acyls	Fatty acids and conjugates	*	39.3	1.23	M+Na	C17H31NO4	-1.68482	1.45399	1.40217e-07	1.45161e-05	-1.7884	0.289493	74525.2	257433	76187.2	72837.5	74551	255246	261520	255534
9.35_721.2293m/z	721.229	9.34705	neg	Artonin D	HMDB0035961	91147			14681573	128532-95-6	JIQSDJNLGMFGDV-VZUCSPMQSA-N	Phenylpropanoids and polyketides	Linear 1,3-diarylpropanoids	Chalcones and dihydrochalcones	*	50.7	56.8	M+FA-H	C40H36O10	0.381262	2.64019	4.99903e-05	0.000517218	-1.74359	0.298625	258141	864431	241018	295952	237452	811047	890057	892189
10.18_620.3571m/z	620.357	10.1792	pos	OHOHA-PE			LMGP20020042		134812372		AKIIAWKLBFLQGS-ZLUMNJMASA-N	Lipids and lipid-like molecules	Glycerophospholipids	Oxidized glycerophospholipids	*	37.6	0	M+H	C30H54NO10P	2.08447	1.21695	0.000579336	0.00318572	-1.72849	0.301768	56487.2	187188	72642	48973.2	47846.5	197440	197737	166387
0.72_539.1389m/z	539.139	0.7186	neg	Peruvianoside II			LMPK12140457		9983198		JUTUYETVYPXSNI-MCCOEBRUSA-N	Lipids and lipid-like molecules	Polyketides	Flavonoids	*	38.5	6.66	M+FA-H	C23H26O12	-3.40308	2.52225	0.00491089	0.0163997	-1.71831	0.303905	254955	838929	241703	263273	259888	1.04568e+06	723936	747169
4.22_317.0217m/z	317.022	4.22005	pos	Neorauteen		48232	LMPK12070144		44257497		KCCUSAGBTAEBAW-UHFFFAOYSA-N	Lipids and lipid-like molecules	Polyketides	Flavonoids	*	37.4	0.264	M+K	C17H10O4	2.3993	1.32377	2.9126e-06	7.61033e-05	-1.715	0.304602	66486.6	218274	68395.2	64174.5	66890.1	217679	225161	211982
5.79_355.1413n	356.149	5.7919	pos	Gravacridonediol methyl ether	HMDB0029327	86191			5317837	37551-76-1	YYTVGIBSAJVHGD-UHFFFAOYSA-N	Organoheterocyclic compounds	Quinolines and derivatives	Benzoquinolines	*	46.4	38.7	M+H, M+Na	C20H21NO5	-2.01383	3.48065	3.95899e-07	2.53382e-05	-1.68345	0.311336	473953	1.52232e+06	490914	476228	454716	1.51893e+06	1.54654e+06	1.50148e+06
12.45_310.2501n	311.257	12.4504	pos	METHOPRENE (S)		44012		C14308	1711973	40596-69-8	NFGXHKASABOEEW-GYMWBFJFSA-N	Unclassified	Unclassified	Unclassified	*	48.7	49.5	M+H, M+Na	C19H34O3	-2.25164	3.86794	1.82544e-05	0.000249607	-1.68144	0.31177	588259	1.88683e+06	594683	610467	559627	1.95365e+06	1.92307e+06	1.78378e+06
6.15_384.1433m/z	384.143	6.15023	pos	Racemoflavone		49226	LMPK12110796		14162622		AGOMJPUUTGWSSH-UHFFFAOYSA-N	Lipids and lipid-like molecules	Polyketides	Flavonoids	*	47.8	46.1	M+NH4	C21H18O6	-2.28587	5.42565	6.66886e-07	3.22793e-05	-1.60508	0.328717	1.2475e+06	3.79505e+06	1.25462e+06	1.27612e+06	1.21174e+06	3.84904e+06	3.71115e+06	3.82496e+06
10.96_381.2550m/z	381.255	10.9606	neg	4-Ethylmethcathinone		96724			71316576		FUYPDKFWOHBUFT-UHFFFAOYSA-N	Unclassified	Unclassified	Unclassified	*	38.8	0	2M-H	C12H17NO	0.548854	1.06061	0.00219289	0.00883963	-1.55046	0.341402	52437.9	153596	43252.2	54504.6	59557.1	172066	127009	161713
5.20_509.1457m/z	509.146	5.19782	neg	Razaxaban	HMDB0257116						OFJRNBWSFXEHSA-UHFFFAOYSA-N	Benzenoids	Benzene and substituted derivatives	Anilides	*	46.6	37.3	M-H2O-H	C24H20F4N8O2	-1.87051	2.01357	1.86512e-06	5.9187e-05	-1.51646	0.349543	188664	539746	194986	184523	186483	550991	543111	525136
7.06_342.1693m/z	342.169	7.06375	pos	1-[(5-Methoxy-2,3-dihydro-1H-indol-3-yl)methylideneamino]-2-pentylguanidine	HMDB0260241				74393279		IIRCVWRUKQVUOZ-UHFFFAOYSA-N	Organoheterocyclic compounds	Indoles and derivatives	Indolines	*	39.2	0	M+K	C16H25N5O	0.913021	1.16242	1.25904e-06	4.64317e-05	-1.50229	0.352992	63816.1	180786	66682.9	64973.6	59791.8	179453	183603	179303
9.76_539.1719m/z	539.172	9.76023	neg	Alloimperatorin	HMDB0301848	348015		C09053	69502	642-05-7	KDXVVZMYSLWJMA-UHFFFAOYSA-N	Phenylpropanoids and polyketides	Coumarins and derivatives	Furanocoumarins	**	57.8	27	2M-H	C16H14O4	1.33631	1.86587	3.63756e-06	8.68532e-05	-1.49285	0.35531	166202	467766	162123	164128	172355	458983	460946	483370
5.93_340.1176m/z	340.118	5.93227	pos	4-(3,4-Dihydroxyphenyl)-2,3-dihydro-2,3-dihydroxy-1H-phenalen-1-one	HMDB0037110	92082			85362234		KYFLPCGJIAGYKZ-UHFFFAOYSA-N	Benzenoids	Naphthalenes	Phenylnaphthalenes	*	50.3	57	M+NH4	C19H14O5	-1.02152	1.56801	2.00517e-05	0.000267384	-1.44681	0.366831	123651	337080	129329	124574	117050	321658	350677	338904
11.69_759.5423m/z	759.542	11.6861	neg	DG(11D5/11M3/0:0)	HMDB0116380						HFFMWATZANYXIQ-KDXMTYKHSA-N	Lipids and lipid-like molecules	Fatty Acyls	Fatty acids and conjugates	*	48	43.9	M+FA-H	C44H74O7	0.918971	1.31669	4.87596e-05	0.000508042	-1.39237	0.38094	92800.4	243609	101974	93878.9	82548.1	238289	255209	237329
0.72_504.1695n	549.168	0.7186	neg	Galactotriose	HMDB0029922	86590			455149	5077-30-5	DBTMGCOVALSLOR-UHFFFAOYSA-N	Organic oxygen compounds	Organooxygen compounds	Carbohydrates and carbohydrate conjugates	***	65.9	62.7	M+FA-H, 2M-H, M-H	C18H32O16	0.91474	2.35046	7.97058e-06	0.000142301	-1.38253	0.383545	297977	776902	297930	285291	310709	795852	748314	786539
13.47_365.2681m/z	365.268	13.4704	pos	16,16-dimethyl-PGE1		36128	LMFA03010057		5283058	41692-15-3	RQOFITYRYPQNLL-ZWSAOQBFSA-N	Lipids and lipid-like molecules	Fatty Acyls	Eicosanoids	*	45.4	33	M+H-H2O	C22H38O5	-1.3621	1.16278	2.55758e-05	0.000318973	-1.3654	0.388127	74485	191909	78937	70205.9	74312.1	182751	194484	198491
11.30_393.2652m/z	393.265	11.2976	neg	ent-16b,19-Kauranediol 19-acetate	HMDB0036801	91816			630219	30320-70-8	AELNFENJKQXLPW-UHFFFAOYSA-N	Lipids and lipid-like molecules	Prenol lipids	Diterpenoids	***	47.4	42.7	M+FA-H	C22H36O3	1.54483	1.03766	0.00102809	0.00492103	-1.36354	0.388627	60785.5	156411	65889.4	56790.7	59676.4	137051	157565	174617
5.90_324.1225m/z	324.123	5.90123	pos	(S)-Neolitsine	HMDB0033358	89202			12313196	2466-42-4	GKEOKAJRKHTDOS-UHFFFAOYSA-N	Lipids and lipid-like molecules	Fatty Acyls	Fatty acids and conjugates	**	60.8	24.1	M+H	C19H17NO4	-1.62859	1.62587	1.97762e-07	1.7752e-05	-1.33949	0.395161	149430	378151	149373	147704	151214	373279	383348	377825
12.78_995.6990m/z	995.699	12.7805	pos	Dodecaprenyl diphosphate	HMDB0012217	62864			25246061		WURMRKUXTPWSRM-GNZYJLLNSA-N	Lipids and lipid-like molecules	Prenol lipids	Polyprenols	*	37.6	0	M+H	C60H100O7P2	-2.73672	1.4002	0.0118257	0.0325699	-1.3053	0.404637	126721	313173	147610	139700	92854.1	326804	372749	239965
5.36_342.1330m/z	342.133	5.35857	pos	R-7-Hydroxywarfarin	HMDB0013886				13427220		BQSUFDMOXLLKQK-OAHLLOKOSA-N	Phenylpropanoids and polyketides	Homoisoflavonoids	Homoisoflavones	*	48.4	50.5	M+NH4	C19H16O5	-1.85511	1.2427	4.30299e-05	0.00046346	-1.29406	0.407803	92453.8	226712	99094.9	97038.8	81227.7	230482	218512	231143
8.78_486.1521n	504.186	8.77547	pos	1-(3,4-Dimethoxyphenyl)-2,3-bis(methoxycarbonyl)-4-hydroxy-6,7,8-trimethoxynaphthalene	HMDB0258668						DTCYXOLBEPGOHV-UHFFFAOYSA-N	Lignans, neolignans and related compounds	Arylnaphthalene lignans	Unclassified	*	37.9	4.01	M+H, M+NH4	C25H26O10	-0.920874	1.00903	0.00293963	0.0110052	-1.29215	0.408342	63612.9	155783	61762.1	62211.5	66865.1	183604	137364	146383
11.30_421.2600m/z	421.26	11.2976	neg	MG(20:5(5Z,8Z,11Z,14Z,17Z)/0:0/0:0)	HMDB0011580	62362			53480988		DFRRSBYSSXKROX-GABUGCEHSA-N	Lipids and lipid-like molecules	Glycerolipids	Monoradylglycerols	**	49.8	22.3	M+FA-H	C23H36O4	1.25583	1.35834	0.00109747	0.00516562	-1.2916	0.408499	113276	277297	112886	111083	115858	238940	290675	302276
8.38_374.1004n	355.083	8.38275	neg	3-O-Methylrosmarinic acid	HMDB0041667	96027			131753181		NFSDQICEPLDULQ-QPJJXVBHSA-N	Phenylpropanoids and polyketides	Cinnamic acids and derivatives	Hydroxycinnamic acids and derivatives	*	43.5	24.2	M-H2O-H, 2M-H	C19H18O8	0.539253	2.14545	1.5704e-05	0.000225755	-1.28235	0.411125	278856	678276	301174	272123	263271	697120	679762	657945
5.96_326.1382m/z	326.138	5.96285	pos	TRIMETHYLCOLCHICINIC ACID	HMDB0259241						IRVWPZRYDQROLU-UHFFFAOYSA-N	Hydrocarbon derivatives	Tropones	Tropolones	*	49.1	51.1	M+H-H2O	C19H21NO5	-1.39679	4.36961	1.24973e-06	4.6206e-05	-1.28085	0.411552	1.15601e+06	2.80892e+06	1.18965e+06	1.13375e+06	1.14464e+06	2.74726e+06	2.84388e+06	2.83561e+06
4.22_180.0421n	163.039	4.22005	pos	Caffeic acid	HMDB0001964	3316		C01481	689043	501-16-6	QAIPRVGONGVQAS-DUXPYHPUSA-N	Phenylpropanoids and polyketides	Cinnamic acids and derivatives	Hydroxycinnamic acids and derivatives	***	70.8	91.4	M+H-H2O, M+H	C9H8O4	-0.979842	3.75755	0.000581159	0.00319327	-1.27462	0.413333	877707	2.12349e+06	888795	862904	881423	1.87523e+06	2.27879e+06	2.21644e+06
6.29_273.0770m/z	273.077	6.28825	neg	5'-Hydroxy-O-desmethylangolensin	HMDB0041685	96044			9925515		MPGFHNNVFUGPOX-UHFFFAOYSA-N	Phenylpropanoids and polyketides	Alpha-methyldeoxybenzoin flavonoids	Unclassified	***	55.3	39.8	M-H	C15H14O5	0.5362	1.63864	0.000113808	0.000941946	-1.27248	0.413947	165445	399677	155501	167969	172866	394783	377040	427210
13.76_445.1691m/z	445.169	13.7594	neg	Eremopetasitenin B2	HMDB0030901	87269			131751095	189100-15-0	DDMWYCBISCBTIJ-PCGFSOLGSA-N	Phenylpropanoids and polyketides	2-arylbenzofuran flavonoids	Unclassified	*	42.5	19.3	M-H2O-H	C24H32O7S	0.0745713	1.25963	0.00660343	0.0206927	-1.26446	0.416254	104842	251869	127658	97942.9	88924.1	275529	200218	279860
12.57_435.3119m/z	435.312	12.5713	neg	3S-hydroxy-4R-methyl-2S-(n-eicos-11?-yn-19?-enyl)butanolide			LMPK03000096		6712596		JFAPEZBOYBDCPU-SGNDLWITSA-N	Lipids and lipid-like molecules	Polyketides	Annonaceae acetogenins	*	52.6	67.8	M+FA-H	C25H42O3	0.717424	1.06109	0.00285292	0.010767	-1.25367	0.41938	73579.8	175449	59772	78837.4	82129.9	202625	167527	156194
11.82_939.6362m/z	939.636	11.8173	pos	PG(22:6(4Z,7Z,11E,13Z,15E,19Z)-2OH(10S,17)/i-24:0)	HMDB0272276						FTUYLAOTIAWAHV-PUDOIGQHSA-N	Unclassified	Unclassified	Unclassified	*	36.5	0	M+H	C52H91O12P	4.37351	1.09679	0.00061006	0.00331633	-1.24446	0.422066	77555.3	183751	69037	80891.2	82737.5	164975	198911	187368
11.32_523.2010m/z	523.201	11.3151	neg	Eremopetasitenin C2	HMDB0032771	88698			131751302		WAJCGTCCWFRXDF-ITPIBKHASA-N	Lipids and lipid-like molecules	Prenol lipids	Terpene lactones	*	38.4	0.0188	M+FA-H	C25H34O7S	0.488303	1.72046	7.41076e-05	0.000686783	-1.22812	0.426873	191994	449768	193865	195735	186381	425498	446327	477478
11.70_407.2806m/z	407.281	11.7026	neg	Cholic acid	HMDB0000619	206	LMST04010001	C00695	221493	81-25-4	BHQCQFFYRZLCQQ-OELDTZBJSA-N	Lipids and lipid-like molecules	Steroids and steroid derivatives	Bile acids, alcohols and derivatives	*	47.5	43.1	M-H	C24H40O5	0.797493	2.21791	1.55439e-05	0.000224791	-1.22278	0.428455	319939	746728	339744	327695	292378	727541	757793	754849
12.31_576.3287n	599.318	12.3114	pos	3beta,15alpha,16alpha,24alpha-tetrahydroxy25,26,27-trinor-16,24-cyclo-cycloart-7-en-23-one-3-O-beta-D-xylopyranoside			LMST01100014		54672302		PHPRMYZBBHLQAM-SXCZTZLJSA-N	Lipids and lipid-like molecules	Steroids and steroid derivatives	Sterols	*	46.4	39.3	M+NH4, M+Na, M+H	C32H48O9	-1.88355	1.58906	0.00171234	0.00730354	-1.15633	0.448653	184069	410269	163730	149733	238743	392925	434128	403755
13.47_482.1975n	481.19	13.465	neg	7-Hydroxystaurosporine	HMDB0247264				4616292		PBCZSGKMGDDXIJ-UHFFFAOYSA-N	Organoheterocyclic compounds	Indoles and derivatives	Carbazoles	*	38.7	0	M-H2O-H, M-H	C28H26N4O4	4.36665	1.90686	0.000174378	0.0012954	-1.12864	0.457347	267936	585848	304180	266519	233107	607102	583050	567392
11.32_405.2649m/z	405.265	11.3151	neg	3alpha,7alpha-Dihydroxy-22-oxo-5beta-cholan-24-oic Acid		84742	LMST04010439		5284180		OAJVQGBCWPOQGC-QRLOVJHUSA-N	Lipids and lipid-like molecules	Steroids and steroid derivatives	Bile acids and derivatives	*	52.2	69.3	M-H	C24H38O5	0.655587	2.64035	0.000183822	0.00134332	-1.12332	0.459035	517271	1.12686e+06	538193	499074	514545	1.11429e+06	1.05713e+06	1.20918e+06
9.76_533.2184m/z	533.218	9.76023	neg	Epilumaflavanone A		52646	LMPK12140157		11038264		OPEYJCQUCFYYHO-MOPGFXCFSA-N	Lipids and lipid-like molecules	Polyketides	Flavonoids	*	40.5	7.69	M+FA-H	C30H32O6	0.684265	1.20716	0.000107719	0.000904851	-1.1109	0.463006	109618	236752	102380	100581	125892	237345	233509	239403
4.85_376.1518n	399.141	4.84635	pos	(+)-Cycloolivil	HMDB0302798						KCIQZCNOUZCRGH-UHFFFAOYSA-N	Lignans, neolignans and related compounds	Aryltetralin lignans	9,9p-dihydroxyaryltetralin lignans	**	60.8	24.6	M+H-H2O, M+Na	C20H24O7	-1.1047	2.76373	1.88132e-05	0.000255383	-1.08803	0.470404	588807	1.25171e+06	592275	587259	586887	1.21084e+06	1.23917e+06	1.3051e+06
4.74_356.1488m/z	356.149	4.74358	pos	Citflavanone		52792	LMPK12140308		14187085		JTJIFFUHXHGAOQ-UHFFFAOYSA-N	Lipids and lipid-like molecules	Polyketides	Flavonoids	*	52.8	67.8	M+NH4	C20H18O5	-1.2966	1.04663	3.40697e-06	8.35526e-05	-1.08802	0.470406	84288.1	179182	87780.2	82607.4	82476.7	181597	180597	175351
9.25_833.3181m/z	833.318	9.24935	neg	Phalloidine	HMDB0256383	66976		C08439	4752	17466-45-4	KPKZJLCSROULON-UHFFFAOYSA-N	Organic acids and derivatives	Peptidomimetics	Hybrid peptides	*	37.5	0.14	M+FA-H	C35H48N8O11S	4.53111	1.13748	9.57044e-05	0.000827051	-1.07942	0.47322	101326	214120	111551	96747.7	95678.1	216089	204598	221671
8.61_617.3700m/z	617.37	8.61128	neg	Ganoderic acid W	HMDB0033078	88970			131751368	86377-49-3	DIXZQXARJMRUPX-NDENLUEZSA-N	Lipids and lipid-like molecules	Prenol lipids	Sesterterpenoids	*	38.7	0	M+FA-H	C34H52O7	0.815146	2.61372	0.000113022	0.000937188	-1.07833	0.473575	536196	1.13223e+06	604484	528306	475796	1.12458e+06	1.15756e+06	1.11454e+06
8.98_463.1765m/z	463.176	8.97865	neg	Scandinone		47844	LMPK12050337		634141		OUZCFMSJGDEXRT-UHFFFAOYSA-N	Lipids and lipid-like molecules	Polyketides	Flavonoids	*	42	11.9	M+FA-H	C26H26O5	0.604026	1.35888	0.000222326	0.00154842	-1.07065	0.476103	146956	308665	128914	147587	164367	299603	323746	302646
4.68_233.1777n	234.185	4.67738	pos	Rotundine B	HMDB0035232	90545			21603505		IMDXDPUTIISQIM-UHFFFAOYSA-N	Organoheterocyclic compounds	Pyridines and derivatives	Methylpyridines	*	46.3	35.3	M+H-H2O, M+H	C15H23NO	-1.06167	1.71116	1.10091e-06	4.24359e-05	-1.05691	0.480662	234587	488050	241167	233200	229394	495918	484505	483727
9.36_426.1317n	449.121	9.3555	pos	Villosinol		48052	LMPK12060041		14704458		JCJPVNDLAAXNEX-UHFFFAOYSA-N	Lipids and lipid-like molecules	Polyketides	Flavonoids	*	43.4	21.6	M+Na, M+K, M+NH4, M+H	C23H22O8	0.476577	4.87936	5.9451e-06	0.000118998	-1.05147	0.482477	1.92364e+06	3.98701e+06	1.83297e+06	1.95689e+06	1.98106e+06	4.04805e+06	4.01692e+06	3.89608e+06
6.64_340.1538m/z	340.154	6.64207	pos	Flemichapparin A		51938	LMPK12120134		11110066		HZEJNIAQUFJSBF-CMDGGOBGSA-N	Lipids and lipid-like molecules	Polyketides	Flavonoids	*	50.8	58.6	M+NH4	C20H18O4	-1.50808	3.71298	7.63453e-07	3.46604e-05	-1.05082	0.482693	1.11335e+06	2.30655e+06	1.09261e+06	1.1061e+06	1.14135e+06	2.3246e+06	2.27207e+06	2.32297e+06
4.96_393.1877m/z	393.188	4.95682	pos	(3S,7E,9S)-9-Hydroxy-4,7-megastigmadien-3-one 9-glucoside	HMDB0036822	91836			131752058		SZOPSAFLRCYJCX-AATRIKPKSA-N	Lipids and lipid-like molecules	Fatty Acyls	Fatty acyl glycosides	*	40.3	8.29	M+Na	C19H30O7	-1.93065	1.1652	6.75863e-06	0.000128839	-1.03808	0.486973	111695	229366	109957	115124	110004	236158	226878	225061
7.35_522.1895n	521.182	7.35242	neg	Prednisolone phthalate	HMDB0256749						XOHBVKQPECVNLN-UHFFFAOYSA-N	Lipids and lipid-like molecules	Steroids and steroid derivatives	Steroid lactones	*	47.3	40.3	M-H, 2M-H, M+FA-H	C29H30O9	0.90489	1.54296	0.000387514	0.00234994	-1.03452	0.488178	199662	408995	201446	200644	196896	427841	428089	371055
4.96_331.0370m/z	331.037	4.95682	pos	Nimesulide	HMDB0255611	44341			4495	51803-78-2	HYWYRSMBCFDLJT-UHFFFAOYSA-N	Benzenoids	Benzene and substituted derivatives	Diphenylethers	*	38.1	0	M+Na	C13H12N2O5S	3.66193	1.06014	8.02969e-05	0.000727411	-1.01774	0.493889	95562.3	193490	98517.4	96328.1	91841.5	203946	191861	184662
6.57_385.1999m/z	385.2	6.56572	neg	Pexacerfont	HMDB0256359				21071928		LBWQSAZEYIZZCE-UHFFFAOYSA-N	Organoheterocyclic compounds	Pyridines and derivatives	Pyrazolylpyridines	*	38.2	0.0298	M+FA-H	C18H24N6O	1.65321	1.40477	4.12992e-05	0.000449487	-1.0037	0.498719	170666	342208	177308	173102	161587	334364	335118	357142
6.55_606.2117m/z	606.212	6.54617	pos	855527-92-3 (R-Isomer)	HMDB0260361				10167713		XMRGQUDUVGRCBS-UHFFFAOYSA-N	Benzenoids	Benzene and substituted derivatives	Trifluoromethylbenzenes	*	38.9	0	M+H	C32H27F4N5O3	-0.987339	1.09874	0.000430509	0.00254282	-1.00339	0.498826	105713	211923	111415	95758	109965	217627	195081	223062
12.57_508.2497n	553.248	12.5713	neg	1-[[4-(Dimethylamino)-3-methylphenyl]methyl]-5-(2,2-diphenylacetyl)-6,7-dihydro-4H-imidazo[4,5-c]pyridine-6-carboxylic acid	HMDB0243806				4701		YSTVFDAKLDMYCR-UHFFFAOYSA-N	Benzenoids	Benzene and substituted derivatives	Diphenylmethanes	*	38.7	0	M-H2O-H, M+FA-H	C31H32N4O3	4.35807	1.33834	0.00158066	0.00686667	-0.993474	0.502267	161642	321826	138900	166613	179414	351540	322117	291820
7.45_437.1251m/z	437.125	7.45305	neg	Dehydrorotenone		44627	LMPK12060062		303993	30990-44-4	GFERNZCCTZEIET-UHFFFAOYSA-N	Lipids and lipid-like molecules	Polyketides	Flavonoids	*	45.4	34.9	M+FA-H	C23H20O6	2.21733	1.13271	1.42739e-05	0.000213008	-0.983439	0.505773	113907	225214	114290	118367	109063	231637	224222	219782
9.14_395.2436m/z	395.244	9.13862	neg	Ascorbyl palmitate	HMDB0039883		LMFA07010788		54676825		QAQJMLQRFWZOBN-UHFFFAOYSA-N	Lipids and lipid-like molecules	Fatty Acyls	Fatty acid esters	*	43.9	29.6	M-H2O-H	C22H38O7	-0.837031	1.41103	0.00132459	0.00595486	-0.972226	0.509719	184603	362166	168873	192795	192141	370613	393144	322742
6.22_507.1663m/z	507.166	6.21863	neg	Pilosanol C		47289	LMPK12020073		44257098		UYBMYSLWGHMDRE-WXVAWEFUSA-N	Lipids and lipid-like molecules	Polyketides	Flavonoids	*	49.1	55.1	M-H2O-H	C28H30O10	0.556328	1.74813	1.72979e-05	0.000240709	-0.971675	0.509914	275979	541227	273216	260875	293847	531060	548629	543992
4.22_310.1752n	311.183	4.22005	pos	Glucitol-lysine	HMDB0252764				11998742		JNFQXAUVKUQSKQ-UHFFFAOYSA-N	Organic acids and derivatives	Carboxylic acids and derivatives	Amino acids, peptides, and analogues	*	38.6	0.27	M+H-H2O, M+H	C12H26N2O7	3.96844	1.50582	2.93279e-05	0.000352144	-0.964822	0.512342	206964	403958	206354	205761	208778	386602	418187	407085
5.68_340.1175m/z	340.118	5.6808	pos	3,4'-Dimethoxyfurano[2,3:7,8]flavone		49970	LMPK12111551		12735893		CWSZCOURUCZUKO-UHFFFAOYSA-N	Lipids and lipid-like molecules	Polyketides	Flavonoids	*	48.3	46.6	M+NH4	C19H14O5	-1.29495	1.35596	1.90674e-05	0.000257551	-0.964238	0.512549	167790	327364	160492	169494	173384	330348	316567	335177
6.56_386.2063n	409.196	6.56303	pos	Sufentanil	HMDB0014846	2524		C08022	41693	56030-54-7	GGCSSNBKKAUURC-UHFFFAOYSA-N	Benzenoids	Benzene and substituted derivatives	Anilides	*	36.7	6.57	M+H, M+Na	C22H30N2O2S	9.09094	2.65922	3.88965e-05	0.000431525	-0.948339	0.518229	661362	1.2762e+06	642330	634419	707337	1.31737e+06	1.2619e+06	1.24932e+06
7.19_449.1609m/z	449.161	7.18695	neg	Puerarol		48325	LMPK12090011		44257531		CGMGCGYLRFAMQF-VIZOYTHASA-N	Lipids and lipid-like molecules	Polyketides	Flavonoids	*	41	9.64	M+FA-H	C25H24O5	0.804538	1.00142	0.000101566	0.000866173	-0.945892	0.519108	94406.7	181863	97192	99063.8	86964.2	184377	187575	173638
11.49_464.2927n	465.3	11.4949	pos	Pristimerin	HMDB0256776				264268		JFACETXYABVHFD-UHFFFAOYSA-N	Lipids and lipid-like molecules	Prenol lipids	Triterpenoids	*	38	0	M+H, M+Na	C30H40O4	0.0746796	1.23166	0.000692713	0.00365445	-0.930516	0.524671	147967	282019	149919	159496	134486	258192	289969	297894
4.71_403.1360m/z	403.136	4.70903	pos	8-Oxodiacetoxyscirpenol	HMDB0037056				131752136		FAQMCKSIBZGZIB-WGTJCWDGSA-N	Lipids and lipid-like molecules	Prenol lipids	Sesquiterpenoids	*	45.3	31.7	M+Na	C19H24O8	-0.936239	1.01129	5.5321e-05	0.000555985	-0.912976	0.531089	100772	189747	101642	103128	97546.9	192874	180622	195743
9.51_490.1996n	489.192	9.50687	neg	Piperaduncin A		52277	LMPK12120474		10480725		UWDJCYWVPNETPR-UHFFFAOYSA-N	Lipids and lipid-like molecules	Polyketides	Flavonoids	*	43.7	21.2	M-H, 2M-H	C29H30O7	0.876941	2.88195	5.82631e-06	0.000117673	-0.906969	0.533304	822543	1.54235e+06	863687	802647	801296	1.54802e+06	1.55509e+06	1.52394e+06
12.91_606.4719m/z	606.472	12.9106	pos	Basilimoside	HMDB0302040				16655785		FNGFDRHLEQKDDQ-CMFUQAQTSA-N	Lipids and lipid-like molecules	Steroids and steroid derivatives	Stigmastanes and derivatives	*	48.9	61	M+NH4	C36H60O6	-1.56511	1.68161	0.000406345	0.00243512	-0.906261	0.533566	284526	533254	298181	288239	267158	543290	563504	492967
4.91_464.2252n	487.214	4.90967	pos	Linalool oxide D 3-[apiosyl-(1->6)-glucoside]	HMDB0031367	87620			131751158		AINNVCLTLJOODL-UHFFFAOYSA-N	Organic oxygen compounds	Organooxygen compounds	Carbohydrates and carbohydrate conjugates	*	41.4	16.8	M+NH4, M+Na	C21H36O11	-1.12917	1.12718	8.35945e-06	0.000147243	-0.906168	0.533601	126009	236149	126421	127755	123852	228994	238840	240614
8.98_442.1994n	441.192	8.97865	neg	(1R,2S,5S,6R,9S,10S)-3,6,17,20-Tetrahydroxy-6-(2-hydroxyacetyl)-1,5-dimethylpentacyclo[11.8.0.02,10.05,9.016,21]henicosa-13,16,18,20-tetraen-15-one	HMDB0260069						VXFRBWDFTKEHKZ-UHFFFAOYSA-N	Lipids and lipid-like molecules	Steroids and steroid derivatives	Hydroxysteroids	*	42.9	20	M-H, 2M-H	C25H30O7	0.631711	2.91324	1.51286e-05	0.000221476	-0.904762	0.534121	844234	1.58061e+06	841559	834886	856257	1.63452e+06	1.53642e+06	1.57087e+06
5.67_460.1376n	459.13	5.67008	neg	Apigenin 5,7-dimethyl ether 4'-galactoside			LMPK12111013				UNGVNKDKEMZSGJ-YDXQKAQTSA-N	Lipids and lipid-like molecules	Polyketides	Flavonoids	*	50.2	59	M-H2O-H, M-H	C23H24O10	1.32508	1.4774	5.6508e-06	0.000115778	-0.904458	0.534233	216955	406106	216421	220318	214126	398433	417052	402832
10.67_395.2424m/z	395.242	10.6671	pos	(4S,8S,11S)-d5-7-NeuroF[7S,10R]			LMFA04020270		131841092		INVDDKDDMZUTJO-BBTWMDNCSA-N	Lipids and lipid-like molecules	Fatty Acyls	Docosanoids	*	48.9	51.2	M+H	C22H34O6	-1.11577	1.27992	2.01674e-05	0.000268542	-0.889959	0.53963	166703	308922	166201	163605	170305	320495	303403	302869
11.54_403.2492m/z	403.249	11.5407	neg	2,12alpha-Dihydroxy-3-oxo-5beta-chol-1-en-24-oic Acid		84738	LMST04010435		5284176		HSEDXBCEZQLCGZ-DOKBDBQISA-N	Lipids and lipid-like molecules	Steroids and steroid derivatives	Bile acids and derivatives	*	45.8	33.9	M-H	C24H36O5	0.579482	2.07563	0.00186339	0.0077913	-0.889234	0.539901	453465	839905	460254	425646	474496	752874	928957	837884
4.21_247.0225m/z	247.023	4.20958	neg	Triflusal	HMDB0259212						RMWVZGDJPAKBDE-UHFFFAOYSA-N	Benzenoids	Benzene and substituted derivatives	Benzoic acids and derivatives	*	51.3	59.9	M-H	C10H7F3O4	0.642177	1.35873	9.1582e-05	0.000802378	-0.870975	0.546777	194191	355155	198717	189202	194652	346404	374612	344449
7.79_402.1317n	383.114	7.78602	neg	Myricetin hexamethyl ether		51207	LMPK12112795		634113		CMRBCUQYNLDSKE-UHFFFAOYSA-N	Lipids and lipid-like molecules	Polyketides	Flavonoids	*	45.4	31.9	M-H2O-H, 2M-H	C21H22O8	0.577897	1.32801	1.73654e-05	0.000241367	-0.870106	0.547107	184855	337878	188441	190261	175865	334997	332072	346565
8.29_356.2789m/z	356.279	8.28623	pos	Sterebin E	HMDB0035379						RMAJUEUHZWCNQM-UFVXJIOISA-N	Lipids and lipid-like molecules	Prenol lipids	Diterpenoids	***	54.8	40.8	M+NH4	C20H34O4	-1.84467	1.19543	0.0100634	0.0287013	-0.869029	0.547515	163163	298007	173877	151425	164187	354170	279420	260430
10.09_385.1657m/z	385.166	10.0874	neg	Millinol B		48255	LMPK12080010		14237675		DKDWZBOVVLDHPS-UHFFFAOYSA-N	Lipids and lipid-like molecules	Polyketides	Flavonoids	*	51.3	63.8	M+FA-H	C21H24O4	0.180861	1.05592	0.0216016	0.0524932	-0.863976	0.549436	134057	243990	128059	132875	141238	302979	221843	207149
4.74_919.2618m/z	919.262	4.74358	pos	Anhydroicaritin 3-(6'''-acetylgalactosyl)(1->3)-rhamnoside-7-glucoside		415993	LMPK12112024		5487349		SCGIMZSPRPPEMA-AYTNJEMSSA-N	Lipids and lipid-like molecules	Polyketides	Flavonoids	*	38.9	0	M+K	C41H52O21	-1.66496	1.0147	0.000797203	0.00404905	-0.861118	0.550526	111702	202901	115648	105299	114160	195547	221651	191504
4.88_504.1626n	527.152	4.87845	pos	6-Hydroxy-5-methyl-3',4',5'-trimethoxyaurone-4-O-alpha-L-rhamnopyranoside			LMPK12130045				JSFYFXORWHHVRW-LUAQVOIOSA-N	Lipids and lipid-like molecules	Polyketides	Flavonoids	*	47.9	44.6	M+H, M+Na, M+NH4	C25H28O11	-1.12456	1.5596	8.03834e-05	0.000727637	-0.858875	0.551382	260413	472291	261636	271820	247783	451914	475997	488963
4.96_458.1783n	481.167	4.95682	pos	3-Hydroxychavicol 1-[rhamnosyl-(1->6)-glucoside]	HMDB0037108	92080			131752154	267668-14-4	ORYDHHXIZWIIQT-ONEGZZNKSA-N	Organic oxygen compounds	Organooxygen compounds	Carbohydrates and carbohydrate conjugates	***	55.5	47.1	M+NH4, M+Na	C21H30O11	-1.18307	1.44982	4.0564e-07	2.56668e-05	-0.858642	0.551472	223651	405552	221428	220686	228838	408262	404276	404119
12.62_477.2633m/z	477.263	12.6195	pos	2,5-Dihydroxy-1-octadec-9-enoyloxypyrrole-3-sulfonic acid	HMDB0255399				54007026		KPPPEEBFUWLQHA-UHFFFAOYSA-N	Organic acids and derivatives	Organic sulfonic acids and derivatives	Organosulfonic acids and derivatives	*	38.1	0	M+NH4	C22H37NO7S	0.813985	1.02957	0.00347279	0.0125239	-0.838215	0.559335	122379	218794	123483	106392	137262	241725	217101	197556
8.39_655.3102m/z	655.31	8.39288	pos	18-(p-Iodophenyl)octadecyl phosphocholine	HMDB0259506						ZOAIEFWMQLYMTF-UHFFFAOYSA-N	Organic nitrogen compounds	Organonitrogen compounds	Quaternary ammonium salts	*	38.3	0	M+NH4	C29H53INO4P	1.11904	1.02904	0.0212437	0.0517902	-0.820931	0.566076	135950	240161	91503.7	156392	159954	206745	247578	266161
12.89_468.3447n	491.334	12.8939	pos	Arapaimol-B		84753	LMST04030005		5284184		MHKBMAGLFQUWNK-WFCMISQWSA-N	Lipids and lipid-like molecules	Steroids and steroid derivatives	Bile acids and derivatives	*	49.3	52.4	M+NH4, M+Na	C27H48O6	-0.87503	1.95734	2.40132e-06	6.8164e-05	-0.820109	0.566399	433340	765079	440806	440226	418988	766712	757001	771524
4.89_520.1938n	543.183	4.89412	pos	(7'S,8'S)-4,7'-Epoxy-3,8'-bilign-7-ene-3',5-dimethoxy-4',9,9'-triol 4'-glucoside	HMDB0040636	95114			131752879	107870-87-1	SPWHQAUMLDQOFU-ARJAWSKDSA-N	Phenylpropanoids and polyketides	2-arylbenzofuran flavonoids	Unclassified	**	40.4	2.12	M+NH4, M+Na	C26H32O11	-1.3122	1.85314	5.45645e-06	0.000113272	-0.813342	0.569062	392928	690483	393179	407771	377833	687443	696803	687202
11.69_409.2941m/z	409.294	11.6949	pos	Butaprost	HMDB0249457				53394153		XRISENIKJUKIHD-UHFFFAOYSA-N	Lipids and lipid-like molecules	Fatty Acyls	Eicosanoids	*	45.5	35.6	M+H	C24H40O5	-1.90552	2.29111	1.63396e-05	0.00023202	-0.806494	0.57177	608252	1.06381e+06	607288	597113	620354	1.09628e+06	1.05789e+06	1.03725e+06
5.46_136.0525n	135.045	5.46038	neg	2-Hydroxyacetophenone	HMDB0245150	338652		C07189	68490	582-24-1	ZWVHTXAYIKBMEE-UHFFFAOYSA-N	Organic oxygen compounds	Organooxygen compounds	Carbonyl compounds	*	42.7	14.8	M-H, 2M-H	C8H8O2	0.648283	1.90253	0.000100366	0.00085979	-0.801739	0.573657	424697	740333	457551	423582	392959	729591	756133	735274
4.88_398.1572n	421.146	4.87845	pos	Methyl (3x,10R)-dihydroxy-11-dodecene-6,8-diynoate 10-glucoside	HMDB0040896	95349			131752977	152141-43-0	UOPMCWHYLKOBAX-UHFFFAOYSA-N	Lipids and lipid-like molecules	Fatty Acyls	Fatty acyl glycosides	*	40.6	8.21	M+H, M+Na	C19H26O9	-1.24557	1.83131	4.44331e-06	9.89612e-05	-0.790586	0.578109	398127	688671	404243	401110	389028	674366	696559	695087
10.88_422.2673n	421.26	10.8799	neg	2-hydroxy-5-methoxy-3-(2R-acetoxy-pentadecyl)-1,4-benzoquinone			LMPK15050003		102163922		UXLMJHNFDRMGPW-LJQANCHMSA-N	Lipids and lipid-like molecules	Polyketides	Phenolic lipids	*	44.9	34.4	M-H2O-H, M-H	C24H38O6	1.08743	1.24628	0.0159657	0.0412365	-0.783666	0.580889	208027	358118	202490	186518	235072	295994	362892	415468
9.10_505.1848m/z	505.185	9.0962	pos	Ticagrelor	HMDB0015702	85595			9871419	274693-27-5	OEKWJQXRCDYSHL-FNOIDJSQSA-N	Organoheterocyclic compounds	Triazolopyrimidines	Unclassified	*	40.7	14.8	M+H-H2O	C23H28F2N6O4S	3.87957	1.59154	0.000252865	0.00170712	-0.775385	0.584233	311847	533773	288572	321280	325691	548830	506266	546222
7.10_301.0719m/z	301.072	7.10257	neg	5,7,8-Trihydroxy-4'-methoxyflavanone		53148	LMPK12140671		15489634		OVDFVZLTXMMPDE-ZDUSSCGKSA-N	Lipids and lipid-like molecules	Polyketides	Flavonoids	*	51	58.6	M-H	C16H14O6	0.331104	1.98336	0.000179875	0.00132218	-0.746477	0.596057	507534	851486	480695	527675	514233	808614	868997	876845
9.98_421.1644m/z	421.164	9.98102	pos	1'''-Hydroxy-2''',3'''-Epoxylupinifolin		52807	LMPK12140323		42607940		XEUUWHJBYVEMMA-UHFFFAOYSA-N	Lipids and lipid-like molecules	Polyketides	Flavonoids	*	46.1	36.7	M+H-H2O	C25H26O7	-0.477086	2.28592	0.000163836	0.00123567	-0.744424	0.596906	676185	1.13282e+06	684568	710437	633549	1.18101e+06	1.10135e+06	1.11609e+06
5.65_493.1508m/z	493.151	5.65378	neg	Cycloartomunin	HMDB0038878	49344	LMPK12110916		10456312	135023-19-7	WQSBCGFYYIWXHK-UHFFFAOYSA-N	Phenylpropanoids and polyketides	Flavonoids	Pyranoflavonoids	*	48.1	46.2	M+FA-H	C26H24O7	0.872717	1.53455	3.68311e-05	0.000416429	-0.740671	0.598461	305015	509666	313640	302379	299027	504186	497150	527663
3.60_286.1057n	331.104	3.60033	neg	Avadomide	HMDB0249718						RSNPAKAFCAAMBH-UHFFFAOYSA-N	Organoheterocyclic compounds	Diazanaphthalenes	Benzodiazines	*	43.7	24.6	M-H, M+FA-H	C14H14N4O3	-3.07404	2.72461	4.03341e-05	0.000441861	-0.740461	0.598548	962354	1.60781e+06	983503	968073	935487	1.63448e+06	1.64069e+06	1.54828e+06
10.23_479.3019m/z	479.302	10.2337	neg	22-deoxy-20,21-dihydroxyecdysone		57631	LMST01010186		23657821		ICVFXEQYDYKIJU-VOCVGKOUSA-N	Lipids and lipid-like molecules	Steroids and steroid derivatives	Sterols	*	45.8	36.9	M-H	C27H44O7	0.918917	1.0129	0.000115625	0.000953199	-0.736031	0.600389	134459	223953	130296	140933	132147	226704	214266	230888
8.97_791.2297m/z	791.23	8.97428	pos	Cyanidin 3-(2-glucosyl-6-caffeoylglucoside)			LMPK12010213		44256818		CNLSZKFMPHWNAM-GBRVJCKXSA-O	Lipids and lipid-like molecules	Polyketides	Flavonoids	*	37.9	0	M+NH4	C36H37O19+	3.89441	1.83859	7.44321e-05	0.000688477	-0.730947	0.602508	446325	740778	427528	466838	444608	753254	755076	714003
9.96_355.1554m/z	355.155	9.96253	neg	Sonchifolin	HMDB0041139	95568			131753040		DBSZDVZLFLCIOQ-VPXSVSNXSA-N	Lipids and lipid-like molecules	Prenol lipids	Terpene lactones	*	43.2	21.5	M-H2O-H	C21H26O6	0.855553	1.25603	0.000228914	0.00158404	-0.730752	0.60259	209452	347587	225027	209343	193986	335515	350335	356910
12.75_451.3412m/z	451.341	12.747	pos	3-(Acetyloxy)-2-hydroxypropyl icosanoate	HMDB0059928				6850772		BTMNZFJQAYHOPN-UHFFFAOYSA-N	Lipids and lipid-like molecules	Glycerolipids	Diradylglycerols	*	51.1	64	M+Na	C25H48O5	4.20655	1.36887	0.000100791	0.000861768	-0.730511	0.602691	247878	411286	266386	244305	232943	407885	418903	407069
6.44_521.1802m/z	521.18	6.43527	pos	1H-Indene-2-carboxylic acid, 1-(1,3-benzodioxol-5-yl)-3-(2-(carboxymethoxy)-4-methoxyphenyl)-2,3-dihydro-5-propoxy-, (1S,2R,3S)-	HMDB0257520				18427648		UUAVCCWBNUITBB-UHFFFAOYSA-N	Benzenoids	Benzene and substituted derivatives	Phenoxyacetic acid derivatives	*	42.5	21.4	M+H	C29H28O9	-0.803804	1.41738	0.000249115	0.00168663	-0.720721	0.606794	271548	447512	253226	295011	266406	454125	433136	455276
5.71_507.1644m/z	507.164	5.71218	pos	2-[1-[2-[(4-Carbamimidoylbenzoyl)amino]-3-(4-hydroxyphenyl)propanoyl]piperidin-4-yl]oxyacetic acid	HMDB0249516				71453		FPKOGTAFKSLZLD-UHFFFAOYSA-N	Benzenoids	Benzene and substituted derivatives	Benzoic acids and derivatives	*	43	22.5	M+K	C24H28N4O6	0.702647	1.08922	0.00015035	0.00115966	-0.719626	0.607255	160298	263972	164200	152710	163984	276218	260760	254938
4.69_164.0475n	163.04	4.68543	neg	Phenylpyruvic acid	HMDB0000205	328		C00166	997	156-06-9	BTNMPGBKDVTSJY-UHFFFAOYSA-N	Benzenoids	Benzene and substituted derivatives	Phenylpyruvic acid derivatives	***	65	41.3	M-H, M+FA-H	C9H8O3	0.716723	4.75053	8.33565e-06	0.000146897	-0.714387	0.609464	3.05303e+06	5.00936e+06	3.00952e+06	3.09573e+06	3.05382e+06	4.88488e+06	5.06126e+06	5.08194e+06
8.59_268.2036n	269.211	8.5926	pos	Berkeleylactone L			LMFA07040172		135338051		JVNFUDLQCWWEEB-WCVFXIOZSA-N	Lipids and lipid-like molecules	Fatty Acyls	Fatty esters	*	42.6	20.2	M+H-H2O, M+H	C16H28O3	-1.0567	1.62898	0.000296127	0.00192586	-0.696839	0.616922	374751	607452	347730	400961	375561	610852	584515	626991
8.61_258.0892n	257.082	8.61128	neg	3-(4-Hydroxyphenyl)-3,5,6,8-tetrahydro-2H-chromene-4,7-dione	HMDB0255407				53733376		CPLKTUABRNDVDP-UHFFFAOYSA-N	Organoheterocyclic compounds	Benzopyrans	Unclassified	*	47.6	40.1	M-H, 2M-H	C15H14O4	-0.0758724	10.7701	0.000138721	0.00108844	-0.690211	0.619763	1.65132e+07	2.66444e+07	1.68948e+07	1.63041e+07	1.63407e+07	2.78872e+07	2.65094e+07	2.55365e+07
12.23_535.3067m/z	535.307	12.2255	neg	PG(10:0/10:0)		40863	LMGP04010032		9547126		IOLZSQRFJBMYSU-BJKOFHAPSA-N	Lipids and lipid-like molecules	Glycerophospholipids	Glycerophosphoglycerols	*	45.2	37.2	M-H2O-H	C26H51O10P	4.56026	1.84048	0.00319595	0.0117295	-0.680746	0.623842	509817	817220	573743	475483	480224	795738	888525	767398
10.52_369.1248m/z	369.125	10.5196	neg	3-Methylsulfonyl-4-piperidin-1-ylbenzoyl guanidine	HMDB0245935				123841		WITSYJHGEIZBQU-UHFFFAOYSA-N	Organoheterocyclic compounds	Piperidines	Phenylpiperidines	*	40.3	16.5	M+FA-H	C14H20N4O3S	3.16958	2.20513	0.0225232	0.0542163	-0.679684	0.624302	799857	1.2812e+06	698941	704050	996581	1.27164e+06	1.44151e+06	1.13047e+06
9.98_420.1576n	419.15	9.97778	neg	Euchrenone b9		47727	LMPK12050216		14704593		KOYTWDRAYNCQMX-UHFFFAOYSA-N	Lipids and lipid-like molecules	Polyketides	Flavonoids	*	43.7	24	M-H, 2M-H	C25H24O6	0.752044	5.05691	5.86685e-05	0.000581389	-0.678752	0.624705	3.70463e+06	5.93021e+06	3.80214e+06	3.68557e+06	3.62619e+06	5.70235e+06	6.04622e+06	6.04206e+06
13.43_574.4306m/z	574.431	13.434	pos	DG(8:0/PGF1alpha/0:0)	HMDB0297255						HPERHSSFXBAYAS-VVHXYALJSA-N	Unclassified	Unclassified	Unclassified	*	41.7	18.8	M+NH4	C31H56O8	-1.2921	1.29336	0.00300874	0.0111907	-0.674037	0.62675	254545	406135	289899	219882	253856	428147	403971	386288
7.64_471.1259m/z	471.126	7.63818	pos	Androechin			LMPK12120199				DBDVNEPYCHFXLY-LPIGZASCSA-N	Lipids and lipid-like molecules	Polyketides	Flavonoids	*	43.8	27.5	M+Na	C22H24O10	-0.534298	1.32601	0.000172814	0.00128593	-0.673968	0.62678	258175	411906	252898	256903	264723	433170	397788	404761
8.12_287.2213m/z	287.221	8.11773	pos	11,12,15-trihydroxy palmitic acid		35479	LMFA01050102		5282937		SVZYWAXPIAVKCO-UHFFFAOYSA-N	Lipids and lipid-like molecules	Fatty Acyls	Fatty Acids and Conjugates	*	43.9	24	M+H-H2O	C16H32O5	-1.16419	2.42557	7.18999e-07	3.37355e-05	-0.670744	0.628182	860257	1.36944e+06	850506	861137	869127	1.36765e+06	1.35692e+06	1.38374e+06
11.13_915.6365m/z	915.637	11.1283	pos	PI(22:2(13Z,16Z)/19:0)			LMGP06010742				AORQVAYYHRBFSH-DVJAZNNLSA-N	Lipids and lipid-like molecules	Glycerophospholipids	Glycerophosphoinositols	*	37.5	0	M+H-H2O	C50H93O13P	4.73864	2.42108	0.00214527	0.00869212	-0.668441	0.629186	894235	1.42126e+06	1.00359e+06	876959	802158	1.51301e+06	1.38676e+06	1.36401e+06
8.91_330.1462n	353.135	8.91335	pos	Fragransol B	HMDB0033538	89348			14015413	114394-20-6	NBJKTAQUPAAPLZ-UHFFFAOYSA-N	Phenylpropanoids and polyketides	2-arylbenzofuran flavonoids	Unclassified	*	39.1	2.03	M+H, M+Na	C19H22O5	-1.71256	2.23958	0.00116334	0.00539759	-0.65974	0.632992	769855	1.21621e+06	849546	713723	746295	1.14651e+06	1.25839e+06	1.24375e+06
7.62_356.2558n	379.245	7.62267	pos	13,14-dihydro-PGF2alpha			LMFA03010079		5283080		LLQBSJQTCKVWTD-NFUXFLSFSA-N	Lipids and lipid-like molecules	Fatty Acyls	Eicosanoids	*	40.7	11.5	M+H-H2O, M+Na	C20H36O5	-1.3952	1.28737	3.093e-05	0.000366907	-0.650188	0.637197	252925	396933	242516	252674	263583	391378	402572	396849
7.64_839.2347m/z	839.235	7.635	neg	Artonol B	HMDB0030488	87011			10740797	186824-58-8	LWJBUOOKYYTUDX-UHFFFAOYSA-N	Organoheterocyclic compounds	Coumarans	Unclassified	*	50.6	75.8	2M-H	C24H20O7	0.215436	3.11005	1.72113e-05	0.000240071	-0.649275	0.637601	1.4771e+06	2.31666e+06	1.46611e+06	1.45831e+06	1.50689e+06	2.33498e+06	2.35917e+06	2.25583e+06
10.62_492.3083n	515.297	10.6214	pos	24(28)-Dehydromakisterone	HMDB0302988						XTSYLJLNVWBIFH-RPAREISOSA-N	Lipids and lipid-like molecules	Steroids and steroid derivatives	Bile acids, alcohols and derivatives	*	40.9	13.1	M+H-H2O, M+Na, M+H	C28H44O7	-0.914172	1.06764	0.0044042	0.0150923	-0.648591	0.637903	183644	287887	177174	214727	159031	291531	298450	273681
0.72_342.1157n	365.105	0.715183	pos	Trehalose	HMDB0000975	5913		C01083	7427	99-20-7	HDTRYLNUVZCQOY-LIZSDCNHSA-N	Organic oxygen compounds	Organooxygen compounds	Carbohydrates and carbohydrate conjugates	***	73.5	80.8	M+NH4, M+Na, M+H	C12H22O11	-1.45027	7.00343	0.000206134	0.001465	-0.643781	0.640033	7.63261e+06	1.19253e+07	7.73701e+06	7.52363e+06	7.63719e+06	1.12812e+07	1.23362e+07	1.21586e+07
4.93_580.2148n	603.204	4.92532	pos	(+)-7-epi-Syringaresinol 4'-glucoside	HMDB0038261	92986			4486984		WEKCEGQSIIQPAQ-UHFFFAOYSA-N	Lignans, neolignans and related compounds	Lignan glycosides	Unclassified	***	59.1	56.5	M+NH4, M+Na	C28H36O13	-1.37743	1.25924	0.000108744	0.000910872	-0.643512	0.640153	246055	384370	234566	259850	243750	380124	394890	378095
10.04_677.2028m/z	677.203	10.0392	neg	2,10,15,20-Tetraphenyl-21,22,23,24-tetrahydroporphyrin-5-sulfonic acid	HMDB0255393						KEVGQIWWJVJACU-KYZDZXIUSA-N	Unclassified	Unclassified	Unclassified	*	41.6	25.3	M-H2O-H	C44H32N4O3S	1.68669	1.24837	4.92975e-05	0.000512443	-0.642665	0.640528	241604	377195	250001	233581	241230	370602	388206	372777
8.12_268.2035n	269.211	8.11773	pos	(1S,2S)-3-oxo-2-pentyl-cyclopentanehexanoic acid		74960	LMFA02010015		16061080		MTWJEFNRVOYKJI-KBPBESRZSA-N	Lipids and lipid-like molecules	Fatty Acyls	Octadecanoids	*	44.9	29.4	M+H-H2O, M+H	C16H28O3	-1.34689	2.69372	5.88505e-06	0.000118237	-0.637364	0.642886	1.13199e+06	1.7608e+06	1.11126e+06	1.13586e+06	1.14886e+06	1.72868e+06	1.7705e+06	1.78321e+06
8.65_629.2006m/z	629.201	8.65357	pos	Asp-Asp-Asp-Asp-Lys	HMDB0248661				21885705		WIGQMQCSQBOAKQ-UHFFFAOYSA-N	Organic acids and derivatives	Carboxylic acids and derivatives	Amino acids, peptides, and analogues	*	38.1	0	M+Na	C22H34N6O14	-3.10451	1.67524	0.000161439	0.00122207	-0.637037	0.643032	441762	686998	409163	468614	447509	694638	682780	683577
10.64_506.2871n	529.276	10.6366	pos	(5alpha,6beta,14alpha,20R,22R)-5,6,14,20,27-Pentahydroxy-1-oxowith-24-enolide	HMDB0033198	89071			78385401	222609-97-4	AYSGOPOJGPEGSU-UHFFFAOYSA-N	Lipids and lipid-like molecules	Steroids and steroid derivatives	Steroid lactones	*	49.1	51	M+H, M+Na, M+NH4	C28H42O8	-1.69704	2.07224	0.000850684	0.00425846	-0.634189	0.644303	689325	1.06988e+06	683182	700103	684689	1.00668e+06	1.14947e+06	1.05349e+06
3.59_286.1050n	309.094	3.5884	pos	Gastrodin		71466		C16964	115067	62499-27-8	PUQSUZTXKPLAPR-UJPOAAIJSA-N	Unclassified	Unclassified	Unclassified	*	45.7	30.6	M+Na, M+K, M+NH4	C13H18O7	-0.855004	3.26425	0.000345119	0.0021578	-0.62912	0.646571	1.71184e+06	2.64757e+06	1.71625e+06	1.69405e+06	1.72522e+06	2.4897e+06	2.68791e+06	2.76509e+06
8.91_510.1510m/z	510.151	8.91335	pos	Malvidin 3-alpha-L-galactoside	HMDB0303038						ALKNIMHUPXLKRN-GCSUUFGQSA-O	Phenylpropanoids and polyketides	Flavonoids	Flavonoid glycosides	*	38	0	M+Na	C25H27O10+	2.78516	1.23139	0.0032598	0.0119248	-0.622399	0.64959	255121	392742	291803	241527	232034	415873	382670	379683
6.83_312.0991n	313.106	6.82697	pos	(±)-Dulciol E	HMDB0031385	87638			10733867	175617-27-3	WJPITGSTUAHZBK-UHFFFAOYSA-N	Organoheterocyclic compounds	Benzopyrans	1-benzopyrans	*	46	40.3	M+H-H2O, M+H	C18H16O5	-2.22544	1.05691	7.57064e-05	0.000698133	-0.621829	0.649847	180573	277870	169720	184732	187267	275881	275837	281894
6.42_300.1933n	323.183	6.41945	pos	Berkeleylactone F			LMFA07040166		132967554		OXTXYWGSTRVDDS-MLCUHWOYSA-N	Lipids and lipid-like molecules	Fatty Acyls	Fatty esters	*	45.9	33.9	M+H-H2O, M+Na	C16H28O5	-1.20929	1.99604	0.000436009	0.00256463	-0.616104	0.65243	658053	1.00862e+06	718981	642751	612428	991468	1.01733e+06	1.01706e+06
9.68_455.2080m/z	455.208	9.67957	neg	Saterinone	HMDB0257504						KLEKLDFUYOZELG-UHFFFAOYSA-N	Organoheterocyclic compounds	Azoles	Imidazoles	*	45.2	35.6	M-H2O-H	C27H30N4O4	-1.87843	1.24466	8.50645e-05	0.000759642	-0.613917	0.65342	254540	389551	242838	251950	268834	391119	383049	394484
11.10_271.2264m/z	271.226	11.0978	pos	16-hydroxy-9E-hexadecenoic acid		74570	LMFA01050192		5312762		RPQJFAIEPUKQHK-HNQUOIGGSA-N	Lipids and lipid-like molecules	Fatty Acyls	Fatty Acids and Conjugates	*	45.2	30.1	M+H	C16H30O3	-1.31576	3.33013	9.45155e-05	0.000820177	-0.609672	0.655346	1.83858e+06	2.80551e+06	1.83574e+06	1.85303e+06	1.82696e+06	2.90422e+06	2.81778e+06	2.69453e+06
4.90_358.1056n	357.098	4.89715	neg	3'-Hydroxy-5,7,8,4'-tetramethoxy-4-phenylcoumarin		48417	LMPK12100056		15730557		SLFKJURBMBVJDK-UHFFFAOYSA-N	Lipids and lipid-like molecules	Polyketides	Flavonoids	*	49.8	53.4	M-H, 2M-H	C19H18O7	0.929137	1.10128	7.57942e-06	0.000138385	-0.60556	0.657216	201587	306728	204695	198374	201691	312342	305865	301977
6.42_264.1722n	265.18	6.41945	pos	dinor-12-oxo PDA			LMFA02010018		91746127		SZVNKXCDJUBPQO-DWMAKUKJSA-N	Lipids and lipid-like molecules	Fatty Acyls	Octadecanoids	*	48.1	44.4	M+H-H2O, M+H	C16H24O3	-1.13498	1.28786	1.00008e-05	0.000167185	-0.600914	0.659336	278312	422110	273695	286565	274677	416829	421889	427612
9.14_549.2133m/z	549.213	9.13862	neg	Broussoflavonol D		50710	LMPK12112294		14542432		FAVGADQXPDBFQP-UHFFFAOYSA-N	Lipids and lipid-like molecules	Polyketides	Flavonoids	*	45.9	33.6	M+FA-H	C30H32O7	0.664968	1.53654	0.000359438	0.00222924	-0.595585	0.661776	405875	613311	387007	404515	426101	642488	596822	600623
4.97_451.1570m/z	451.157	4.97255	pos	trans-p-Ferulyl alcohol 4-O-[6-(2-methyl-3-hydroxypropionyl)] glucopyranoside	HMDB0301953				101260573		NUZPXHFCBKVLFX-QCIYUQLOSA-N	Organic oxygen compounds	Organooxygen compounds	Carbohydrates and carbohydrate conjugates	**	53.1	25.7	M+Na	C20H28O10	-1.12799	1.79431	1.19373e-05	0.000186698	-0.593434	0.662764	548706	827905	539707	560389	546021	816374	822746	844596
8.27_536.2050n	535.198	8.27072	neg	Schisantherin	HMDB0258170						UFCGDBKFOKKVAC-UHFFFAOYSA-N	Phenylpropanoids and polyketides	Tannins	Hydrolyzable tannins	*	42.3	16.3	M-H, M+FA-H	C30H32O9	0.688281	2.2529	4.24748e-05	0.000458736	-0.590828	0.663962	872096	1.31347e+06	870942	838248	907099	1.31792e+06	1.29207e+06	1.33043e+06
10.48_419.3067n	437.341	10.4841	pos	N-arachidoyl taurine			LMFA08020249		86014199		VQNADUSXOPUIFY-UHFFFAOYSA-N	Lipids and lipid-like molecules	Fatty Acyls	Fatty amides	*	38.4	0	M+H, M+NH4	C22H45NO4S	-0.437137	1.23142	8.23196e-05	0.000739687	-0.587992	0.665268	262554	394659	251168	274530	261965	386302	396146	401531
10.73_887.6050m/z	887.605	10.7281	pos	All trans decaprenyl diphosphate	HMDB0006288	58382					UAYWNGPBKZFVAV-UHFFFAOYSA-N	Lipids and lipid-like molecules	Prenol lipids	Isoprenoid phosphates	*	38.2	0	M+Na	C50H90O7P2	-0.427749	2.11096	0.00491905	0.0164186	-0.585502	0.666418	817250	1.22633e+06	927182	729349	795219	1.1552e+06	1.2179e+06	1.3059e+06
10.35_486.2615n	509.251	10.3469	pos	(4beta,5beta,6beta,14beta,15alpha,20S,22R)-5,6-Epoxy-4,14,15-trihydroxy-1-oxowitha-2,24-dienolide	HMDB0033199	89072			78384890	222609-98-5	TUSMTCBTWSKFRH-UHFFFAOYSA-N	Lipids and lipid-like molecules	Steroids and steroid derivatives	Steroid lactones	*	44	25.5	M+H, M+Na, M+NH4	C28H38O7	-0.547343	5.4972	9.29896e-06	0.000159513	-0.579934	0.668995	5.29536e+06	7.91539e+06	5.39605e+06	5.20587e+06	5.28414e+06	7.90285e+06	7.79325e+06	8.05008e+06
6.53_583.1822m/z	583.182	6.53103	neg	Benzoylpaeoniflorin	HMDB0249055				73157327		LATYEZNGPQKAIK-UHFFFAOYSA-N	Lipids and lipid-like molecules	Prenol lipids	Terpene glycosides	*	48.6	53.7	M-H	C30H32O12	0.178505	1.62244	0.000510446	0.00288935	-0.578224	0.669788	470448	702384	444658	470155	496531	677837	694386	734928
10.55_433.1641m/z	433.164	10.5452	pos	trans-4-[4-(4-Amino-7,7-dimethyl-7H-pyrimido[4,5-b][1,4]oxazin-6-yl)phenyl]cyclohexaneacetic acid	HMDB0247300				9865421		FUIYMYNYUHVDPT-UHFFFAOYSA-N	Organoheterocyclic compounds	Diazines	Pyrimidines and pyrimidine derivatives	*	49.6	51.9	M+K	C22H26N4O3	1.21011	3.9538	2.64839e-08	7.91036e-06	-0.578133	0.66983	2.74331e+06	4.09553e+06	2.74327e+06	2.74756e+06	2.7391e+06	4.11555e+06	4.09232e+06	4.07873e+06
10.44_380.1643n	403.153	10.4384	pos	7-Methoxypraecansone B		52197	LMPK12120394		10452362		KLIBVTLWIJEYNK-AQTBWJFISA-N	Lipids and lipid-like molecules	Polyketides	Flavonoids	*	47.3	46.4	M+H-H2O, M+Na	C23H24O5	4.99466	2.73054	6.15466e-07	3.0998e-05	-0.57569	0.670965	1.31579e+06	1.96104e+06	1.31685e+06	1.31052e+06	1.32e+06	1.94059e+06	1.96331e+06	1.97923e+06
8.60_571.1614m/z	571.161	8.59588	neg	(R)-Pabulenol	HMDB0034438	89937			511358	33783-80-1	BVMOMQJYQYBMKL-UHFFFAOYSA-N	Phenylpropanoids and polyketides	Coumarins and derivatives	Furanocoumarins	***	64.5	57.9	2M-H	C16H14O5	0.681516	3.06323	3.92637e-05	0.000433969	-0.574109	0.671701	1.66916e+06	2.48497e+06	1.64066e+06	1.6876e+06	1.67921e+06	2.44417e+06	2.56261e+06	2.44813e+06
4.69_284.0914m/z	284.091	4.69277	pos	Citrusinine I	HMDB0030374	86926			5487772	86680-32-2	UTEAJHNFBCLZHN-UHFFFAOYSA-N	Organoheterocyclic compounds	Quinolines and derivatives	Benzoquinolines	*	46.9	39.3	M+H-H2O	C16H15NO5	-1.02854	1.31634	0.00124251	0.0056729	-0.573417	0.672023	316392	470804	332034	294683	322457	486793	485457	440162
5.30_429.1515m/z	429.151	5.29512	pos	Bms-378806	HMDB0249317				507773		OKGPFTLYBPQBIX-UHFFFAOYSA-N	Organoheterocyclic compounds	Pyrrolopyridines	Unclassified	***	57.3	56	M+Na	C22H22N4O4	-4.54093	1.52887	4.49847e-05	0.000480139	-0.571478	0.672927	418222	621497	402318	420984	431364	632427	610007	622055
12.24_635.2307m/z	635.231	12.2436	neg	Isotriuvaretin		52279	LMPK12120476		367173		CHUSLHRISJPBMD-UHFFFAOYSA-N	Lipids and lipid-like molecules	Polyketides	Flavonoids	*	49.6	55	M+FA-H	C37H34O7	3.40259	1.1401	0.00317975	0.0116906	-0.568054	0.674526	244476	362441	266451	225330	241647	372993	380148	334183
9.72_501.2453m/z	501.245	9.72185	pos	Fluprostenol isopropyl ester		45695			44208950		MKPLKVHSHYCHOC-AGOVQIDJSA-N	Unclassified	Unclassified	Unclassified	*	38.4	0	M+H	C26H35F3O6	-1.11643	1.86952	8.86268e-05	0.000784238	-0.564159	0.676349	636722	941409	659907	624653	625604	957679	955236	911312
4.88_507.1488m/z	507.149	4.8804	neg	Demethyloleuropein	HMDB0036121				89887620		HKVGJQVJNQRJPO-OIXVIMQBSA-N	Lipids and lipid-like molecules	Prenol lipids	Terpene glycosides	*	50.5	66.4	M-H2O-H	C24H30O13	-3.77544	1.06951	0.000262166	0.00175522	-0.561128	0.677772	210930	311211	210892	205941	215957	326082	307379	300173
8.24_372.2028m/z	372.203	8.24007	neg	(4E,6Z)-3-Hydroxydeca-4,6-dienoylcarnitine	HMDB0241110						GZINPZNSGKWFDW-UHFFFAOYSA-N	Lipids and lipid-like molecules	Fatty Acyls	Fatty acid esters	*	39.8	2.73	M+FA-H	C17H29NO5	0.206414	1.03578	0.000561747	0.00311168	-0.550128	0.68296	203878	298521	203823	192208	215602	308962	286225	300375
8.97_407.1095m/z	407.109	8.97428	pos	3-O-Methyluralenol	HMDB0040837	431987	LMPK12112721		5315127	150853-98-8	VCKYLOIMXUHPDA-UHFFFAOYSA-N	Phenylpropanoids and polyketides	Flavonoids	Flavones	**	60.6	18	M+Na	C21H20O7	-1.6471	5.32659	0.000552579	0.00307097	-0.540873	0.687355	5.50176e+06	8.00424e+06	5.96175e+06	5.18279e+06	5.36073e+06	7.84439e+06	8.10568e+06	8.06266e+06
11.42_497.3443m/z	497.344	11.4186	pos	bhos#36			LMFA13040059		86289856		GQQORDYSENBKGT-VIMOMQNVSA-N	Lipids and lipid-like molecules	Fatty Acyls	Fatty acyl glycosides	*	49.6	56.2	M+Na	C26H50O7	-1.18144	1.77583	0.000206368	0.00146578	-0.539971	0.687785	608055	884078	614279	610376	599511	921425	881605	849203
6.87_458.1216n	457.114	6.87057	neg	Puerarin 6''-acetate			LMPK12050006				WXJZLIXXIFBNNP-CKSGFJDPSA-N	Lipids and lipid-like molecules	Polyketides	Flavonoids	*	53.2	68.2	M-H, 2M-H	C23H22O10	0.746717	3.17297	0.000288905	0.00189033	-0.534852	0.69023	1.96724e+06	2.85013e+06	1.95885e+06	2.03721e+06	1.90566e+06	2.97767e+06	2.78086e+06	2.79184e+06
7.57_616.1950n	597.177	7.56697	neg	Pallidol 3-glucoside	HMDB0036569	91643			131752010		LVYZAJNLNYSPIX-UHFFFAOYSA-N	Organic oxygen compounds	Organooxygen compounds	Carbohydrates and carbohydrate conjugates	*	40.5	15.1	M-H2O-H, M-H	C34H32O11	0.805612	1.165	0.00248011	0.00970395	-0.53362	0.690819	273618	396077	290736	263167	266951	398921	422067	367244
8.93_439.2085m/z	439.209	8.92858	pos	19-hydroxymarinobufagin			LMST01130072				FBJCZZDXVKFTOS-JDDPQDQSSA-N	Lipids and lipid-like molecules	Steroids and steroid derivatives	Sterols	*	50.6	59.8	M+Na	C24H32O6	-1.44949	3.26324	5.16527e-05	0.000529394	-0.521196	0.696794	2.12883e+06	3.05518e+06	2.20196e+06	2.10114e+06	2.0834e+06	3.0108e+06	3.03198e+06	3.12277e+06
0.72_504.1684n_2	527.158	0.715183	pos	beta-D-Galactopyranosyl-(1->3)-beta-D-galactopyranosyl-(1->6)-D-galactose	HMDB0038853	93483			13915947		GEMKLMOVLYWXIB-UHFFFAOYSA-N	Organic oxygen compounds	Organooxygen compounds	Carbohydrates and carbohydrate conjugates	***	67	68	M+NH4, M+Na	C18H32O16	-1.34081	2.96804	7.0478e-05	0.000664611	-0.520776	0.696997	1.76448e+06	2.53154e+06	1.7841e+06	1.74245e+06	1.76688e+06	2.4919e+06	2.48426e+06	2.61847e+06
10.74_839.4542m/z	839.454	10.7434	pos	Ginsenoside Ia	HMDB0041471	95862			76602687	177745-52-7	AVTXSAWPGCSYFO-UHFFFAOYSA-N	Organosulfur compounds	Thiols	Alkylthiols	*	38	0	M+K	C42H72O14	-1.51543	1.12448	0.0446971	0.0936713	-0.519921	0.69741	306138	438965	320445	337725	260245	454850	363890	498155
9.58_516.2720n	539.261	9.58467	pos	Lucidenic acid E2	HMDB0036434				74028535		ASPCIAWQVXVATP-UHFFFAOYSA-N	Lipids and lipid-like molecules	Prenol lipids	Triterpenoids	*	37.5	0	M+H, M+Na	C29H40O8	-0.609771	1.16499	0.000301543	0.00195106	-0.519858	0.697441	274559	393667	284615	269578	269486	390755	410183	380063
10.48_417.2265m/z	417.226	10.4841	pos	(4S,7S,10S)-d5-8-NeuroF[8R,11S]			LMFA04020526		131841346		UCBGJOSAVMKADE-BBTWMDNCSA-N	Lipids and lipid-like molecules	Fatty Acyls	Docosanoids	*	41.1	16	M+Na	C22H34O6	4.41416	1.29615	0.000288239	0.00188737	-0.51869	0.698005	340530	487862	317591	358254	345747	484671	493995	484920
4.21_135.0452m/z	135.045	4.20958	neg	4-(2-Furanyl)-3-buten-2-one	HMDB0033128	89016			1549522	623-15-4	GBKGJMYPQZODMI-PLNGDYQASA-N	Organoheterocyclic compounds	Heteroaromatic compounds	Unclassified	***	58.8	31.3	M-H	C8H8O2	0.683216	1.8468	0.00198322	0.0081976	-0.517424	0.698618	709791	1.01599e+06	761044	716771	651558	986568	1.07265e+06	988759
5.92_225.0407m/z	225.041	5.92478	neg	1-O-Galloylglycerol	HMDB0039177	93771			5317465	87087-60-3	PDEQYQCQYAQJPN-UHFFFAOYSA-N	Benzenoids	Benzene and substituted derivatives	Benzoic acids and derivatives	*	48.8	46.5	M-H2O-H	C10H12O7	0.878277	1.14525	0.000194395	0.00139952	-0.517015	0.698816	266209	380942	273637	259985	265005	372111	374270	396446
8.93_316.2608n	339.25	8.92858	pos	11,12-dihydroxy stearic acid		35470	LMFA02000145		5282930		BXMZIUSKYCZVAK-UHFFFAOYSA-N	Lipids and lipid-like molecules	Fatty Acyls	Octadecanoids	*	39.2	1.74	M+H, M+Na, M+H-H2O	C18H36O4	-1.6832	3.51369	0.00278662	0.0105936	-0.515201	0.699696	2.60109e+06	3.71746e+06	2.84129e+06	2.4685e+06	2.49347e+06	3.47845e+06	3.85931e+06	3.81461e+06
5.73_384.1437m/z	384.144	5.72855	pos	Wampetin	HMDB0030080	86712			5375648	89824-26-0	XVVBVBKVMMNZHB-XGICHPGQSA-N	Phenylpropanoids and polyketides	Coumarins and derivatives	Furanocoumarins	*	50.7	59.3	M+NH4	C21H18O6	-1.36574	1.2878	3.66744e-06	8.7449e-05	-0.514329	0.700119	335409	479075	332444	331796	341987	475083	479062	483079
9.51_462.1674n	445.164	9.50848	pos	Euchrenone b3		47832	LMPK12050325		44257323		AOFNFHUUIWLAAW-UHFFFAOYSA-N	Lipids and lipid-like molecules	Polyketides	Flavonoids	*	43	24.7	M+H-H2O, M+H, M+Na	C27H26O7	-1.00214	1.96122	2.77157e-05	0.000338052	-0.509631	0.702402	788580	1.12269e+06	777862	787253	800624	1.14951e+06	1.10189e+06	1.11667e+06
11.51_505.3181m/z	505.318	11.506	neg	ergosta-7,9(11),22E-trien-3beta,5alpha,6beta,14alpha,25-pentol			LMST01031157				FJQJWURRCQWXRQ-GEPFKGMXSA-N	Lipids and lipid-like molecules	Steroids and steroid derivatives	Sterols	*	49.4	50.5	M+FA-H	C28H44O5	2.19091	1.08798	0.000257692	0.00173407	-0.508356	0.703023	245643	349409	236594	246913	253421	347356	362321	338551
5.04_332.1831n	355.172	5.03828	pos	(1S,2S,4S,5S)-2,4-Thujanediol 4-O-beta-D-Glucopyranoside	HMDB0033644	89443			85232975	240495-81-2	HVTLBEUPVKSBIB-UHFFFAOYSA-N	Lipids and lipid-like molecules	Prenol lipids	Terpene glycosides	**	57.9	4.99	M+NH4, M+Na	C16H28O7	-1.33178	1.36666	0.000492565	0.0028151	-0.506625	0.703867	390997	555499	403955	379979	389058	542446	540023	584027
4.86_295.1514m/z	295.151	4.86297	pos	Entecavir	HMDB0014585	315023			153941	142217-69-4	QDGZDCVAUDNJFG-FXQIFTODSA-N	Nucleosides, nucleotides, and analogues	Nucleoside and nucleotide analogues	Unclassified	*	42.3	14.4	M+NH4	C12H15N5O3	0.282827	1.76056	0.000406137	0.00243456	-0.504955	0.704682	650251	922758	646762	651201	652789	888976	907730	971567
8.38_661.4274m/z	661.427	8.37765	pos	Ginsenoside Rh1			LMPR0106080017		12855920		RAQNTCRNSXYLAH-RFCGZQMISA-N	Lipids and lipid-like molecules	Prenol lipids	Isoprenoids	*	46.1	43.4	M+Na	C36H62O9	-1.96371	1.01955	0.0457324	0.0953674	-0.501878	0.706187	263313	372865	233845	280706	275387	314989	366901	436706
7.12_125.0244m/z	125.024	7.11958	neg	1,3,5-Trihydroxybenzene	HMDB0013675	320724		C02183	359	108-73-6	QCDYQQDYXPDABM-UHFFFAOYSA-N	Benzenoids	Phenols	Benzenetriols and derivatives	*	57.7	89.2	M-H	C6H6O3	-0.0620896	1.43054	0.000139073	0.00109086	-0.500363	0.706929	431100	609821	419234	428520	445547	590955	614376	624133
10.61_428.2194n	451.209	10.6061	pos	Austalide L	HMDB0030158						XTSSAALSNSPVIH-UHFFFAOYSA-N	Phenylpropanoids and polyketides	Flavonoids	Flavones	*	52.1	66.6	M+H, M+Na, M+H-H2O	C25H32O6	-1.12068	2.89939	1.06669e-05	0.000174535	-0.496613	0.708769	1.77449e+06	2.50362e+06	1.75619e+06	1.75512e+06	1.81214e+06	2.49983e+06	2.53809e+06	2.47292e+06
4.88_503.1564m/z	503.156	4.8804	neg	S-Methyl-KE-298	HMDB0257403						WRIZBWMOURRWRW-UHFFFAOYSA-N	Organic oxygen compounds	Organooxygen compounds	Carbonyl compounds	*	44.2	32.1	2M-H	C13H16O3S	-0.643179	1.70439	0.000714226	0.00373184	-0.485991	0.714007	641329	898212	630730	630340	662918	943911	857327	893397
4.22_349.0891m/z	349.089	4.22005	pos	1-O-p-Coumaroyl-beta-D-glucose	HMDB0036936	91925			14158116	7139-64-2	DSNCQKUYZOSARM-ZZXKWVIFSA-N	Phenylpropanoids and polyketides	Cinnamic acids and derivatives	Hydroxycinnamic acids and derivatives	**	60.3	21	M+Na	C15H18O8	-0.904977	1.00529	0.000178984	0.00131911	-0.484611	0.71469	221403	309789	220262	220282	223666	299099	321524	308744
12.31_537.3195m/z	537.319	12.3114	pos	PG(20:2(11Z,14Z)/0:0)		80012	LMGP04050024		52927447		ALJXGNMOATZBMV-XTYNSLPVSA-N	Lipids and lipid-like molecules	Glycerophospholipids	Glycerophosphoglycerols	*	38.8	0	M+H	C26H49O9P	1.43313	1.42865	0.00011694	0.000959593	-0.484379	0.714804	446461	624591	436668	453052	449662	625210	643029	605536
11.28_447.2757m/z	447.276	11.2804	neg	16-O-deacetyl-16-epi-scalarolbutenolide			LMPR0105060005		10476244		WXBIVFTUNMFIEW-BIDUORLQSA-N	Lipids and lipid-like molecules	Prenol lipids	Isoprenoids	*	54.3	74.8	M+FA-H	C25H38O4	1.08964	1.39135	0.00863736	0.0254936	-0.484248	0.71487	454508	635791	408825	483593	471106	582034	640209	685131
7.58_427.1765m/z	427.177	7.58335	neg	5'-O-Methylmelledonal	HMDB0035859				78173128		PETDNGRBYPTDNI-UHFFFAOYSA-N	Lipids and lipid-like molecules	Prenol lipids	Sesquiterpenoids	*	44.7	31.3	M-H2O-H	C24H30O8	0.674453	1.01528	0.00166753	0.00716066	-0.484014	0.714985	231474	323746	226923	222905	244594	303744	337937	329558
12.59_439.3562m/z	439.356	12.5862	pos	11-Deoxoglycyrrhetinic acid	HMDB0035775	91015	LMPR0106150016		12305517	564-16-9	JZFSMVXQUWRSIW-BTJIZOSBSA-N	Lipids and lipid-like molecules	Prenol lipids	Triterpenoids	***	56.9	36.8	M+H-H2O	C30H48O3	-1.80617	1.55297	0.0150463	0.0393521	-0.482755	0.71561	584437	816698	684946	557063	511302	774836	854584	820675
12.52_455.3630m/z	455.363	12.5167	pos	(+/-)N-(1-methyl-2-hydroxy-2-phenyl-ethyl) arachidonyl amine			LMFA08020030		5283415		CDKAMGZLXLOSQF-ZKWNWVNESA-N	Lipids and lipid-like molecules	Fatty Acyls	Fatty amides	*	36	0	M+NH4	C29H43NO2	-0.432431	1.32161	0.0126048	0.0342344	-0.481834	0.716067	420043	586598	414385	393827	451918	620714	517083	621998
10.59_541.2767m/z	541.277	10.5909	pos	PI(15:0/0:0)			LMGP06050030				YTPSPOLSRATOLZ-ZZVDUULKSA-N	Lipids and lipid-like molecules	Glycerophospholipids	Glycerophosphoinositols	*	38.6	0	M+H-H2O	C24H47O12P	-1.02555	1.51203	2.49774e-05	0.000312941	-0.480735	0.716612	502145	700721	497915	501615	506905	698038	716800	687325
10.71_437.2295m/z	437.229	10.7129	pos	icos#1			LMFA13040132		86289757		JPMANLDTTFCEPQ-XYHOUYMGSA-N	Lipids and lipid-like molecules	Fatty Acyls	Fatty acyl glycosides	*	45.5	36.4	M+NH4	C22H29NO7	2.99804	2.04608	3.77742e-05	0.000422981	-0.475642	0.719147	931823	1.29573e+06	950190	914714	930564	1.26746e+06	1.30039e+06	1.31935e+06
8.96_358.2713n	381.261	8.95905	pos	9,13-dihydroxy-10-ethoxy-11-octadecenoic acid		74511	LMFA01050121		5282955		BHDZXVBBVBHNKG-FOCLMDBBSA-N	Lipids and lipid-like molecules	Fatty Acyls	Fatty Acids and Conjugates	*	50.2	58.1	M+H-H2O, M+Na, M+H	C20H38O5	-1.77349	2.35667	0.00179601	0.00757205	-0.474216	0.719858	1.27916e+06	1.77696e+06	1.39337e+06	1.19073e+06	1.25337e+06	1.71662e+06	1.81941e+06	1.79484e+06
7.80_472.1372n	471.13	7.80238	neg	Formononetin 7-O-(6''-acetylglucoside)			LMPK12050023		102463148		HZJBDSMAAFNHHL-PFKOEMKTSA-N	Lipids and lipid-like molecules	Polyketides	Flavonoids	*	50.7	55.6	M-H, 2M-H	C24H24O10	0.436742	1.65828	2.35603e-05	0.000300279	-0.471636	0.721147	617453	856211	619916	628185	604259	840597	867277	860759
13.29_608.4644n	631.454	13.2945	pos	Squamostatin D			LMPK03000029				WQZQTAFMUZJWFN-KCTXJUDOSA-N	Lipids and lipid-like molecules	Polyketides	Annonaceae acetogenins	*	46.4	40.4	M+NH4, M+Na	C36H64O7	-1.38249	1.85544	0.00147216	0.00648558	-0.470989	0.72147	796403	1.10386e+06	771283	767535	850393	1.14175e+06	1.04724e+06	1.1226e+06
14.38_458.3602n	441.357	14.3803	pos	ascr#36			LMFA13040019				HXSYLHMSXGUNTO-DHWOPMESSA-N	Lipids and lipid-like molecules	Fatty Acyls	Fatty acyl glycosides	*	47.8	42	M+H-H2O, M+NH4, M+Na	C26H50O6	-1.27532	1.06851	0.00293055	0.0109828	-0.470239	0.721845	268183	371524	284833	270676	249039	395320	363415	355836
8.21_627.1853m/z	627.185	8.20978	pos	Kuwanon L	HMDB0030121				117793350		CGTTUVXZNTWSEC-UHFFFAOYSA-N	Phenylpropanoids and polyketides	Flavonoids	Flavans	*	50.5	58	M+H	C35H30O11	-1.27031	1.83928	0.000160884	0.00121838	-0.459987	0.726993	787465	1.08318e+06	773863	760064	828468	1.08638e+06	1.07345e+06	1.08971e+06
5.43_651.1464m/z	651.146	5.42525	pos	Etoposide phosphate	HMDB0252115				16760419		LIQODXNTTZAGID-UHFFFAOYSA-N	Organoheterocyclic compounds	Imidazopyrimidines	Purines and purine derivatives	*	38.9	0	M+H-H2O	C29H33O16P	-1.3631	1.72312	5.3264e-05	0.000540367	-0.45931	0.727334	689215	947591	699080	687881	680684	958324	962969	921479
11.08_567.3656m/z	567.366	11.0826	pos	DG(22:6(5Z,7Z,10Z,13Z,16Z,19Z)-OH(4)/8:0/0:0)	HMDB0297216						FKJVIMJFZNYMTE-MBAAEHPESA-N	Unclassified	Unclassified	Unclassified	*	43.3	24.5	M+Na	C33H52O6	0.0596089	3.07445	0.000221344	0.00154279	-0.457494	0.72825	2.21773e+06	3.04529e+06	2.24363e+06	2.2817e+06	2.12786e+06	3.02766e+06	3.1321e+06	2.9761e+06
5.87_309.0726m/z	309.073	5.86993	pos	3,8-Dihydroxy-9-methoxypterocarpan	HMDB0033291	48144	LMPK12070056		44257449	108335-33-7	FPPWIEZFMZZUPL-UHFFFAOYSA-N	Phenylpropanoids and polyketides	Isoflavonoids	Furanoisoflavonoids	**	61.1	21.4	M+Na	C16H14O5	-2.4902	1.51283	8.88195e-06	0.000154679	-0.456747	0.728627	532814	731257	535703	534014	528724	736779	738898	718094
11.42_493.3129m/z	493.313	11.4186	pos	(S)-4-[(S)-2-((S)-1-Formyl-4-guanidino-butylcarbamoyl)-pyrrolidin-1-yl]-4-oxo-3-(2-propyl-pentanoylamino)-butyric acid methyl ester	HMDB0250600				85041908		ICMSWQUELAGTTR-UHFFFAOYSA-N	Organic acids and derivatives	Carboxylic acids and derivatives	Amino acids, peptides, and analogues	*	38.7	0.0364	M+H-H2O	C24H42N6O6	-0.865999	1.98417	0.0012422	0.00567251	-0.452823	0.730612	951398	1.30219e+06	935092	950262	968840	1.31059e+06	1.37038e+06	1.22561e+06
8.12_324.1930n	347.182	8.11773	pos	Dinor-PGE2		74975	LMFA03010210		52921876		KEULKCWSUHLQGJ-ZRXREZFBSA-N	Lipids and lipid-like molecules	Fatty Acyls	Eicosanoids	*	44.8	30.4	M+H, M+Na	C18H28O5	-2.02587	1.6585	3.45439e-07	2.34192e-05	-0.452567	0.730742	645911	883911	647386	651135	639211	882527	886083	883122
9.97_349.2348m/z	349.235	9.96577	pos	Ceriporic acid A		45935	LMFA01170126		52921868		CJCOOGIIQHVIQI-QGZVFWFLSA-N	Lipids and lipid-like molecules	Fatty Acyls	Fatty Acids and Conjugates	*	53.1	69.5	M+Na	C19H34O4	-0.518792	1.86053	0.00199676	0.00824013	-0.451119	0.731475	846797	1.15766e+06	789690	856382	894318	1.21674e+06	1.14246e+06	1.11378e+06
11.07_380.1771n	381.184	11.0673	pos	BisOPP-A		332533			13059052		BKTRENAPTCBBFA-UHFFFAOYSA-N	Unclassified	Unclassified	Unclassified	*	38.5	0	M+H, M+K	C27H24O2	-1.33609	1.24991	0.0154849	0.0402942	-0.449767	0.732161	412088	562838	381517	441108	413640	534344	628655	525515
7.84_484.1739n	483.167	7.83618	neg	Dukunolide E	HMDB0035733	90988			131751857	101559-97-1	HQKQACOUFFEUAD-UHFFFAOYSA-N	Organoheterocyclic compounds	Naphthopyrans	Unclassified	*	47.9	43.3	M-H2O-H, M-H	C26H28O9	1.22659	1.60353	0.000207341	0.00147002	-0.447251	0.733439	619299	844377	612632	604813	640452	817191	860432	855509
12.52_452.3492n	453.357	12.5167	pos	5beta-Cholestane-2beta,3alpha,7alpha,12alpha,26-pentol		84752	LMST04030004		5284183		HULTZIXIJZAWNK-QNZXEWCPSA-N	Lipids and lipid-like molecules	Steroids and steroid derivatives	Bile acids and derivatives	*	41	12.4	M+H-H2O, M+H	C27H48O5	-2.07655	6.79677	0.00622405	0.01972	-0.444668	0.734754	1.18396e+07	1.61137e+07	1.1553e+07	1.10756e+07	1.28902e+07	1.65709e+07	1.49187e+07	1.68515e+07
9.80_267.1951m/z	267.195	9.79805	pos	Tetranorprostanedioic acid	HMDB0258926						VDSTWEBFEFGHLI-UHFFFAOYSA-N	Lipids and lipid-like molecules	Fatty Acyls	Fatty acids and conjugates	***	59.6	37.8	M+H-H2O	C16H28O4	-1.15571	1.8596	1.08982e-05	0.00017677	-0.441015	0.736616	838642	1.13851e+06	833218	847200	835509	1.11944e+06	1.14202e+06	1.15406e+06
11.42_500.3344n	523.324	11.4186	pos	(25S)-5alpha-cholestan-3beta,4beta,6alpha,7alpha,8beta,15beta,16beta,26-octol		83923	LMST01010322		52931334		VYOXQPQXOVKJIA-WPTRXYKQSA-N	Lipids and lipid-like molecules	Steroids and steroid derivatives	Sterols	*	46.8	43.2	M+NH4, M+Na, M+H	C27H48O8	-1.05677	2.45219	0.0022451	0.00899261	-0.440377	0.736942	1.51692e+06	2.0584e+06	1.58139e+06	1.45415e+06	1.51523e+06	2.08424e+06	2.16223e+06	1.92873e+06
10.45_518.3811n	541.37	10.4536	pos	13-(beta-D-glucosyloxy)docosanoic acid			LMFA13010054	C04103	440222		MVSYTBQOJXSHFZ-SFOFOFCKSA-N	Lipids and lipid-like molecules	Fatty Acyls	Fatty acyl glycosides	*	38.6	0	M+H, M+Na, M+H-H2O	C28H54O8	-1.40054	2.23448	0.000789659	0.0040211	-0.438594	0.737853	1.24412e+06	1.68613e+06	1.19861e+06	1.28795e+06	1.2458e+06	1.76068e+06	1.67758e+06	1.62013e+06
13.03_502.3861n	503.393	13.0253	pos	bhos#40			LMFA13040057		86289858		JFATZVZKPLWHAI-HWRPZNHGSA-N	Lipids and lipid-like molecules	Fatty Acyls	Fatty acyl glycosides	*	51.7	62.2	M+H, M+K, M+NH4, M+H-H2O	C28H54O7	-1.60213	5.28097	0.0137827	0.0367225	-0.437669	0.738327	7.54259e+06	1.02158e+07	7.9843e+06	6.76956e+06	7.87391e+06	1.10344e+07	9.29067e+06	1.03223e+07
5.73_586.1680n	609.157	5.72855	pos	Amarogentin	HMDB0248275				3512644		DBOVHQOUSDWAPQ-UHFFFAOYSA-N	Benzenoids	Benzene and substituted derivatives	Biphenyls and derivatives	***	53.9	39.8	M+NH4, M+Na	C29H30O13	-1.15879	1.55328	0.000119061	0.000970448	-0.43739	0.73847	594511	805058	604512	576339	602681	801391	788377	825405
6.50_681.1389m/z	681.139	6.49687	pos	NAD	HMDB0000902	101		C00003	5892	53-84-9	BAWFJGJZGIEFAR-NNYOXOHSSA-N	Nucleosides, nucleotides, and analogues	(5'->5')-dinucleotides	Unclassified	*	37.2	0	M+NH4	C21H27N7O14P2	-6.03515	1.15401	0.00300728	0.0111888	-0.436333	0.739011	341457	462046	352433	330676	341261	476459	426897	482781
4.93_315.1950m/z	315.195	4.92532	pos	PGJ3		36227	LMFA03010180		16061112		DIBKBAMSPPKSTJ-BAILPSPNSA-N	Lipids and lipid-like molecules	Fatty Acyls	Eicosanoids	*	49.5	53	M+H-H2O	C20H28O4	-1.3314	1.02855	0.00194845	0.00808496	-0.432077	0.741194	271914	366859	248783	280113	286844	355901	376301	368375
9.02_349.2249m/z	349.225	9.01998	pos	QUINACAINOL	HMDB0257029				55464		OPNPUTUBENWDBA-UHFFFAOYSA-N	Organoheterocyclic compounds	Quinolines and derivatives	4-quinolinemethanols	*	36.8	0	M+Na	C21H30N2O	-0.524073	1.28359	0.000491376	0.00281057	-0.431656	0.74141	416245	561423	429355	390571	428809	570826	551317	562125
10.50_406.2348n	407.242	10.4994	pos	diginatigenin		57772	LMST01120002		15558753		DICIZKAHXOVVHI-BOYBCVSISA-N	Lipids and lipid-like molecules	Steroids and steroid derivatives	Sterols	*	41.5	15	M+H, M+Na	C23H34O6	-1.70898	1.61252	1.6804e-05	0.000235747	-0.430779	0.741861	648477	874121	660082	636788	648560	870273	865543	886548
13.03_466.3652n	467.372	13.0253	pos	6alpha-Hydroxycastasterone			LMST01030128		15542699		CVXIEYXJQSRIAC-KLUYZAHOSA-N	Lipids and lipid-like molecules	Steroids and steroid derivatives	Sterols	*	39.4	0.829	M+H-H2O, M+H	C28H50O5	-1.3934	3.53414	0.0176117	0.0445247	-0.430171	0.742174	3.49702e+06	4.71186e+06	3.91214e+06	3.06829e+06	3.51063e+06	5.06606e+06	4.39494e+06	4.67458e+06
12.25_297.2895m/z	297.29	12.2502	pos	Linoleamide	HMDB0062656	43435	LMFA08010008		6435901	3072-13-7	SFIHQZFZMWZOJV-HZJYTTRNSA-N	Lipids and lipid-like molecules	Fatty Acyls	Fatty amides	**	50.7	3.93	M+NH4	C18H33NO	-1.76824	1.33214	0.0358806	0.078741	-0.42844	0.743065	528438	711160	592822	411442	581050	704105	719100	710276
9.33_395.1487m/z	395.149	9.32502	pos	Pibutidine	HMDB0041986	322207			5282450	103922-33-4	XMDYZASWLGWIPL-DJWKRKHSSA-N	Organic nitrogen compounds	Organonitrogen compounds	Amines	*	38.8	0	M+K	C19H24N4O3	1.92241	1.11648	5.96252e-05	0.000588239	-0.42759	0.743503	314535	423045	322832	310655	310119	418378	432050	418707
4.71_311.1825m/z	311.183	4.70903	pos	Glycylprolylarginine	HMDB0252828				21525054		JYPCXBJRLBHWME-UHFFFAOYSA-N	Organic acids and derivatives	Carboxylic acids and derivatives	Amino acids, peptides, and analogues	*	42.8	17.2	M+H-H2O	C13H24N6O4	-0.334482	1.71754	0.000325404	0.00206697	-0.425966	0.74434	753838	1.01276e+06	755128	745475	760912	981536	1.00142e+06	1.05532e+06
4.93_320.0898n	301.072	4.933	neg	4-coumaroylshikimate	HMDB0304174				53859007		GVECSFFLZYNEBO-UHFFFAOYSA-N	Phenylpropanoids and polyketides	Cinnamic acids and derivatives	Hydroxycinnamic acids and derivatives	***	69.6	56.5	M-H2O-H, M+FA-H	C16H16O7	0.65949	2.55233	3.64704e-05	0.000413459	-0.425659	0.744498	1.65027e+06	2.21662e+06	1.64824e+06	1.62027e+06	1.68229e+06	2.24588e+06	2.23e+06	2.17397e+06
12.52_488.3705n	511.36	12.5167	pos	bhas#38			LMFA13040042		86289828		LONSJLDZLUHCRR-LJNMJUOLSA-N	Lipids and lipid-like molecules	Fatty Acyls	Fatty acyl glycosides	*	49.4	51.8	M+H, M+Na, M+H-H2O, M+NH4	C27H52O7	-1.65657	12.4538	0.0112762	0.0313706	-0.421428	0.746685	4.33662e+07	5.80783e+07	4.2966e+07	3.96831e+07	4.74495e+07	6.1004e+07	5.32656e+07	5.99653e+07
10.73_455.2974m/z	455.297	10.7281	pos	bhos#30			LMFA13040070		86289853		AVROBGCULUIOHS-QBRBXANFSA-N	Lipids and lipid-like molecules	Fatty Acyls	Fatty acyl glycosides	*	50.2	54.2	M+Na	C23H44O7	-1.28953	6.70555	0.00479792	0.0161113	-0.418601	0.74815	1.22458e+07	1.63681e+07	1.33099e+07	1.23601e+07	1.10672e+07	1.65539e+07	1.57299e+07	1.68204e+07
10.51_669.2475m/z	669.247	10.5146	pos	Kuwanon V	HMDB0030115	86731			72550349	89803-84-9	SUQUIVSLHDOSQP-REZTVBANSA-N	Phenylpropanoids and polyketides	Diarylheptanoids	Linear diarylheptanoids	*	37.8	0	M+Na	C40H38O8	2.49142	1.48365	0.00386743	0.013612	-0.41281	0.751159	606028	806792	605897	599625	612563	775369	873191	771815
9.85_389.1399m/z	389.14	9.85418	neg	8,9-Dihydro-5-hydroxy-8-(1-hydroxy-1-methylethyl)-6-(2-methyl-1-oxopropyl)-4-phenyl-2H-furo[2,3-h]-1-benzopyran-2-one	HMDB0037241	48376	LMPK12100015		44257538		KYQBNYMPQRSMLV-UHFFFAOYSA-N	Phenylpropanoids and polyketides	Neoflavonoids	Prenylated neoflavonoids	*	49.1	51.2	M-H2O-H	C24H24O6	1.16529	3.03546	0.00143382	0.00635012	-0.411721	0.751726	2.48945e+06	3.31164e+06	2.63344e+06	2.51454e+06	2.32036e+06	3.21965e+06	3.31612e+06	3.39915e+06
11.47_447.2757m/z	447.276	11.4709	neg	Cuminone G			LMPK13070029				YHAWQXOYNXPJPY-UHFFFAOYSA-N	Lipids and lipid-like molecules	Polyketides	Aromatic polyketides	*	50.1	52.8	M+FA-H	C25H38O4	1.15806	1.52741	0.000477236	0.00274608	-0.41034	0.752446	624290	829682	652172	624902	595797	826441	812315	850289
6.46_537.1767m/z	537.177	6.46467	neg	Lagociclovir	HMDB0253955				11687633		RTJUXLYUUDBAJN-UHFFFAOYSA-N	Nucleosides, nucleotides, and analogues	Purine nucleosides	Purine 2',3'-dideoxyribonucleosides	*	39.5	12.5	2M-H	C10H12FN5O3	-1.60004	1.49856	0.000999399	0.00481856	-0.405085	0.755192	614943	814286	616377	620271	608180	771439	821837	849583
8.24_665.3984m/z	665.398	8.24052	pos	2'-Hydroxyflexixanthin dimethyl ether			LMPR01070577				CZVUBKOBPXNKSG-OVZHCKCYSA-N	Lipids and lipid-like molecules	Prenol lipids	Isoprenoids	*	37.3	0	M+K	C42H58O4	2.70722	2.19105	0.0123443	0.0337231	-0.404832	0.755324	1.41062e+06	1.86757e+06	1.35983e+06	1.45234e+06	1.41969e+06	1.82004e+06	1.71956e+06	2.06311e+06
10.33_691.2187m/z	691.219	10.3279	neg	Albanin F	HMDB0030074						APPXYONGBIXGRO-UHFFFAOYSA-N	Phenylpropanoids and polyketides	Flavonoids	Flavones	*	51.9	65.6	M-H	C40H36O11	0.356241	1.5348	0.000999117	0.00481814	-0.403564	0.755988	648059	857234	689735	633923	620517	879582	852950	839168
5.59_494.2145n	517.204	5.58622	pos	Gibberellin A4 glucosyl ester	HMDB0038610						WAJNZXFSVANOAB-BELPUEJPSA-N	Lipids and lipid-like molecules	Prenol lipids	Terpene glycosides	*	50.6	59.7	M+NH4, M+Na, M+H-H2O	C25H34O10	-1.45754	1.48483	2.11263e-05	0.000277847	-0.403368	0.756091	593409	784838	602751	577895	599581	779223	786688	788602
5.62_364.0785m/z	364.078	5.61795	pos	Netoglitazone	HMDB0255551				204109		PKWDZWYVIHVNKS-UHFFFAOYSA-N	Benzenoids	Naphthalenes	Unclassified	*	36.7	0	M+H-H2O	C21H16FNO3S	-4.50713	1.29089	0.000188122	0.00136634	-0.402914	0.756329	452436	598200	443712	458808	454787	617828	592078	584694
9.80_781.4484m/z	781.448	9.79805	pos	PG(i-12:0/6 keto-PGF1alpha)	HMDB0271077						ABNBBYUUOWZEKD-LDTVCBTLSA-N	Unclassified	Unclassified	Unclassified	*	38.6	0	M+H	C38H69O14P	-1.79667	1.05448	0.0200075	0.0493261	-0.402858	0.756359	338523	447569	341658	323295	350615	502871	412584	427253
9.11_360.1569n	383.146	9.11142	pos	(-)-lactol	HMDB0303945				10316469		AQTZWMJGAOIWFV-UHFFFAOYSA-N	Lignans, neolignans and related compounds	Furanoid lignans	Tetrahydrofuran lignans	*	41	14.3	M+H, M+Na	C20H24O6	-0.986729	1.23372	0.000246613	0.00167467	-0.397989	0.758916	419794	553150	423920	423226	412238	535224	570209	554017
8.03_675.4068m/z	675.407	8.02537	pos	Notoginsenoside T1	HMDB0039049	93655			131752527	343962-53-8	OUICDHFBMJCDTL-GHRIWEEISA-N	Lipids and lipid-like molecules	Prenol lipids	Triterpenoids	*	39.6	1.43	M+Na	C36H60O10	-1.69745	3.42549	1.42636e-05	0.000213008	-0.397966	0.758927	3.20504e+06	4.22312e+06	3.23781e+06	3.15669e+06	3.22062e+06	4.28449e+06	4.1795e+06	4.20536e+06
11.36_620.2955n	603.292	11.3571	pos	LysoPI(20:4(5Z,8Z,11Z,14Z)/0:0)	HMDB0061690		LMGP06050006			1246430-04-5	LXUGKKVCSTYZFK-HYNUQJCBSA-N	Lipids and lipid-like molecules	Glycerophospholipids	Glycerophosphoinositols	*	40.4	11.6	M+H-H2O, M+H	C29H49O12P	-1.11512	2.02195	0.000145325	0.00112876	-0.396792	0.759545	1.12787e+06	1.48493e+06	1.1251e+06	1.13781e+06	1.1207e+06	1.43709e+06	1.49795e+06	1.51973e+06
12.98_439.3776m/z	439.378	12.9766	pos	1-O-(2R-hydroxy-docosanyl)-sn-glycerol			LMGL01020068		137323869		IMQBUQXWRWGLJE-RPBOFIJWSA-N	Lipids and lipid-like molecules	Glycerolipids	Monoradylglycerols	*	54	79	M+Na	C25H52O4	4.35393	1.51454	0.00111492	0.00522769	-0.395857	0.760038	646409	850495	630044	619305	689876	844203	871206	836077
6.38_474.1528n	473.146	6.37632	neg	Enterolactone 3''-glucuronide	HMDB0240433				155926115		YPASCVZALRQWQG-NBSJFAFNSA-N	Lignans, neolignans and related compounds	Lignan glycosides	Unclassified	*	46	37.4	M-H, M+FA-H	C24H26O10	0.532089	1.16672	0.00869552	0.0256141	-0.393158	0.761461	407152	534698	396975	393506	430974	503708	518954	581433
5.74_544.1573n	567.147	5.74442	pos	3,4-Diferuloylquinic acid	HMDB0301725				102036608		WCIDSNIXNCYSPH-HPMQQOSDSA-N	Organic oxygen compounds	Organooxygen compounds	Alcohols and polyols	***	60.3	42.9	M+Na, M+K, M+NH4, M+H-H2O	C27H28O12	-1.4517	4.71807	5.39024e-05	0.000545438	-0.392329	0.761899	6.19715e+06	8.13383e+06	6.29482e+06	6.1616e+06	6.13504e+06	8.25623e+06	7.94813e+06	8.19711e+06
12.41_407.2441m/z	407.244	12.4071	neg	1a,1b-dihomo-PGJ2		36207	LMFA03010158		16061093		BVXBMWOFDUUSEM-VADMTLSYSA-N	Lipids and lipid-like molecules	Fatty Acyls	Eicosanoids	*	47.6	42.5	M+FA-H	C22H34O4	0.626335	1.10461	0.0299592	0.0681506	-0.390352	0.762943	397585	521120	432906	377138	382712	510842	582684	469834
10.12_249.1846m/z	249.185	10.1182	pos	9S-HHTrE			LMFA01050562				UNKABLLGTHOOAP-FJQSMFNXSA-N	Lipids and lipid-like molecules	Fatty Acyls	Fatty Acids and Conjugates	*	52.7	68.9	M+H-H2O	C16H26O3	-1.12564	1.21339	3.05122e-05	0.000362801	-0.389129	0.763591	413168	541086	403668	419994	415842	538232	548294	536731
11.59_593.2188m/z	593.219	11.5948	neg	Novobiocin	HMDB0015185	43281		C05080	54675769	303-81-1	YJQPYGGHQPGBLI-KGSXXDOSSA-N	Phenylpropanoids and polyketides	Coumarins and derivatives	Coumarin glycosides	*	37.7	0	M-H2O-H	C31H36N2O11	7.7118	1.13649	0.00142652	0.0063257	-0.387671	0.764363	373963	489248	372218	389623	360048	486982	510953	469810
4.93_368.2202n	413.218	4.933	neg	20-Hydroxy-PGE2	HMDB0003247	3814	LMFA03010014		5283034	57930-95-7	AZIGEYVZEVXWAD-NZGURKHLSA-N	Lipids and lipid-like molecules	Fatty Acyls	Eicosanoids	*	49.8	53.5	M-H, M+FA-H	C20H32O6	0.858822	2.21236	0.000256542	0.001728	-0.386639	0.764909	1.39613e+06	1.82522e+06	1.36589e+06	1.36434e+06	1.45816e+06	1.84399e+06	1.83911e+06	1.79257e+06
11.13_434.2671n	433.26	11.1293	neg	DG(20:4(5Z,8Z,11Z,13E)+=O(15)/2:0/0:0)	HMDB0296952						BDVAQJWNHAHUOD-CFNVVHEOSA-N	Unclassified	Unclassified	Unclassified	*	46.4	36.7	M-H, 2M-H	C25H38O6	0.641216	2.99243	0.0014944	0.00656346	-0.383435	0.76661	2.62566e+06	3.42503e+06	2.59389e+06	2.72266e+06	2.56044e+06	3.4672e+06	3.25144e+06	3.55644e+06
5.15_390.1884n	429.152	5.14963	pos	(-)-11-hydroxy-9,10-dihydrojasmonic acid 11-beta-D-glucoside		45944	LMFA02020206		11966292		QPYZJXJBZOQDGA-XGNCEZCHSA-N	Lipids and lipid-like molecules	Fatty Acyls	Octadecanoids	*	44.8	29.2	M+H, M+K	C18H30O9	-1.61392	2.04367	1.55769e-05	0.000224867	-0.383417	0.76662	1.19033e+06	1.5527e+06	1.19788e+06	1.18343e+06	1.18968e+06	1.53348e+06	1.54473e+06	1.57988e+06
8.24_333.2030m/z	333.203	8.24052	pos	Horminone	HMDB0302941						YVSUCPNWDPTGKM-SEYFCWQZSA-N	Lipids and lipid-like molecules	Prenol lipids	Diterpenoids	**	51.1	0	M+H	C20H28O4	-8.99879	15.5139	7.30714e-05	0.000680739	-0.382798	0.766949	6.89796e+07	8.99403e+07	6.87899e+07	6.88799e+07	6.9269e+07	8.77744e+07	8.99887e+07	9.20579e+07
10.56_488.2770n	511.266	10.5604	pos	(20S,22R)-3a,6a-epoxy-4beta,5beta,27-trihydroxy-1-oxowitha-24-enolide			LMST01160025		11038270		YXNFYOIERQXPKC-UXAIKDGVSA-N	Lipids and lipid-like molecules	Steroids and steroid derivatives	Sterols	*	44.1	26	M+H, M+Na	C28H40O7	-0.840413	3.04632	3.13378e-05	0.000370382	-0.3808	0.768012	2.6694e+06	3.47572e+06	2.6992e+06	2.61426e+06	2.69473e+06	3.46478e+06	3.43519e+06	3.5272e+06
6.13_266.1513n	289.141	6.13498	pos	Blennin D	HMDB0031902	88018			13995417	72601-39-9	VQGAZALZDFKYPA-UHFFFAOYSA-N	Lipids and lipid-like molecules	Prenol lipids	Terpene lactones	***	64.9	44.7	M+H-H2O, M+NH4, M+Na, M+K	C15H22O4	-1.89425	2.9189	5.11769e-07	2.8133e-05	-0.380105	0.768382	2.44583e+06	3.18309e+06	2.4547e+06	2.4503e+06	2.43249e+06	3.1863e+06	3.1633e+06	3.19968e+06
4.96_194.0577n	177.054	4.95682	pos	Ferulic acid	HMDB0000954	4156		C01494	445858	1135-24-6	KSEBMYQBYZTDHS-HWKANZROSA-N	Phenylpropanoids and polyketides	Cinnamic acids and derivatives	Hydroxycinnamic acids and derivatives	***	73.9	87.2	M+H-H2O, M+H	C10H10O4	-1.18652	5.44078	0.000319371	0.00203521	-0.379479	0.768715	8.63475e+06	1.12327e+07	8.67645e+06	8.65358e+06	8.57422e+06	1.07939e+07	1.13883e+07	1.1516e+07
8.84_479.1683m/z	479.168	8.8372	pos	3'-Hydroxy-HT2 toxin	HMDB0036162	91313			75069422	78368-54-4	OJBCMLLFVXXDGS-UHFFFAOYSA-N	Lipids and lipid-like molecules	Prenol lipids	Sesquiterpenoids	*	37.5	0	M+K	C22H32O9	1.21668	1.15738	0.000531321	0.0029785	-0.379236	0.768845	392661	510716	390634	410182	377166	500453	523028	508666
7.44_451.1405m/z	451.141	7.4371	neg	Palomid 529	HMDB0256093						YEAHTLOYHVWAKW-UHFFFAOYSA-N	Phenylpropanoids and polyketides	Coumarins and derivatives	Unclassified	*	54.4	79	M+FA-H	C24H22O6	1.74332	1.10369	0.00269775	0.0103276	-0.372733	0.772318	373260	483298	392875	382246	344659	495329	486123	468442
10.62_384.1930n	402.227	10.6214	pos	(6beta,7alpha,12beta,13beta)-7-Hydroxy-11,16-dioxo-8,14-apianadien-22,6-olide	HMDB0031380	87633			73880583	403613-16-1	IEPYKUBVROCHOQ-UHFFFAOYSA-N	Lipids and lipid-like molecules	Prenol lipids	Terpene lactones	*	41.3	12.2	M+NH4, M+Na, M+H	C23H28O5	-1.62831	1.68939	0.00104965	0.00499833	-0.365026	0.776455	880802	1.13439e+06	861351	899778	881277	1.08699e+06	1.18288e+06	1.13331e+06
11.91_892.7196n	915.709	11.9092	pos	22:2-Glc-Stigmasterol			LMST01040235				SOSOBFKFDFAMTD-ZDAXHAFRSA-N	Lipids and lipid-like molecules	Steroids and steroid derivatives	Sterols	*	48.1	54.7	M+H, M+Na	C57H96O7	4.52145	2.30291	0.0170706	0.0434477	-0.363381	0.777341	1.79819e+06	2.31325e+06	1.80019e+06	1.61379e+06	1.98058e+06	2.16284e+06	2.41793e+06	2.35899e+06
9.95_362.1747n	401.138	9.9505	pos	Nodosin	HMDB0255691				430943		WZYJEEIAFBHYJS-UHFFFAOYSA-N	Lipids and lipid-like molecules	Prenol lipids	Terpene lactones	*	38.7	4.54	M+Na, M+K	C20H26O6	4.96037	3.06271	2.00798e-06	6.15965e-05	-0.358483	0.779984	2.87916e+06	3.6913e+06	2.88039e+06	2.88598e+06	2.8711e+06	3.69578e+06	3.65627e+06	3.72185e+06
9.71_519.2003m/z	519.2	9.7066	pos	Acutifolactone			LMST01160031				ZHKCPWIMFGFTGL-ZRKMWVMKSA-N	Lipids and lipid-like molecules	Steroids and steroid derivatives	Sterols	*	51.6	67.5	M+Na	C28H32O8	2.82871	1.03126	0.0123532	0.033737	-0.358038	0.780225	359539	460815	325123	394468	359027	484649	452504	445292
8.18_611.1905m/z	611.191	8.17908	pos	5alpha-Ethoxy-6beta-hydroxy-5,6-dihydrophysalin B	HMDB0029626	86386			131750889		GCRPDPKXRPYCEV-UHFFFAOYSA-N	Lipids and lipid-like molecules	Steroids and steroid derivatives	Physalins and derivatives	*	48.3	48.8	M+K	C30H36O11	2.76237	1.58066	0.000426979	0.00252576	-0.357491	0.780521	781614	1.0014e+06	772781	770626	801436	983634	983355	1.03721e+06
10.39_306.1825n	307.19	10.3926	pos	Capsiate	HMDB0034780	450657		C20203	9839519		ZICNYIDDNJYKCP-SOFGYWHQSA-N	Benzenoids	Phenols	Methoxyphenols	**	47.9	11.1	M+H-H2O, M+H	C18H26O4	-2.04857	1.59909	4.2562e-05	0.000459397	-0.356439	0.78109	793302	1.01563e+06	789204	809421	781281	1.02644e+06	1.02025e+06	1.00021e+06
10.59_367.2263m/z	367.226	10.5909	pos	1-(2,4,6-Trihydroxyphenyl)-6Z,9Z,12Z,15Z-octadecatetraen-1-one			LMPK13070051		23427027		JPYHHZQJCSQRJY-LTKCOYKYSA-N	Lipids and lipid-like molecules	Polyketides	Aromatic polyketides	*	47.7	44.5	M+H-H2O	C24H32O4	-1.1548	1.92451	9.78806e-05	0.000842981	-0.356385	0.78112	1.15265e+06	1.47563e+06	1.14628e+06	1.14297e+06	1.16869e+06	1.44041e+06	1.50569e+06	1.4808e+06
12.83_312.3025n	295.299	12.8291	pos	4,14-dimethyl-octadecanoic acid		4331	LMFA01020049		5282630		FGNSVLSYJYYWPY-UHFFFAOYSA-N	Lipids and lipid-like molecules	Fatty Acyls	Fatty Acids and Conjugates	*	43.4	21.3	M+H-H2O, M+H	C20H40O2	-1.17144	1.15372	0.000150581	0.00116119	-0.355786	0.781444	415880	532195	426539	406005	415097	543009	530422	523154
10.36_386.2086n	387.216	10.3621	pos	17-phenyl trinor Prostaglandin D2		45421			91746437		OAQGPAZDRCBBLD-WJDRPYOGSA-N	Unclassified	Unclassified	Unclassified	*	40.2	9.43	M+H, M+Na	C23H30O5	-1.85921	2.19228	0.000715591	0.00373733	-0.354416	0.782186	1.52679e+06	1.95195e+06	1.52445e+06	1.48619e+06	1.56971e+06	2.02048e+06	1.94727e+06	1.8881e+06
11.49_546.3558n	569.345	11.4949	pos	Hovenidulcigenin B	HMDB0041547	95930			85245053	182173-50-8	MXWZRFQGLOGOMW-UHFFFAOYSA-N	Lipids and lipid-like molecules	Prenol lipids	Terpene lactones	*	38	2.03	M+NH4, M+Na, M+H	C32H50O7	0.225524	1.36711	0.0192644	0.04785	-0.354209	0.782298	656902	839708	666111	611743	692852	761156	853637	904330
10.70_288.2450n	289.252	10.6976	pos	8-[1]-ladderane octanol			LMFA01140086		137323825		FRIKWUMANILBMM-UHFFFAOYSA-N	Lipids and lipid-like molecules	Fatty Acyls	Fatty Acids and Conjugates	*	41.5	13.8	M+H-H2O, M+H	C20H32O	-1.17022	1.25444	0.000329183	0.00208575	-0.352433	0.783262	499124	637238	493025	501144	503204	633124	619473	659118
10.79_585.3758m/z	585.376	10.7891	pos	5-alpha-Cholestane-3-beta,5,6-beta-triol, 6-acetate 3-(hydrogen succinate)	HMDB0260315						BRZHTUISXPQTLF-UHFFFAOYSA-N	Lipids and lipid-like molecules	Steroids and steroid derivatives	Cholestane steroids	*	38.2	0	M+Na	C33H54O7	-0.754492	2.82471	0.00013805	0.00108533	-0.351775	0.783619	2.5243e+06	3.22133e+06	2.50596e+06	2.46766e+06	2.59927e+06	3.24294e+06	3.25714e+06	3.16392e+06
10.26_456.2506n	479.24	10.2554	pos	Lucidenolactone	HMDB0030897	87265			78384956		NEYFZTSOEPMHGQ-UHFFFAOYSA-N	Lipids and lipid-like molecules	Prenol lipids	Triterpenoids	*	45.4	32.6	M+H, M+NH4, M+Na	C27H36O6	-1.23166	9.15664	0.000104576	0.000884367	-0.350011	0.784578	2.66346e+07	3.39477e+07	2.63217e+07	2.62355e+07	2.73468e+07	3.3507e+07	3.3779e+07	3.45572e+07
5.89_305.1354m/z	305.135	5.88528	pos	Cynaratriol	HMDB0034983	90349			14138149	70894-20-1	OHBHGGYGWZIWCX-UHFFFAOYSA-N	Lipids and lipid-like molecules	Prenol lipids	Terpene lactones	*	45.2	31	M+Na	C15H22O5	-1.9434	1.4274	0.000853302	0.00426735	-0.349272	0.78498	659039	839562	641444	688245	647429	826727	866997	824961
5.67_441.1151m/z	441.115	5.66555	pos	Pinocembroside			LMPK12140144		46881227		GPGFGFUBECSNTG-SFTVRKLSSA-N	Lipids and lipid-like molecules	Polyketides	Flavonoids	*	46.5	37.8	M+Na	C21H22O9	-1.22738	1.61457	0.00227718	0.00909252	-0.348657	0.785315	857888	1.09241e+06	816770	905770	851124	1.11242e+06	1.04892e+06	1.1159e+06
11.13_446.3238n	469.313	11.1283	pos	bhas#32			LMFA13040045		86289825		FHMZFRKIYGFIOX-RQOGSKLQSA-N	Lipids and lipid-like molecules	Fatty Acyls	Fatty acyl glycosides	*	50.3	55.2	M+H, M+Na, M+NH4, M+H-H2O	C24H46O7	-1.1961	8.57966	0.00092138	0.00453678	-0.348645	0.785321	2.3887e+07	3.04168e+07	2.47653e+07	2.3548e+07	2.33477e+07	3.15698e+07	3.01004e+07	2.95804e+07
5.98_577.2037m/z	577.204	5.97835	pos	Lappaol E	HMDB0302316				24758069		ASYBYLYCBSRGRZ-UHFFFAOYSA-N	Lignans, neolignans and related compounds	Furanoid lignans	Tetrahydrofuran lignans	*	38.9	2.55	M+Na	C30H34O10	-1.23726	1.12099	0.000320002	0.0020385	-0.34596	0.786784	407087	517406	412370	390602	418288	515251	510918	526049
9.44_715.3494m/z	715.349	9.44332	neg	Lyciumoside IX	HMDB0033502	89319			131751441	212773-48-3	YBNJPPHBFMDKTB-AFAFYZGOSA-N	Lipids and lipid-like molecules	Prenol lipids	Terpene glycosides	*	37.1	0	M-H	C35H56O15	-7.39094	1.06149	0.00202721	0.00833763	-0.344216	0.787736	375738	476985	360778	363477	402960	472990	484677	473287
9.17_423.2130m/z	423.213	9.17238	pos	Epolactaene			LMFA01150072				CPEDKPCCJNVROC-UFRPGBNKSA-N	Lipids and lipid-like molecules	Fatty Acyls	Fatty Acids and Conjugates	*	39.7	2.76	M+NH4	C21H27NO7	1.02517	1.96645	0.000531285	0.0029785	-0.343024	0.788387	1.26955e+06	1.61031e+06	1.29172e+06	1.30697e+06	1.20995e+06	1.5807e+06	1.62297e+06	1.62725e+06
7.37_146.0730n	147.08	7.37255	pos	1-Tetralone	HMDB0248243				10724		XHLHPRDBBAGVEG-UHFFFAOYSA-N	Benzenoids	Tetralins	Unclassified	*	46.7	36.4	M+H-H2O, M+H	C10H10O	-1.11795	1.24504	1.44374e-05	0.00021464	-0.342056	0.788916	502646	637135	501393	502891	503655	627007	644719	639680
9.14_374.1726n	397.162	9.14188	pos	8,9-Dihydro-5-hydroxy-8-(1-hydroxy-1-methylethyl)-6-(1-oxobutyl)-4-propyl-2H-furo[2,3-h]-1-benzopyran-2-one	HMDB0030650	87118			44546135	38537-82-5	AHRWRZGWPYCGMI-UHFFFAOYSA-N	Phenylpropanoids and polyketides	Coumarins and derivatives	Furanocoumarins	*	41.2	14.4	M+H, M+Na	C21H26O6	-0.880977	1.4858	0.00361663	0.012927	-0.340257	0.7899	755614	956595	792199	737962	736682	975605	991397	902781
5.73_562.1682n	563.175	5.72855	pos	Formononetin 7-O-xylosyl-(1->6)-glucoside			LMPK12050025				YKLQOTMQENGJJX-CNJCLPMASA-N	Lipids and lipid-like molecules	Polyketides	Flavonoids	*	46.7	38	M+H, M+Na	C27H30O13	-0.818667	2.47809	9.82157e-05	0.000845301	-0.338948	0.790618	2.02178e+06	2.55721e+06	2.05157e+06	1.98359e+06	2.03018e+06	2.55032e+06	2.51287e+06	2.60844e+06
5.02_492.1625n	515.152	5.02167	pos	4,2'-Dihydroxy-3,4',6'-trimethoxychalcone 4-glucoside		52129	LMPK12120326		13870532		SKEDPSLKNJWMAC-GQCTYLIASA-N	Lipids and lipid-like molecules	Polyketides	Flavonoids	*	46.4	36.9	M+NH4, M+Na	C24H28O11	-1.28251	1.38904	0.000195551	0.00140585	-0.338511	0.790857	638238	807020	642326	629891	642496	806622	786125	828314
8.41_685.3019m/z	685.302	8.4145	neg	[5-[2-[4-(4-Benzhydrylpiperazin-1-ium-1-yl)phenyl]ethoxycarbonyl]-2,6-dimethyl-4-(3-nitrophenyl)-4H-pyridin-3-ylidene]-methoxymethanolate	HMDB0248035				101588922		VPQACPHDDSSGPL-UHFFFAOYSA-N	Benzenoids	Benzene and substituted derivatives	Diphenylmethanes	*	37.2	0	M-H	C41H42N4O6	-1.78818	1.2242	0.00182052	0.00765176	-0.337585	0.791365	509742	644131	539611	480163	509453	653024	647350	632018
10.12_567.2949m/z	567.295	10.1182	pos	Euphornin		73476		C19991	6440619	80454-47-3	BRVXVMOWTHQKHC-NHTJSLHDSA-N	Unclassified	Unclassified	Unclassified	*	38.4	0	M+H-H2O	C33H44O9	-0.590133	2.57264	9.44848e-05	0.000820177	-0.337574	0.791371	2.18877e+06	2.76579e+06	2.22761e+06	2.16795e+06	2.17075e+06	2.70433e+06	2.80356e+06	2.78949e+06
7.50_355.1189m/z	355.119	7.50202	neg	Kenusanone J		53005	LMPK12140523		42608049		ACVUCXHKACKHFE-INIZCTEOSA-N	Lipids and lipid-like molecules	Polyketides	Flavonoids	*	49	49.4	M-H	C20H20O6	0.623004	2.08722	0.000139091	0.00109086	-0.337284	0.79153	1.44447e+06	1.82491e+06	1.48364e+06	1.44433e+06	1.40545e+06	1.79906e+06	1.84758e+06	1.8281e+06
9.97_401.1018m/z	401.102	9.96577	pos	Lophirone D		51880	LMPK12120074		14376455		QTLOYOSKGRNTNQ-XLUWADSXSA-N	Lipids and lipid-like molecules	Polyketides	Flavonoids	*	46.7	38.9	M+H	C24H16O6	-0.342343	1.2062	0.000634202	0.00341992	-0.337123	0.791618	487982	616436	486870	493045	484031	637856	593014	618437
4.90_479.1200m/z	479.12	4.89715	neg	Floribundoside	HMDB0033739				3483754	529-41-9	MFQIWHVVFBCURA-UHFFFAOYSA-N	Phenylpropanoids and polyketides	Flavonoids	Flavonoid glycosides	***	69	78.4	M+FA-H	C21H22O10	1.22822	1.43856	0.00524111	0.0172564	-0.337106	0.791628	723336	913733	723607	700190	746213	975598	870053	895549
11.07_458.3240n	481.313	11.0673	pos	N-Eicosapentaenoyl Arginine	HMDB0242065						JHJCGMWZVCZDMS-UHFFFAOYSA-N	Unclassified	Unclassified	Unclassified	*	49.9	61.1	M+H, M+Na, M+NH4	C26H42N4O3	-3.59047	3.64339	0.00141527	0.00628767	-0.335216	0.792665	4.5288e+06	5.71339e+06	4.64037e+06	4.64853e+06	4.29751e+06	5.79688e+06	5.8225e+06	5.52077e+06
5.14_456.1040n	501.102	5.14452	neg	Epicatechin 3-O-(4-methylgallate)	HMDB0039328	47310	LMPK12020094		467297		BXDRTHBTGNNTEW-NHCUHLMSSA-N	Phenylpropanoids and polyketides	Flavonoids	Flavans	*	41.9	14.8	M+FA-H, 2M-H	C23H20O10	-3.63527	1.06375	2.58302e-05	0.00032158	-0.333013	0.793877	378491	476763	384798	375484	375192	481369	470617	478304
4.96_353.2097n	354.217	4.95682	pos	Methysergide	HMDB0014392			C07199	6540428		KPJZHOPZRAFDTN-NQUBZZJWSA-N	Alkaloids and derivatives	Ergoline and derivatives	Lysergic acids and derivatives	*	38.8	0.132	M+H, M+Na	C21H27N3O2	-1.72977	1.4756	0.00102066	0.00489445	-0.332507	0.794155	746256	939685	782532	720232	736002	964983	928075	925995
9.98_375.2138m/z	375.214	9.98102	pos	ent-12-epi-12-E2c-IsoP			LMFA03110195		131839992		MPRHCFKBTLVOQX-AGPMVNMISA-N	Lipids and lipid-like molecules	Fatty Acyls	Eicosanoids	*	50.4	56.9	M+Na	C20H32O5	-1.23651	6.42532	0.000863889	0.00431118	-0.332454	0.794184	1.41215e+07	1.77811e+07	1.40072e+07	1.39219e+07	1.44354e+07	1.70648e+07	1.83432e+07	1.79353e+07
8.24_274.1929n	275.2	8.24052	pos	Isanic acid		74215	LMFA01030558		5312686		OASRDXXKKGHDJZ-UHFFFAOYSA-N	Lipids and lipid-like molecules	Fatty Acyls	Fatty Acids and Conjugates	*	44.8	28.3	M+H-H2O, M+H	C18H26O2	-1.42135	5.20196	0.000125151	0.00100577	-0.329723	0.795689	9.19829e+06	1.15602e+07	9.17468e+06	9.08013e+06	9.34008e+06	1.1568e+07	1.13108e+07	1.18017e+07
11.42_551.2999m/z	551.3	11.4186	pos	Milbemycin A3	HMDB0254720				57369723		ZLBGSRMUSVULIE-UHFFFAOYSA-N	Phenylpropanoids and polyketides	Macrolides and analogues	Milbemycins	*	49.2	56.6	M+Na	C31H44O7	3.73409	6.08901	1.96907e-05	0.000263561	-0.327714	0.796798	1.26219e+07	1.58407e+07	1.25683e+07	1.24625e+07	1.28348e+07	1.59955e+07	1.58069e+07	1.57199e+07
6.06_298.1070m/z	298.107	6.0574	pos	Citpressine II	HMDB0029324	86188			5494828	81525-59-9	CHCYJKZBXNSGCG-UHFFFAOYSA-N	Organoheterocyclic compounds	Quinolines and derivatives	Benzoquinolines	***	46.6	38.5	M+H-H2O	C17H17NO5	-1.14041	1.1115	5.61593e-05	0.000562816	-0.327472	0.796932	421932	529446	414530	419297	431970	531820	523600	532918
7.58_442.1267n	441.119	7.58335	neg	Villol		48054	LMPK12060043		44257414		CDZUQIFWCXAIFB-UHFFFAOYSA-N	Lipids and lipid-like molecules	Polyketides	Flavonoids	*	41.6	10.3	M-H, 2M-H	C23H22O9	0.73022	1.99902	0.0166472	0.0426058	-0.326371	0.79754	1.52637e+06	1.91385e+06	1.53063e+06	1.51997e+06	1.52852e+06	1.99487e+06	2.02741e+06	1.71928e+06
10.36_581.2163m/z	581.216	10.3621	pos	Nicansteroidin C			LMST01160038				GRYHZOQPGFHYQF-BJTOZDDNSA-N	Lipids and lipid-like molecules	Steroids and steroid derivatives	Sterols	*	38.7	2.56	M+K	C30H38O9	2.87765	2.73729	0.000216397	0.00151816	-0.326079	0.797701	2.58663e+06	3.24261e+06	2.53768e+06	2.56389e+06	2.65833e+06	3.3026e+06	3.17819e+06	3.24704e+06
11.17_467.2767m/z	467.277	11.174	pos	Proliferin	HMDB0252552				73228429		VRGWBRLULZUWAJ-UHFFFAOYSA-N	Organic acids and derivatives	Carboxylic acids and derivatives	Carboxylic acid derivatives	*	41.1	12.9	M+Na	C27H40O5	-0.294541	1.82237	0.00065338	0.00350105	-0.324717	0.798455	1.16194e+06	1.45523e+06	1.20222e+06	1.17441e+06	1.10918e+06	1.47665e+06	1.43169e+06	1.45736e+06
5.79_389.1058n	777.204	5.79087	neg	Cefprozil	HMDB0015281			C06888	5281006	92665-29-7	WDLWHQDACQUCJR-PBFPGSCMSA-N	Organoheterocyclic compounds	Lactams	Beta lactams	*	38.8	13.2	M+FA-H, 2M-H	C18H19N3O5S	3.2347	1.27031	0.000105965	0.000892869	-0.324142	0.798773	558721	699474	573298	555659	547206	709220	696804	692398
11.68_477.2634m/z	477.263	11.6796	pos	DG(20:3(6,8,11)-OH(5)/2:0/0:0)	HMDB0297052						HVBXMHWFAFMGHD-KKQNZRFOSA-N	Unclassified	Unclassified	Unclassified	*	53.6	79.2	M+K	C25H42O6	4.78418	1.17859	0.000273451	0.00181478	-0.322531	0.799665	486061	607830	497660	481619	478904	617929	591468	614093
9.95_393.2242m/z	393.224	9.9505	pos	(5S,8S,12R)-d10-6-IsoF[6S,9S]			LMFA03130260		131840323		BACPHWAVJGJMGH-AASHACPQSA-N	Lipids and lipid-like molecules	Fatty Acyls	Eicosanoids	*	40.9	10.4	M+Na	C20H34O6	-1.43204	1.59356	0.000207257	0.00146975	-0.322047	0.799934	888481	1.11069e+06	876545	888487	900412	1.11882e+06	1.08025e+06	1.13301e+06
5.26_518.1780n	541.167	5.26222	pos	Phellodensin E			LMPK12140230		21577887		WGRQQDUXRSBBSB-CCVADGPVSA-N	Lipids and lipid-like molecules	Polyketides	Flavonoids	*	42.4	16.9	M+NH4, M+Na, M+H, M+H-H2O	C26H30O11	-1.62449	1.27518	0.00059958	0.00327318	-0.321498	0.800238	575014	718554	592162	556941	575940	738044	702218	715399
7.16_725.3499m/z	725.35	7.15617	pos	PHODiA-PI			LMGP20050007		134812424		CTIZRZRKYNSWAF-DEVRSIMPSA-N	Lipids and lipid-like molecules	Glycerophospholipids	Oxidized glycerophospholipids	*	39	0	M+H-H2O	C33H59O16P	-1.24719	1.0035	0.00281861	0.0106819	-0.321391	0.800298	365111	456218	387644	348108	359581	444779	470284	453593
12.78_532.4211m/z	532.421	12.7805	pos	DG(8:0/18:1(12Z)-2OH(9,10)/0:0)	HMDB0297171						VVIFSARANRPVQE-PTUZYTQWSA-N	Unclassified	Unclassified	Unclassified	*	41.3	19.7	M+NH4	C29H54O7	0.616881	1.02899	0.0155207	0.0403636	-0.320324	0.80089	411051	513242	436698	410048	386406	497413	554208	488107
7.87_296.1985n	319.188	7.87057	pos	Tanacetol B	HMDB0035075				131751660		QZYCUDRAMHSVOE-FOWTUZBSSA-N	Lipids and lipid-like molecules	Prenol lipids	Sesquiterpenoids	***	65.9	49.3	M+H, M+Na, M+H-H2O	C17H28O4	-0.844345	1.63377	0.000292386	0.00190748	-0.320241	0.800936	941827	1.17591e+06	961124	956779	907579	1.1953e+06	1.16331e+06	1.16911e+06
9.02_288.2083n	289.216	9.01998	pos	Dehydroandrosterone	HMDB0005962	455964	LMST02020103		134506	2283-82-1	FMGSKLZLMKYGDP-HKQXQEGQSA-N	Lipids and lipid-like molecules	Steroids and steroid derivatives	Androstane steroids	*	41.2	12.7	M+H-H2O, M+H	C19H28O2	-2.02889	1.50526	0.000207738	0.00147139	-0.318721	0.80178	801943	1.0002e+06	809809	799138	796883	985207	985534	1.02987e+06
5.39_565.1542m/z	565.154	5.39217	pos	Kaempferol 3-arabinofuranoside 7-rhamnofuranoside	HMDB0037575	92427			73715821	27509-67-7	POYDZVHXYJSOOS-UHFFFAOYSA-N	Phenylpropanoids and polyketides	Flavonoids	Flavonoid glycosides	***	64.9	53.1	M+H	C26H28O14	-1.75698	1.26702	3.46446e-06	8.41236e-05	-0.317623	0.802391	564639	703696	570727	563454	559737	707234	703815	700040
5.82_609.2298m/z	609.23	5.8226	pos	Baccatin III	HMDB0248838				4357887		OVMSOCFBDVBLFW-UHFFFAOYSA-N	Lipids and lipid-like molecules	Prenol lipids	Diterpenoids	***	57.1	49.2	M+Na	C31H38O11	-1.48816	1.20766	0.00245211	0.00961983	-0.317166	0.802645	534872	666386	532672	519012	552932	633634	677421	688104
5.20_488.1676n	511.157	5.19802	pos	Egonol glucoside	HMDB0034280				14018771		RAMYDZNQLYKTGB-UHFFFAOYSA-N	Phenylpropanoids and polyketides	2-arylbenzofuran flavonoids	Unclassified	*	39	0.429	M+NH4, M+Na, M+H	C25H28O10	-1.33875	1.11727	0.000223362	0.00155409	-0.316577	0.802973	445323	554593	451650	455755	428564	551445	557055	555278
11.82_604.4331n	627.422	11.8173	pos	DG(PGJ2/13:0/0:0)	HMDB0294886						GJRWYRJJPBBGDV-URFVAHEESA-N	Unclassified	Unclassified	Unclassified	*	48	50.4	M+H-H2O, M+Na, M+NH4	C36H60O7	-1.39129	6.23523	6.2832e-07	3.13589e-05	-0.316412	0.803065	1.37192e+07	1.70836e+07	1.37003e+07	1.3807e+07	1.36504e+07	1.70864e+07	1.70144e+07	1.715e+07
6.67_465.1175m/z	465.118	6.67367	pos	Silychristin B			LMPK12140718		12442786		BMLIIPOXVWESJG-IVCPVPNBSA-N	Lipids and lipid-like molecules	Polyketides	Flavonoids	*	48.6	50.2	M+H-H2O	C25H22O10	-0.988261	1.44518	0.000943134	0.00461443	-0.316353	0.803097	755766	941064	720988	763080	783230	920710	945926	956555
9.46_488.3496n	471.346	9.46273	pos	Arjunolic acid	HMDB0034502	89977			5320146	465-00-9	RWNHLTKFBKYDOJ-UHFFFAOYSA-N	Lipids and lipid-like molecules	Prenol lipids	Triterpenoids	**	55.1	0	M+H-H2O, M+H	C30H48O5	-1.1914	1.11812	0.00122919	0.00562988	-0.314911	0.803901	456310	567620	462317	452698	453915	587465	542343	573052
7.49_521.1819m/z	521.182	7.48647	neg	Pilosanol A		47287	LMPK12020071		44257096		AXODAJZSINDBPB-WAUBUFGSSA-N	Lipids and lipid-like molecules	Polyketides	Flavonoids	*	48.7	48.2	M-H2O-H	C29H32O10	0.351048	1.21583	1.94778e-05	0.000261303	-0.313712	0.804569	528177	656473	529947	532623	521961	663918	648607	656893
11.62_544.3761n	567.365	11.6186	pos	DG(22:6(4Z,8Z,10Z,13Z,16Z,19Z)-OH(7)/8:0/0:0)	HMDB0297220						DCVAGZHKUOJDDU-YNHVNKMMSA-N	Unclassified	Unclassified	Unclassified	*	43.8	26.9	M+NH4, M+Na, M+H-H2O	C33H52O6	-0.494406	5.50305	1.81064e-06	5.81339e-05	-0.311174	0.805986	1.08932e+07	1.35154e+07	1.10012e+07	1.08217e+07	1.08568e+07	1.35697e+07	1.34975e+07	1.3479e+07
7.84_585.1750m/z	585.175	7.84	pos	Artonin R	HMDB0041125	95555			131753035	161017-01-2	DHSZUELPJXKISQ-PKNBQFBNSA-N	Organoheterocyclic compounds	Benzopyrans	1-benzopyrans	*	41.5	17.8	M+Na	C31H30O10	3.31969	1.91555	0.000974583	0.0047272	-0.310613	0.806299	1.35572e+06	1.68141e+06	1.30048e+06	1.40189e+06	1.36479e+06	1.71347e+06	1.69422e+06	1.63654e+06
10.07_523.3260m/z	523.326	10.0725	pos	Frangulanine	HMDB0030199			C10003	5317388		ULQXKOIGVXLOOC-PFONDFGASA-N	Organic acids and derivatives	Carboxylic acids and derivatives	Amino acids, peptides, and analogues	*	46.3	35.5	M+Na	C28H44N4O4	1.13757	1.84287	0.000377963	0.00230781	-0.307765	0.807893	1.25523e+06	1.55371e+06	1.27787e+06	1.25901e+06	1.22881e+06	1.59862e+06	1.53856e+06	1.52394e+06
4.88_440.1685n	439.161	4.8804	neg	Cichorioside I	HMDB0302055						POOPERNNBMZLBU-YFVSWLSASA-N	Lipids and lipid-like molecules	Prenol lipids	Terpene glycosides	**	53.1	12.8	M-H, 2M-H	C21H28O10	0.492465	2.55689	0.00115232	0.00535421	-0.305726	0.809035	2.46425e+06	3.04591e+06	2.50329e+06	2.43583e+06	2.45362e+06	3.17841e+06	2.96082e+06	2.9985e+06
10.14_363.1240m/z	363.124	10.1379	neg	Carpachromene dimethyl ether		49387	LMPK12110959		14607844		SLFBWUSMSGUNQP-UHFFFAOYSA-N	Lipids and lipid-like molecules	Polyketides	Flavonoids	*	42.8	18.2	M-H	C22H20O5	0.43008	1.47416	0.0236371	0.0564264	-0.304429	0.809762	917177	1.13265e+06	946149	996660	808722	1.11931e+06	1.1769e+06	1.10174e+06
8.24_310.2139n	311.221	8.24052	pos	13(S)-Hydroperoxylinolenic acid	HMDB0301803	36052	LMFA02000052	C04785	5497123	67597-26-6	UYQGVDXDXBAABN-FQSPHKRJSA-N	Lipids and lipid-like molecules	Fatty Acyls	Lineolic acids and derivatives	*	56.6	87.6	M+H-H2O, M+H	C18H30O4	-1.77936	17.0775	3.15072e-05	0.000371185	-0.304171	0.809908	1.07962e+08	1.33302e+08	1.07946e+08	1.06726e+08	1.09214e+08	1.33401e+08	1.31551e+08	1.34953e+08
10.74_653.2531m/z	653.253	10.7434	pos	13-Acetyl-9-Dihydrobaccatin III		73546			3083352	142203-65-4	WPPPFZJNKLMYBW-FAEUQDRCSA-N	Unclassified	Unclassified	Unclassified	*	37.8	0	M+Na	C33H42O12	-5.93203	1.27339	0.0135961	0.036342	-0.30151	0.811402	667877	823114	681449	686487	635694	889313	793303	786725
8.39_615.2921m/z	615.292	8.39288	pos	Foliandrin	HMDB0252427				200145		JLPDBLFIVFSOCC-UHFFFAOYSA-N	Lipids and lipid-like molecules	Steroids and steroid derivatives	Steroid lactones	*	38.8	0	M+K	C32H48O9	-1.53113	1.16901	0.00912909	0.0266127	-0.301172	0.811593	552414	680654	509800	597016	550427	690089	660533	691341
11.42_606.4486n	629.438	11.4186	pos	DG(20:4(8Z,11Z,14Z,17Z)-2OH(5S,6R)/a-13:0/0:0)	HMDB0297420						KOTUGQBSRTUJKD-GDGIDMNUSA-N	Unclassified	Unclassified	Unclassified	*	45.4	36.6	M+H, M+Na	C36H62O7	-1.493	2.88352	0.00291901	0.0109537	-0.300742	0.811835	3.24846e+06	4.00138e+06	3.44084e+06	3.09882e+06	3.20572e+06	3.93687e+06	4.1157e+06	3.95158e+06
10.10_685.2421m/z	685.242	10.103	pos	Tariquidar	HMDB0258730	450985			148201		LGGHDPFKSSRQNS-UHFFFAOYSA-N	Benzenoids	Benzene and substituted derivatives	Anilides	*	37.9	0	M+K	C38H38N4O6	-0.348035	1.36925	0.0119769	0.0328888	-0.3006	0.811915	769661	947958	723824	812565	772593	889761	998983	955130
11.49_398.1732n	397.166	11.4886	neg	Kanzonol M	HMDB0041101	95534			131753029	156250-70-3	KZQAGRHRFKIERV-UHFFFAOYSA-N	Phenylpropanoids and polyketides	Isoflavonoids	O-methylated isoflavonoids	*	39.7	3.02	M-H, 2M-H	C23H26O6	0.604117	1.79433	0.00154994	0.00676477	-0.298507	0.813094	1.25114e+06	1.53874e+06	1.22121e+06	1.32373e+06	1.20847e+06	1.55387e+06	1.52421e+06	1.53813e+06
4.76_493.1356m/z	493.136	4.75632	neg	Puddumin A	HMDB0033741	53020			13871818	110187-26-3	YKLXLXHFKNDXOH-UHFFFAOYSA-N	Phenylpropanoids and polyketides	Flavonoids	Flavonoid glycosides	***	64.2	68.3	M+FA-H	C22H24O10	1.05323	2.16052	0.000737082	0.00382747	-0.298222	0.813254	1.79825e+06	2.21118e+06	1.79298e+06	1.80082e+06	1.80096e+06	2.29955e+06	2.16993e+06	2.16407e+06
12.47_500.3340n	523.323	12.4662	pos	TG(18:0(11S-acetoxy)/2:0/2:0)			LMGL03016899				BYBRYCIBUKIVHW-UIOOFZCWSA-N	Lipids and lipid-like molecules	Glycerolipids	Triradylglycerols	*	51	64.5	M+NH4, M+Na, M+H-H2O	C27H48O8	-1.91556	1.54006	0.0208082	0.050907	-0.296543	0.814201	1.02223e+06	1.2555e+06	924886	1.0063e+06	1.13551e+06	1.28332e+06	1.23424e+06	1.24895e+06
12.76_584.4059n	585.413	12.7635	pos	Bevirimat	HMDB0249169				22902865		YJEJKUQEXFSVCJ-UHFFFAOYSA-N	Lipids and lipid-like molecules	Prenol lipids	Triterpenoids	*	37.2	1.76	M+H, M+Na, M+NH4	C36H56O6	-3.06212	1.16553	0.010519	0.0297038	-0.294667	0.815261	566870	695323	598674	563766	538169	711862	722787	651320
5.98_564.1834n	587.173	5.97835	pos	Pinocembrin 7-rhamnosylglucoside		329202	LMPK12140136	C09828	442454		UVPBNPUZWAOBQX-AFUJZTQMSA-N	Lipids and lipid-like molecules	Polyketides	Flavonoids	*	42.6	19	M+H, M+Na	C27H32O13	-1.55532	1.69233	0.000266232	0.00177473	-0.293873	0.81571	1.11133e+06	1.36241e+06	1.12208e+06	1.09042e+06	1.1215e+06	1.32698e+06	1.3758e+06	1.38446e+06
5.02_296.0898n	295.083	5.02093	neg	rhamnetin 3-rhamninoside	HMDB0304579				129720486		MWIKBJCXYZPTLV-FQPJXEIISA-N	Phenylpropanoids and polyketides	Cinnamic acids and derivatives	Hydroxycinnamic acids and derivatives	*	49.7	52.2	M-H, 2M-H	C14H16O7	0.663366	1.24005	6.12103e-05	0.000599374	-0.291862	0.816847	597098	730979	600132	593955	597208	733186	742540	717211
8.24_335.2092m/z	335.209	8.24052	pos	Leucyl-Tryptophan	HMDB0028940	23823			329275		BQVUABVGYYSDCJ-UHFFFAOYSA-N	Organic acids and derivatives	Carboxylic acids and derivatives	Amino acids, peptides, and analogues	*	36.7	0	M+NH4	C17H23N3O3	4.40682	1.52985	0.000929343	0.00456648	-0.288538	0.818731	937477	1.14504e+06	918862	938694	954875	1.12042e+06	1.12738e+06	1.18731e+06
8.97_471.2348m/z	471.235	8.97428	pos	2-(3-(2-Aminoethyl)-1h-indol-5-yloxy)acetyl-l-tyrosyl-glycinamide	HMDB0244551				17930350		PBRWGFLPYQYNGI-UHFFFAOYSA-N	Organic acids and derivatives	Carboxylic acids and derivatives	Amino acids, peptides, and analogues	*	40.5	8.33	M+NH4	C23H27N5O5	-0.571713	1.92699	0.000555238	0.0030831	-0.287905	0.819091	1.48227e+06	1.80965e+06	1.51148e+06	1.48991e+06	1.44541e+06	1.84561e+06	1.75864e+06	1.8247e+06
11.13_383.1504m/z	383.15	11.1293	neg	Licochalcone A		52227	LMPK12120424		5318998		KAZSKMJFUPEHHW-DHZHZOJOSA-N	Lipids and lipid-like molecules	Polyketides	Flavonoids	*	47.8	43.8	M+FA-H	C21H22O4	1.15335	1.67661	0.00037152	0.00228341	-0.286526	0.819874	1.12402e+06	1.37096e+06	1.11009e+06	1.1323e+06	1.12965e+06	1.37925e+06	1.33104e+06	1.40258e+06
10.68_547.3831m/z	547.383	10.6824	pos	Deoxycholylhistidine	HMDB0242442						HSUNTEFOMSKZCT-UHFFFAOYSA-N	Unclassified	Unclassified	Unclassified	*	43.9	32.9	M+NH4	C30H47N3O5	-4.26831	1.18452	0.00117378	0.00543539	-0.28591	0.820224	569951	694873	593407	544835	571612	696168	703899	684552
10.39_444.1566n	445.164	10.3926	pos	fluticasone	HMDB0252416				4659387		MGNNYOODZCAHBA-UHFFFAOYSA-N	Lipids and lipid-like molecules	Steroids and steroid derivatives	Androstane steroids	*	43.6	30	M+H, M+Na	C22H27F3O4S	-3.60714	1.69998	0.00365837	0.0130458	-0.28567	0.82036	1.20147e+06	1.46456e+06	1.2423e+06	1.18319e+06	1.17892e+06	1.39554e+06	1.52657e+06	1.47158e+06
6.29_883.2401m/z	883.24	6.2901	pos	Dox-ga3	HMDB0251599						ALCAACRZIHLRSJ-UHFFFAOYSA-N	Phenylpropanoids and polyketides	Anthracyclines	Unclassified	*	48.2	43	M+H	C41H42N2O20	-0.332906	3.35822	0.004568	0.0155112	-0.283137	0.821802	4.76064e+06	5.79293e+06	4.4835e+06	5.09207e+06	4.70636e+06	5.75043e+06	5.78385e+06	5.8445e+06
12.88_459.2525m/z	459.252	12.877	pos	DHAP(18:0)	HMDB0011133	61995		C03805	440127		GTPATKZCXDKGQS-UHFFFAOYSA-N	Organic oxygen compounds	Organooxygen compounds	Carbonyl compounds	**	55.1	0	M+Na	C21H41O7P	9.81762	1.07113	0.000860298	0.00429847	-0.281955	0.822476	471225	572934	485482	457849	470343	587647	571338	559817
11.13_411.3099m/z	411.31	11.1283	pos	oscr#31			LMFA13040067		86289791		VXOVWFJOWNESCS-PGYXGQNHSA-N	Lipids and lipid-like molecules	Fatty Acyls	Fatty acyl glycosides	*	41.7	14.6	M+H-H2O	C24H44O6	-1.51929	4.19336	0.000719067	0.00375106	-0.281144	0.822938	7.22781e+06	8.78293e+06	7.45482e+06	7.1237e+06	7.10492e+06	9.02412e+06	8.65459e+06	8.67009e+06
10.42_366.2402n	389.229	10.4231	pos	15R-PGE2 methyl ester		36159	LMFA03010095		5283087		WGCXTGBZBFBQPP-KKUAIEMYSA-N	Lipids and lipid-like molecules	Fatty Acyls	Eicosanoids	*	51.5	63.6	M+H, M+NH4, M+Na	C21H34O5	-1.04503	2.69421	0.000248572	0.00168474	-0.280921	0.823065	2.95872e+06	3.59476e+06	2.99214e+06	2.95662e+06	2.9274e+06	3.68898e+06	3.56419e+06	3.5311e+06
11.68_484.3397n	507.329	11.6796	pos	(25S)-5alpha-cholestan-3beta,4beta,6alpha,8beta,15alpha,16beta,26-heptol		83929	LMST01010328		52931338		WXGHOWLKEUMJEN-XAUKOXLQSA-N	Lipids and lipid-like molecules	Steroids and steroid derivatives	Sterols	*	45	28.9	M+H-H2O, M+H, M+Na	C27H48O7	-0.694551	5.02502	0.00246746	0.00966191	-0.280248	0.82345	1.06225e+07	1.29001e+07	1.12618e+07	1.02963e+07	1.03095e+07	1.29327e+07	1.30597e+07	1.27078e+07
5.49_161.1323m/z	161.132	5.48983	pos	2-Cyclohexylidenecyclohexanone	HMDB0245090				13892		TYDSIOSLHQWFOU-UHFFFAOYSA-N	Organic oxygen compounds	Organooxygen compounds	Carbonyl compounds	*	50.5	54.9	M+H-H2O	C12H18O	-1.06599	1.04908	0.000620514	0.00336107	-0.27874	0.824311	455990	553178	445812	450249	471909	541468	558373	559692
8.65_486.2223n	469.219	8.65357	pos	Apadenoson	HMDB0248502				18623038		FLEVIENZILQUKB-UHFFFAOYSA-N	Nucleosides, nucleotides, and analogues	Purine nucleosides	Unclassified	*	40.9	16.1	M+H-H2O, M+H	C23H30N6O6	-0.819428	1.65266	0.00332834	0.0121243	-0.278379	0.824517	1.16569e+06	1.41379e+06	1.1368e+06	1.15952e+06	1.20077e+06	1.3577e+06	1.47797e+06	1.4057e+06
5.76_544.1583n	589.157	5.7571	neg	Methyl 3,4-dicaffeoylquinate	HMDB0037093				131752148		RTLCSWCXZWROFK-OZDSWYPASA-N	Organic oxygen compounds	Organooxygen compounds	Alcohols and polyols	***	62.6	30.7	M+FA-H, 2M-H, M-H	C27H28O12	0.429315	2.14367	0.000165757	0.00124597	-0.276614	0.825526	1.90089e+06	2.30264e+06	1.90093e+06	1.88737e+06	1.91438e+06	2.35578e+06	2.29313e+06	2.25903e+06
9.46_553.4245m/z	553.425	9.46273	pos	Octahydrohyperforin	HMDB0255901						RCAWJUYLDQRENX-UHFFFAOYSA-N	Organic oxygen compounds	Organooxygen compounds	Carbonyl compounds	*	38.6	0	M+Na	C34H58O4	3.42626	1.24422	0.0283047	0.0651477	-0.276539	0.825569	737298	893079	755934	763423	692538	820541	960744	897951
10.45_453.2243m/z	453.224	10.4536	pos	Ascorbyl Palmitate		73561			54680660		QAQJMLQRFWZOBN-LAUBAEHRSA-N	Unclassified	Unclassified	Unclassified	*	38.8	0	M+K	C22H38O7	-1.36002	1.11396	0.00274697	0.0104753	-0.274605	0.826676	534784	646908	523295	555608	525449	673792	633871	633062
5.67_208.0733n	209.081	5.66555	pos	Caffeic acid ethyl ester	HMDB0301712					102-37-4	WDKYDMULARNCIS-GQCTYLIASA-N	Phenylpropanoids and polyketides	Cinnamic acids and derivatives	Hydroxycinnamic acids and derivatives	***	47.6	31.3	M+H-H2O, M+H	C11H12O4	-1.45744	6.71778	3.63502e-05	0.000412596	-0.272916	0.827645	1.88378e+07	2.27607e+07	1.88585e+07	1.85673e+07	1.90875e+07	2.29773e+07	2.25456e+07	2.27592e+07
5.02_487.1250m/z	487.125	5.02093	neg	6''-O-Acetylglycitin	HMDB0039489	94059			10228095	134859-96-4	DUBPGEJGGVZKDD-PFKOEMKTSA-N	Phenylpropanoids and polyketides	Isoflavonoids	Isoflavonoid O-glycosides	***	57.4	76.3	M-H	C24H24O11	0.923887	1.09637	0.000611434	0.00332204	-0.272786	0.82772	509944	616082	515534	510584	503713	615762	634067	598419
9.68_356.2790m/z	356.279	9.67612	pos	(+-)-Zoapatanol	HMDB0242237				574933		XRDHAXIOHKTIGF-UHFFFAOYSA-N	Lipids and lipid-like molecules	Prenol lipids	Monoterpenoids	***	54.6	49.7	M+NH4	C20H34O4	-1.65383	1.69076	0.0117998	0.0325086	-0.27274	0.827746	1.30633e+06	1.57818e+06	1.32294e+06	1.27632e+06	1.31974e+06	1.47511e+06	1.68327e+06	1.57617e+06
7.53_699.2091m/z	699.209	7.53485	neg	Saccatoside		985383			15736668		XIPQZLUSSJDAIC-UYESFEPRSA-N	Unclassified	Unclassified	Unclassified	*	36.9	0	M+FA-H	C30H38O16	-7.80887	1.62015	0.0257012	0.0602522	-0.271575	0.828415	1.26544e+06	1.52754e+06	1.22277e+06	1.21024e+06	1.3633e+06	1.50514e+06	1.44092e+06	1.63656e+06
7.99_434.2298n	457.219	7.99445	pos	11alpha,19-dihydroxytelocinobufagin			LMST01130013		10003044		WHVSTINJJCCIPI-RNROHMHZSA-N	Lipids and lipid-like molecules	Steroids and steroid derivatives	Sterols	*	52.2	64.8	M+H-H2O, M+H, M+Na	C24H34O7	-1.49843	3.23991	0.000188957	0.00137067	-0.270493	0.829036	4.45267e+06	5.3709e+06	4.43668e+06	4.43588e+06	4.48544e+06	5.50254e+06	5.27935e+06	5.3308e+06
10.51_280.2035n	281.211	10.5146	pos	12-hydroxy-5,8,10-heptadecatrienoic acid		74573	LMFA01050195		5312765		KUKJHGXXZWHSBG-GMPNNLDHSA-N	Lipids and lipid-like molecules	Fatty Acyls	Fatty Acids and Conjugates	*	51.6	62.4	M+H, M+Na, M+H-H2O	C17H28O3	-1.38997	4.91134	2.32522e-05	0.000298226	-0.268901	0.829951	1.02228e+07	1.23174e+07	1.02958e+07	1.01321e+07	1.02406e+07	1.21592e+07	1.23765e+07	1.24163e+07
9.86_449.1597m/z	449.16	9.85907	pos	Artonol E	HMDB0030490	49952	LMPK12111530		10575445	186824-61-3	CNWSDOLXOOXOCZ-UHFFFAOYSA-N	Organoheterocyclic compounds	Benzopyrans	1-benzopyrans	*	38.8	0	M+H	C26H24O7	0.5493	1.29056	0.00194317	0.00806781	-0.268088	0.830419	731420	880784	710280	770214	713767	882930	867638	891785
6.74_365.2293m/z	365.229	6.73512	pos	Dihydrocortisol	HMDB0003259	3173	LMST02030204	C05471	164838	1482-50-4	ACSFOIGNUQUIGE-AIPUTVCKSA-N	Lipids and lipid-like molecules	Steroids and steroid derivatives	Hydroxysteroids	**	45.8	0	M+H	C21H32O5	-8.13973	1.27158	0.000978274	0.00473926	-0.267844	0.83056	703422	846925	680793	705685	723788	846596	828176	866003
9.20_366.2013n	349.198	9.20287	pos	11-dehydro-TXB3		36263	LMFA03030009		16061115	129228-55-3	OAHMLWQISGEXBB-XMEKLSCHSA-N	Lipids and lipid-like molecules	Fatty Acyls	Eicosanoids	*	37.8	3.67	M+H-H2O, M+H, M+Na	C20H30O6	-8.03308	2.90298	0.0143982	0.0379991	-0.267586	0.830709	3.97408e+06	4.78396e+06	4.32019e+06	3.71876e+06	3.88329e+06	4.93973e+06	4.69609e+06	4.71607e+06
12.34_526.3496n	549.339	12.3422	pos	DG(8:0/5-iso PGF2VI/0:0)	HMDB0297151						LVMMPNIBPFVLHO-GCSSZAABSA-N	Unclassified	Unclassified	Unclassified	*	40	5.67	M+NH4, M+Na, M+H	C29H50O8	-1.91298	2.2983	0.00108204	0.00511005	-0.267346	0.830847	2.30642e+06	2.77599e+06	2.3416e+06	2.2574e+06	2.32027e+06	2.67734e+06	2.81626e+06	2.83438e+06
12.70_514.3862n	537.375	12.6992	pos	DG(18:1(12Z)-2OH(9,10)/8:0/0:0)	HMDB0297172						AOYNNGNUOUREEI-VMIUKDSPSA-N	Unclassified	Unclassified	Unclassified	*	48.8	53.6	M+H, M+Na	C29H54O7	-1.56098	1.54133	0.018761	0.0468589	-0.263549	0.833036	1.15707e+06	1.38898e+06	1.13219e+06	1.21425e+06	1.12477e+06	1.31561e+06	1.4931e+06	1.35822e+06
10.56_445.2571m/z	445.257	10.5604	pos	Cyclohexanecarboxamide, n-[2-[4-(2-methoxyphenyl)-1-piperazinyl]ethyl]-n-2-pyridinyl-	HMDB0259890						SBPRIAGPYFYCRT-UHFFFAOYSA-N	Organoheterocyclic compounds	Diazinanes	Piperazines	*	38.4	0	M+Na	C25H34N4O2	-0.612201	1.35448	0.0103494	0.0293192	-0.263484	0.833074	864270	1.03745e+06	861863	896209	834738	1.10119e+06	987324	1.02383e+06
8.24_310.2147n	309.207	8.24007	neg	9S-HpOTrE		36025	LMFA02000018	C16321	6450029	111004-08-1	RWKJTIHNYSIIHW-MEBVTJQTSA-N	Lipids and lipid-like molecules	Fatty Acyls	Octadecanoids	*	51.7	62.3	M-H, 2M-H	C18H30O4	1.00881	8.89273	4.59662e-06	0.000101106	-0.263362	0.833144	3.42154e+07	4.10678e+07	3.4183e+07	3.41431e+07	3.43201e+07	4.09723e+07	4.14444e+07	4.07866e+07
6.48_414.2249n	437.214	6.48158	pos	2-(12-O-beta-D-glucosyl-11-hydroxy-11-methylethyl)-6,10-dimethylspiro[4.5]-dec-6-en-8-one	HMDB0302960						FSQYQQPZIHCQMQ-PNDTZLCJSA-N	Lipids and lipid-like molecules	Prenol lipids	Terpene glycosides	*	50.4	56.8	M+H-H2O, M+Na	C21H34O8	-1.0153	1.40069	0.00129272	0.00585388	-0.263248	0.83321	873555	1.04842e+06	907752	842022	870890	1.03141e+06	1.0463e+06	1.06756e+06
10.07_468.3445n	469.352	10.0725	pos	5beta-Cholestane-3alpha,7alpha,12alpha,24,25,26-hexol		84777	LMST04030030		5284205		BUVRTWKYVCCTJS-XZDMGHEHSA-N	Lipids and lipid-like molecules	Steroids and steroid derivatives	Bile acids and derivatives	*	38.4	0	M+H-H2O, M+H	C27H48O6	-1.16996	1.85643	7.67271e-05	0.000704302	-0.263093	0.833299	1.50044e+06	1.8006e+06	1.51341e+06	1.52254e+06	1.46536e+06	1.80686e+06	1.79976e+06	1.79518e+06
4.19_218.1669n	201.164	4.18577	pos	selina-4(14),7,11-trien-9-ol			LMPR0103190016				KRNXIPWHTVMPKI-ZNMIVQPWSA-N	Lipids and lipid-like molecules	Prenol lipids	Isoprenoids	*	54.2	75.4	M+H-H2O, M+H	C15H22O	-0.960244	1.29933	0.0234034	0.0559702	-0.262961	0.833376	837027	1.00438e+06	833869	829323	847891	912719	1.03599e+06	1.06444e+06
11.08_562.4106m/z	562.411	11.0826	pos	11alpha-Hemiglutaryloxy-1,25-dihydroxyvitamin D3			LMST03020617		24779627		AMPJOWCBMADIGZ-OKNBPXAMSA-N	Lipids and lipid-like molecules	Steroids and steroid derivatives	Secosteroids	*	38.5	0	M+NH4	C33H52O6	0.618137	1.00282	0.00298985	0.0111427	-0.262599	0.833585	455902	546917	456971	466564	444172	559863	521812	559077
12.30_298.2867n	281.283	12.2961	pos	6-Hydroxy-4-nonadecanone	HMDB0035675	90938			101056953		FQXHGCYDYNKFFF-UHFFFAOYSA-N	Lipids and lipid-like molecules	Fatty Acyls	Fatty alcohols	*	46.9	38.9	M+H-H2O, M+H	C19H38O2	-1.46413	2.82853	0.000109625	0.000915979	-0.260659	0.834706	3.52397e+06	4.22181e+06	3.48476e+06	3.60612e+06	3.48104e+06	4.21975e+06	4.25844e+06	4.18724e+06
10.07_678.2453n	679.253	10.0725	pos	Artonin C	HMDB0035964	91150			14681571	128553-97-9	JMWCPXJWKKIWQK-NUTCGYRKSA-N	Phenylpropanoids and polyketides	Diarylheptanoids	Linear diarylheptanoids	*	50.8	67.7	M+Na, M+K, M+H	C40H38O10	-1.83831	1.64969	0.00489476	0.016367	-0.260614	0.834732	1.26178e+06	1.5116e+06	1.18043e+06	1.27345e+06	1.33146e+06	1.52218e+06	1.50216e+06	1.51046e+06
11.31_468.2869n	469.294	11.3113	pos	(22E)-(25S)-26,26,26-trifluoro-1alpha,25-dihydroxy-22,23-didehydrovitamin D3			LMST03020099		9547348		UOZVIQWXUMJXHC-GIMXBCRESA-N	Lipids and lipid-like molecules	Steroids and steroid derivatives	Secosteroids	*	42.9	24.8	M+H, M+Na	C27H39F3O3	3.74934	1.7573	0.00222712	0.00894103	-0.260079	0.835042	1.40698e+06	1.68492e+06	1.44766e+06	1.36101e+06	1.41226e+06	1.74609e+06	1.64622e+06	1.66245e+06
9.65_490.3500n	513.339	9.64567	pos	26,27-diethyl-1alpha,25-dihydroxy-22-thiavitamin D3 / 26,27-diethyl-1alpha,25-dihydroxy-22-thiacholecalciferol			LMST03020466		9547571		DHHHZPHUXCNBHF-ITTRCMFSSA-N	Lipids and lipid-like molecules	Steroids and steroid derivatives	Secosteroids	*	38.8	10.6	M+H, M+Na, M+H-H2O	C30H50O3S	4.00569	2.56327	0.00108249	0.00511147	-0.259462	0.8354	2.96433e+06	3.54839e+06	3.09166e+06	2.89144e+06	2.90988e+06	3.49566e+06	3.56724e+06	3.58228e+06
12.44_425.3617m/z	425.362	12.435	pos	1-O-(2R-hydroxy-heneicosanyl)-sn-glycerol			LMGL01020067		137323868		ZWVPLFSZZOQEOY-RPWUZVMVSA-N	Lipids and lipid-like molecules	Glycerolipids	Monoradylglycerols	*	54.3	80.1	M+Na	C24H50O4	4.00362	1.2802	0.0193349	0.0479847	-0.259424	0.835421	814316	974737	779925	830454	832570	960407	1.04781e+06	915994
8.24_460.2092n	483.198	8.24052	pos	Prednisolone hemisuccinate	HMDB0245744				4897		APGDTXUMTIZLCJ-UHFFFAOYSA-N	Lipids and lipid-like molecules	Steroids and steroid derivatives	Pregnane steroids	*	41	13.1	M+H-H2O, M+Na	C25H32O8	-1.06669	1.47057	0.00715291	0.0219951	-0.259238	0.835529	1.02206e+06	1.22325e+06	1.0062e+06	978459	1.08152e+06	1.17332e+06	1.24391e+06	1.25251e+06
7.55_392.1096m/z	392.11	7.54628	pos	Isorheagenine	HMDB0029360	86221			609840	17948-35-5	XUYAYNRYVXHNOQ-UHFFFAOYSA-N	Alkaloids and derivatives	Rhoeadine alkaloids	Unclassified	*	38.8	1.74	M+Na	C20H19NO6	-2.2693	1.33497	0.0051044	0.0169052	-0.258367	0.836034	835901	999840	849119	795149	863434	1.01658e+06	1.02458e+06	958365
10.58_369.2992m/z	369.299	10.5757	pos	sphinganine (C20)	HMDB0304489						MWKBYGDQDKMPOT-UHFFFAOYSA-N	Organic oxygen compounds	Organooxygen compounds	Alcohols and polyols	*	39.4	3.45	M+K	C20H44NO2+	-3.42166	1.32869	0.000206684	0.00146773	-0.258189	0.836137	788462	942982	767917	789570	807900	936879	946554	945515
11.83_571.4343m/z	571.434	11.8326	pos	DG(13:0/18:3(9Z,12Z,15Z)/0:0)[iso2]		98380	LMGL02010362		56936329		KDMCZYPOBRIEHO-WUPJKINLSA-N	Lipids and lipid-like molecules	Glycerolipids	Diradylglycerols	*	41	10.6	M+Na	C34H60O5	1.86561	2.09369	0.000489959	0.00280382	-0.255529	0.83768	1.99171e+06	2.37765e+06	1.95617e+06	2.04955e+06	1.96942e+06	2.35933e+06	2.34997e+06	2.42367e+06
7.17_275.1613m/z	275.161	7.17147	pos	Piperalol	HMDB0035767				14412873		MABZIKXHSLOMDZ-UHFFFAOYSA-N	Organic oxygen compounds	Organooxygen compounds	Alcohols and polyols	*	46	35.5	M+Na	C15H24O3	-1.69989	1.44264	0.000110066	0.000918263	-0.254765	0.838124	939884	1.12141e+06	958197	936656	924798	1.12604e+06	1.10784e+06	1.13036e+06
9.46_430.3443n	431.352	9.46273	pos	Cerevisterol			LMST01031231		10181133		ARXHRTZAVQOQEU-BRVLHLJYSA-N	Lipids and lipid-like molecules	Steroids and steroid derivatives	Sterols	*	39.2	0	M+H-H2O, M+H	C28H46O3	-0.962005	2.11828	0.00405002	0.0141418	-0.254751	0.838131	2.11944e+06	2.52876e+06	2.19809e+06	2.15048e+06	2.00974e+06	2.57968e+06	2.45084e+06	2.55576e+06
11.66_372.3235n	355.32	11.6644	pos	1-O-(2R-hydroxy-4Z-nonadecenyl)-sn-glycerol			LMGL01020057		137323858		BUPYIEXRJGFBJH-KGGLAZBSSA-N	Lipids and lipid-like molecules	Glycerolipids	Monoradylglycerols	*	48.9	51.5	M+H-H2O, M+Na, M+H	C22H44O4	-1.25355	1.20154	0.000829202	0.00418044	-0.253076	0.839105	667032	794933	679683	644135	677279	790420	783389	810990
11.05_442.2353n	465.224	11.0521	pos	3-O-Acetylepisamarcandin	HMDB0031958	88070			3095106	61490-18-4	RIPKCRCUFJSKKD-UHFFFAOYSA-N	Phenylpropanoids and polyketides	Coumarins and derivatives	Unclassified	***	57	63.6	M+H, M+Na	C26H34O6	-0.634835	1.73258	0.0108338	0.0303807	-0.252899	0.839208	1.48239e+06	1.76642e+06	1.45538e+06	1.58229e+06	1.40951e+06	1.75777e+06	1.83312e+06	1.70836e+06
11.33_647.4482m/z	647.448	11.3265	pos	DG(PGE1/i-13:0/0:0)	HMDB0298702						ACEOYMCAMLEGSL-NNGCSWJYSA-N	Unclassified	Unclassified	Unclassified	*	37.9	0	M+Na	C36H64O8	-1.79271	1.99317	0.0118443	0.0326134	-0.251222	0.840184	1.98528e+06	2.36291e+06	2.15148e+06	1.92233e+06	1.88203e+06	2.34348e+06	2.3433e+06	2.40195e+06
11.82_606.4488n	629.438	11.8173	pos	DG(20:4(6E,8Z,11Z,13E)-2OH(5S,15S)/i-13:0/0:0)	HMDB0298662						CITKGGKXUPHYSW-PBCMLPANSA-N	Unclassified	Unclassified	Unclassified	*	53.7	77.8	M+NH4, M+Na, M+H-H2O	C36H62O7	-1.24622	3.76446	1.44367e-05	0.00021464	-0.251168	0.840216	6.46573e+06	7.69532e+06	6.40938e+06	6.45319e+06	6.53461e+06	7.75472e+06	7.6853e+06	7.64593e+06
6.45_449.0882m/z	449.088	6.44793	neg	Apocynin A		47335	LMPK12020119		9804654		WHASVNKXAVKAJA-GXOFAXAKSA-N	Lipids and lipid-like molecules	Polyketides	Flavonoids	*	47.2	43.4	M-H2O-H	C24H20O10	0.896828	1.09945	0.00239474	0.00944456	-0.25094	0.840349	573053	681922	582446	580181	556532	696930	654775	694062
8.24_641.4038m/z	641.404	8.24007	neg	Tsugaric acid A 21-glucosyl ester	HMDB0033425	89260			85124571	205119-13-7	LVGXQNCCBAHXHL-UHFFFAOYSA-N	Lipids and lipid-like molecules	Prenol lipids	Triterpenoids	*	41.4	17.3	M-H2O-H	C38H60O9	-3.12791	1.32157	0.0015194	0.00665927	-0.250835	0.84041	822209	978342	818687	795320	852619	958886	998779	977361
10.71_237.1846m/z	237.185	10.7129	pos	Curdione	HMDB0034714			C17493	5362828		KDPFMRXIVDLQKX-WDZFZDKYSA-N	Lipids and lipid-like molecules	Prenol lipids	Sesquiterpenoids	***	57.5	57.5	M+H	C15H24O2	-1.19375	1.81568	3.20336e-05	0.000376223	-0.249141	0.841397	1.51954e+06	1.80597e+06	1.505e+06	1.51885e+06	1.53477e+06	1.79388e+06	1.79648e+06	1.82756e+06
8.44_675.3128m/z	675.313	8.43898	pos	Physagulin D			LMST01160046		14825632		ONUZSIYVENIZOQ-YFRGYWQISA-N	Lipids and lipid-like molecules	Steroids and steroid derivatives	Sterols	*	54.3	75.8	M+K	C34H52O11	-2.0472	5.468	0.000733437	0.0038137	-0.248687	0.841662	1.40628e+07	1.67083e+07	1.42004e+07	1.39027e+07	1.40853e+07	1.64016e+07	1.72463e+07	1.64771e+07
7.25_370.1756m/z	370.176	7.24922	pos	N-[2-(5-Hydroxy-1H-indol-3-YL)ethyl]-3-(4-hydroxy-3-methoxy-phenyl)prop-2-enamide	HMDB0255035				340062		WGHKJYWENWLOMY-UHFFFAOYSA-N	Organoheterocyclic compounds	Indoles and derivatives	Tryptamines and derivatives	*	49.3	52.3	M+NH4	C20H20N2O4	-1.46856	1.43837	0.00275701	0.0105068	-0.248393	0.841833	995674	1.18274e+06	949916	996595	1.04051e+06	1.20191e+06	1.18288e+06	1.16343e+06
6.13_451.1381m/z	451.138	6.13498	pos	Silymonin	HMDB0030585					70815-31-5	PGVCJDNRHYVFET-UHFFFAOYSA-N	Organoheterocyclic compounds	Benzodioxoles	Unclassified	*	53.3	71.6	M+H-H2O	C25H24O9	-1.46261	2.32771	2.99249e-05	0.000357978	-0.248101	0.842004	2.50861e+06	2.97933e+06	2.49737e+06	2.52117e+06	2.50728e+06	3.02131e+06	2.96389e+06	2.95279e+06
4.90_520.1948n	565.193	4.89715	neg	(-)-Pinoresinol	HMDB0301807	71761		C17529	11168362	81446-29-9	QLJNETOQFQXTLI-JKUDBEEXSA-N	Lignans, neolignans and related compounds	Lignan glycosides	Unclassified	***	49.7	47.2	M-H, M+FA-H	C26H32O11	0.732827	1.0249	0.00291737	0.0109516	-0.248079	0.842017	506609	601662	506650	506645	506532	626163	575462	603360
10.77_306.2192n	307.226	10.7739	pos	1,17-dihydroxy-androstan-3-one			LMST02020111		73242218		MFLXKQKZFDLMMZ-KBLLDUHYSA-N	Lipids and lipid-like molecules	Steroids and steroid derivatives	Steroids	*	52.6	67.9	M+H-H2O, M+Na, M+H	C19H30O3	-1.11503	2.10405	0.00126161	0.00574157	-0.247827	0.842164	2.10422e+06	2.49858e+06	2.08486e+06	2.08717e+06	2.14061e+06	2.5716e+06	2.41609e+06	2.50806e+06
0.72_707.2203m/z	707.22	0.715183	pos	Apigenin 7-rhamnoside-4'-rutinoside			LMPK12110367				NFAJQBFPJPNCER-ZBCCAYPVSA-N	Lipids and lipid-like molecules	Polyketides	Flavonoids	*	53	78.9	M+H-H2O	C33H40O18	2.94737	1.18685	0.010233	0.0290703	-0.246671	0.842839	713111	846082	746993	710423	681918	806311	882863	849073
5.62_623.1149m/z	623.115	5.61795	pos	Guanosine diphosphate mannose	HMDB0001163	6045		C00096	18396	3123-67-9	MVMSCBBUIHUTGJ-GDJBGNAASA-N	Nucleosides, nucleotides, and analogues	Purine nucleotides	Purine nucleotide sugars	*	36.1	0	M+NH4	C16H25N5O16P2	6.54921	2.33645	0.000977201	0.00473548	-0.245844	0.843322	2.60765e+06	3.09212e+06	2.5432e+06	2.61994e+06	2.65981e+06	3.13295e+06	3.00373e+06	3.13968e+06
5.10_446.1207n	447.128	5.10148	pos	3 Pound feminine-Methoxy Puerarin	HMDB0246100				18413820		HQQUZVFMUSCUJS-UHFFFAOYSA-N	Phenylpropanoids and polyketides	Isoflavonoids	Isoflavonoid C-glycosides	***	65.6	70.9	M+H, M+Na	C22H22O10	-1.3001	4.53539	0.00280963	0.010657	-0.245804	0.843346	1.0008e+07	1.18671e+07	9.62e+06	1.03762e+07	1.0028e+07	1.16778e+07	1.16942e+07	1.22293e+07
10.71_396.2298n	397.237	10.7129	pos	1-pentadecanoyl-glycero-3-phosphate	HMDB0062324	82356	LMGP10050037		52929767		RZDCKQARKXMIQI-QGZVFWFLSA-N	Lipids and lipid-like molecules	Glycerophospholipids	Glycerophosphates	**	37.3	0	M+H-H2O, M+H	C18H37O7P	5.20077	2.76634	0.00039513	0.00238583	-0.245387	0.843589	3.62725e+06	4.29978e+06	3.56274e+06	3.74455e+06	3.57445e+06	4.28116e+06	4.28259e+06	4.33558e+06
12.02_441.3474m/z	441.347	12.0175	pos	N-(2-phenoxy-ethyl) arachidonoyl amine		36722	LMFA08020054		5283435		CZKXOYAPOXVGMG-DOFZRALJSA-N	Lipids and lipid-like molecules	Fatty Acyls	Fatty amides	*	36.2	0	M+NH4	C28H41NO2	-0.446683	1.06889	0.00296782	0.0110827	-0.245015	0.843807	558909	662365	582902	558397	535426	672832	668318	645947
10.80_581.2165m/z	581.216	10.8044	pos	Thiocolchicoside	HMDB0259007				287691		LEQAKWQJCITZNK-UHFFFAOYSA-N	Organic oxygen compounds	Organooxygen compounds	Carbohydrates and carbohydrate conjugates	*	39.4	4.72	M+NH4	C27H33NO10S	0.254688	3.49313	0.00168505	0.0072219	-0.244106	0.844339	5.92359e+06	7.01565e+06	5.77685e+06	5.94835e+06	6.04555e+06	7.23278e+06	6.809e+06	7.00517e+06
9.44_553.1881m/z	553.188	9.44332	neg	4-[(2-{Bis[(pyridin-2-YL)methyl]amino}ethyl)amino]-2-(6-hydroxy-3-oxo-3H-xanthen-9-YL)benzoic acid	HMDB0260033						CORIVNRIBACDOQ-UHFFFAOYSA-N	Organoheterocyclic compounds	Benzopyrans	1-benzopyrans	*	38.5	2.85	M-H2O-H	C34H28N4O5	-0.00832446	1.18033	0.0134322	0.0359827	-0.239571	0.846997	738124	871460	736519	717204	760648	814777	889529	910073
8.96_569.1823m/z	569.182	8.96313	neg	4-(2-Methoxyphenyl)-2-((5-methyl-1H-imidazol-4-yl)methyl)thiazole	HMDB0250065	416312			3035572		NADMOKMSPBJASV-UHFFFAOYSA-N	Benzenoids	Phenol ethers	Anisoles	*	38.5	12.3	2M-H	C15H15N3OS	4.14095	1.11444	0.00774764	0.0234113	-0.239327	0.84714	641499	757252	636814	681887	605795	772449	748347	750960
10.38_490.2924n	491.3	10.3774	pos	Pentalinonside			LMST01010403		71473350		GIBDEJWEHLGSCL-XDPVSEIFSA-N	Lipids and lipid-like molecules	Steroids and steroid derivatives	Sterols	*	39.8	5.65	M+H, M+Na, M+H-H2O	C28H42O7	-1.41472	3.03884	0.00214434	0.00868935	-0.238128	0.847845	4.62652e+06	5.4568e+06	4.67457e+06	4.60857e+06	4.59642e+06	5.68516e+06	5.31375e+06	5.3715e+06
11.27_308.2347n	309.242	11.2656	pos	3,4-Dimethyl-5-pentyl-2-furanoctanoic acid	HMDB0112096		LMFA01150028		12741728	142937-54-0	OCUWCHQXBPXPEH-UHFFFAOYSA-N	Lipids and lipid-like molecules	Fatty Acyls	Fatty acids and conjugates	*	50.2	55.6	M+H, M+Na, M+H-H2O	C19H32O3	-1.39998	8.1337	7.12836e-06	0.000133097	-0.237107	0.848445	3.21057e+07	3.78406e+07	3.21744e+07	3.1789e+07	3.23537e+07	3.79952e+07	3.76811e+07	3.78456e+07
10.64_454.3442n	437.341	10.6366	pos	ent-16-(RS)-13-epi-ST-14-9-PhytoF		985570			122215868		XSSRKBRTVPNAMX-PTZPOEMYSA-N	Unclassified	Unclassified	Unclassified	*	46.4	49.2	M+H, M+H-H2O	C30H46O3	-1.16538	1.97249	8.96482e-05	0.000791301	-0.235641	0.849308	1.91122e+06	2.25033e+06	1.95096e+06	1.90299e+06	1.87971e+06	2.25229e+06	2.24403e+06	2.25466e+06
12.68_555.4018m/z	555.402	12.6835	pos	DG(22:5(4Z,7Z,10Z,13Z,19Z)-O(16,17)/10:0/0:0)	HMDB0294578						IBRIXPFANXQFJS-NACRTDBOSA-N	Unclassified	Unclassified	Unclassified	*	44.1	35.3	M+H-H2O	C35H56O6	-4.57035	2.16978	0.000741889	0.00384466	-0.235387	0.849457	2.35085e+06	2.76747e+06	2.42012e+06	2.29988e+06	2.33254e+06	2.80283e+06	2.78455e+06	2.71502e+06
4.94_478.1106n	479.118	4.94077	pos	Azaleatin 3-glucoside	HMDB0037360				74978350		HJOBXPHWOUTSLV-UHFFFAOYSA-N	Phenylpropanoids and polyketides	Flavonoids	Flavonoid glycosides	***	66.2	45.6	M+H, M+Na	C22H22O12	-1.07529	1.67043	2.87963e-05	0.000348474	-0.230259	0.852482	1.40074e+06	1.64313e+06	1.399e+06	1.39864e+06	1.40458e+06	1.62094e+06	1.65128e+06	1.65716e+06
7.98_348.1907n	331.187	7.97915	pos	12,20-Dioxo-leukotriene B4	HMDB0060094				122164848		CPTWPKCLDUXOKW-RBQYXHKQSA-N	Lipids and lipid-like molecules	Fatty Acyls	Eicosanoids	*	37	0	M+H-H2O, M+Na	C20H28O5	-8.42328	1.43221	2.65067e-05	0.000327018	-0.230106	0.852572	1.03009e+06	1.20821e+06	1.03688e+06	1.03531e+06	1.01808e+06	1.21216e+06	1.19724e+06	1.21523e+06
4.96_449.1074m/z	449.107	4.95682	pos	Carthamone	HMDB0037377		LMPK12120410	C08598	12305281	86579-00-2	SBAFZBVZGFUKPK-ZZXKWVIFSA-N	Phenylpropanoids and polyketides	Cinnamic acids and derivatives	Hydroxycinnamic acids and derivatives	***	66.8	53.5	M+H	C21H20O11	-0.994333	1.1939	6.49663e-05	0.000625954	-0.229614	0.852863	719497	843626	714661	714313	729517	838278	853849	838749
5.62_439.0994m/z	439.099	5.61795	pos	Sophoraflavone B		454407	LMPK12110025		5491513		GSZUGBAEBARHAW-YMQHIKHWSA-N	Lipids and lipid-like molecules	Polyketides	Flavonoids	*	42.2	17.5	M+Na	C21H20O9	-1.24262	1.30933	0.0017504	0.00742598	-0.229523	0.852917	890208	1.04372e+06	883039	880530	907056	1.03776e+06	1.01447e+06	1.07894e+06
5.09_518.1428n	517.136	5.09145	neg	Scutellarein 6,4'-dimethyl ether 7-(6''-acetylglucoside)			LMPK12111157		10744475		FHBWUJAADRENKL-SDPBRJMTSA-N	Lipids and lipid-like molecules	Polyketides	Flavonoids	*	50.6	55.8	M-H, 2M-H	C25H26O12	0.714726	1.56802	0.000316457	0.00202283	-0.228941	0.853261	1.25441e+06	1.47014e+06	1.25676e+06	1.28014e+06	1.22634e+06	1.49013e+06	1.45678e+06	1.4635e+06
13.13_622.4669m/z	622.467	13.1273	pos	Ginsenoside Rh3	HMDB0039645				131752700		PHLXREOMFNVWOH-NHDPSOOVSA-N	Lipids and lipid-like molecules	Prenol lipids	Triterpenoids	***	52.7	43.3	M+NH4	C36H60O7	-1.39169	2.91734	0.00266856	0.0102346	-0.228514	0.853514	4.48203e+06	5.25127e+06	4.53473e+06	4.38164e+06	4.52974e+06	5.39215e+06	5.31426e+06	5.04741e+06
6.23_508.2299n	531.219	6.22847	pos	Gibberellin A37 glucosyl ester	HMDB0038611	93272			156908048	36702-72-4	BQKJRWQLMRWZET-FMKDHIMUSA-N	Lipids and lipid-like molecules	Prenol lipids	Terpene glycosides	*	47.5	44.1	M+NH4, M+Na, M+H-H2O	C26H36O10	-1.87723	1.79702	0.000336862	0.00212189	-0.226487	0.854713	1.66764e+06	1.95111e+06	1.63248e+06	1.69256e+06	1.67787e+06	1.94869e+06	1.92286e+06	1.98176e+06
11.20_604.3006n	587.297	11.2045	pos	OKODiA-PA			LMGP20070030		134812518		VXDWKQOMTIIWSK-UKDIVRNCSA-N	Lipids and lipid-like molecules	Glycerophospholipids	Oxidized glycerophospholipids	*	46.7	40.2	M+H-H2O, M+H	C29H49O11P	-1.10621	2.94662	0.000506782	0.00287278	-0.225599	0.85524	4.51928e+06	5.28422e+06	4.57571e+06	4.5892e+06	4.39293e+06	5.3394e+06	5.305e+06	5.20827e+06
5.32_288.0636n	287.056	5.31918	neg	Eriodictyol	HMDB0005810	3415	LMPK12140002	C05631	440735	552-58-9	SBHXYTNGIZCORC-ZDUSSCGKSA-N	Phenylpropanoids and polyketides	Flavonoids	Flavans	***	67.1	49	M-H, 2M-H	C15H12O6	0.703249	2.6161	0.000242155	0.00165316	-0.222156	0.857283	3.60079e+06	4.20023e+06	3.64645e+06	3.61692e+06	3.53899e+06	4.26337e+06	4.13825e+06	4.19908e+06
4.77_424.1372n	469.135	4.77413	neg	Apterin	HMDB0034231				131751538		ALEQYOXVXJKFOM-JHJAVHFJSA-N	Phenylpropanoids and polyketides	Coumarins and derivatives	Furanocoumarins	*	44.5	25.2	M-H, M+FA-H	C20H24O10	0.59537	1.5931	0.0037882	0.013397	-0.219524	0.858849	1.40738e+06	1.63868e+06	1.42321e+06	1.39455e+06	1.40438e+06	1.70919e+06	1.62483e+06	1.58202e+06
11.97_699.3513m/z	699.351	11.971	pos	26-Deoxyactein	HMDB0245709				73079472		GCMGJWLOGKSUGX-UHFFFAOYSA-N	Lipids and lipid-like molecules	Steroids and steroid derivatives	Cycloartanols and derivatives	*	38.4	0	M+K	C37H56O10	1.22277	1.28891	0.00256044	0.0099241	-0.219116	0.859092	914678	1.0647e+06	935625	881868	926541	1.05467e+06	1.09409e+06	1.04535e+06
8.38_381.2053m/z	381.205	8.37765	pos	4-epi-11-J4-NeuroP			LMFA04010489		131840806		AEZQJXCVFMJSEE-AGPFUZCYSA-N	Lipids and lipid-like molecules	Fatty Acyls	Docosanoids	*	46.3	41	M+Na	C22H30O4	4.67066	1.61998	0.00405916	0.0141659	-0.218823	0.859266	1.4625e+06	1.70203e+06	1.47908e+06	1.43034e+06	1.47807e+06	1.63827e+06	1.70115e+06	1.76668e+06
7.58_335.2187m/z	335.219	7.5768	pos	Prostaglandin E2	HMDB0001220	6089	LMFA03010003	C00584		363-24-6	XEYBRNLFEZDVAW-ARSRFYASSA-N	Lipids and lipid-like molecules	Fatty Acyls	Eicosanoids	**	57.8	14.6	M+H-H2O	C20H32O5	-8.57941	1.05047	0.00291524	0.0109474	-0.218734	0.859319	610477	710420	605918	599917	625597	726983	720204	684072
11.40_430.3156m/z	430.316	11.4033	pos	DG(18:1(9Z)-O(12,13)/2:0/0:0)	HMDB0296972						NFZVMTAVGOXULD-WFZVHWMQSA-N	Unclassified	Unclassified	Unclassified	*	49.9	57.7	M+NH4	C23H40O6	-1.71935	2.02808	0.0102057	0.0290025	-0.218625	0.859384	2.37521e+06	2.76386e+06	2.3757e+06	2.24799e+06	2.50196e+06	2.72877e+06	2.84907e+06	2.71373e+06
11.40_121.1010m/z	121.101	11.4033	pos	exo-2-Methyl-3-methylenebicyclo[2.2.1]heptan-2-ol	HMDB0036092	91258			67760064	59300-40-2	RZEAOYIZHBELOJ-UHFFFAOYSA-N	Lipids and lipid-like molecules	Prenol lipids	Monoterpenoids	*	52.6	66.2	M+H-H2O	C9H14O	-1.32993	1.37464	1.11631e-05	0.000179143	-0.217819	0.859864	1.00541e+06	1.16926e+06	999817	1.01506e+06	1.00135e+06	1.16243e+06	1.17046e+06	1.1749e+06
12.02_438.3338n	439.341	12.0175	pos	27-Nor-5b-cholestane-3a,7a,12a,24,25-pentol	HMDB0002126	6498	LMST01010213		21252278	78648-95-0	UBCPEZWGUOSYHO-JAPSQKQGSA-N	Lipids and lipid-like molecules	Steroids and steroid derivatives	Bile acids, alcohols and derivatives	*	40.5	9.48	M+H-H2O, M+H	C26H46O5	-1.70484	5.17619	0.00782393	0.0235916	-0.217095	0.860296	1.53938e+07	1.78936e+07	1.59646e+07	1.56639e+07	1.45528e+07	1.81764e+07	1.81467e+07	1.73577e+07
9.46_588.4382n	589.445	9.46273	pos	DG(a-13:0/20:5(5Z,8Z,11Z,14Z,16E)-OH(18)/0:0)	HMDB0297395						CUWOMTUWQBQGCE-LEGDKWSASA-N	Unclassified	Unclassified	Unclassified	*	47.1	38.9	M+H, M+NH4, M+Na, M+H-H2O	C36H60O6	-1.34805	7.73621	0.000691355	0.00364837	-0.216973	0.860369	3.25819e+07	3.78697e+07	3.28538e+07	3.29833e+07	3.19087e+07	3.73083e+07	3.75561e+07	3.87447e+07
11.26_308.2354n	307.228	11.2638	neg	3-Methyl-5-pentyl-2-furannonanoic acid	HMDB0031091	87402	LMFA01150005		3085134	57818-39-0	TUQVXFOSXOCQCM-UHFFFAOYSA-N	Lipids and lipid-like molecules	Fatty Acyls	Fatty acids and conjugates	*	52.8	68	M-H, 2M-H, M+FA-H	C19H32O3	0.940539	2.18137	0.00245709	0.00963303	-0.216568	0.86061	2.64816e+06	3.07707e+06	2.56504e+06	2.71929e+06	2.66016e+06	2.98833e+06	3.12437e+06	3.11853e+06
6.72_434.2297n	457.219	6.71987	pos	3beta,5beta,14beta,16beta-19-pentahydroxy-bufa-20,22-dienolide			LMST01130039				SMHLSHPXWJWHPM-GHFDIACOSA-N	Lipids and lipid-like molecules	Steroids and steroid derivatives	Sterols	*	44	23.8	M+NH4, M+Na, M+H-H2O	C24H34O7	-1.72842	3.62952	0.00534989	0.0175412	-0.216444	0.860684	7.49223e+06	8.70497e+06	7.11926e+06	7.5278e+06	7.82964e+06	8.86427e+06	8.61844e+06	8.63221e+06
9.16_527.2609m/z	527.261	9.1571	pos	Ixocarpalactone A			LMST01160011		101316966		PHBPDHFIJFLEGD-QXYLURSYSA-N	Lipids and lipid-like molecules	Steroids and steroid derivatives	Sterols	*	51.3	61.8	M+Na	C28H40O8	-1.28084	2.2361	0.000506005	0.00286971	-0.215682	0.861139	2.73231e+06	3.1729e+06	2.7259e+06	2.75449e+06	2.71654e+06	3.10584e+06	3.2483e+06	3.16457e+06
8.84_403.1170m/z	403.117	8.8372	pos	Multijuginol		48617	LMPK12110184		44257644		LWPLUSZMJGIFAR-NRSPTQNISA-N	Lipids and lipid-like molecules	Polyketides	Flavonoids	*	53.6	78.7	M+Na	C22H20O6	4.81101	5.45046	0.00102145	0.00489644	-0.214541	0.86182	1.64595e+07	1.90986e+07	1.65311e+07	1.61562e+07	1.66912e+07	1.85704e+07	1.93448e+07	1.93805e+07
12.13_572.4052n	555.402	12.1267	pos	DG(22:6(4Z,8Z,10Z,13Z,16Z,19Z)-OH(7)/10:0/0:0)	HMDB0294562						KNUAIHJUWFWEPY-KOEZHRSOSA-N	Unclassified	Unclassified	Unclassified	*	47.9	54	M+H-H2O, M+H	C35H56O6	-4.33352	1.82175	8.18951e-05	0.000737367	-0.21437	0.861922	1.80466e+06	2.09376e+06	1.80647e+06	1.81121e+06	1.79629e+06	2.08055e+06	2.073e+06	2.12773e+06
6.08_497.1457m/z	497.146	6.08223	neg	Epimedokoreanin A		49153	LMPK12110723		44258147		WBPWEEMLAPPDRR-UHFFFAOYSA-N	Lipids and lipid-like molecules	Polyketides	Flavonoids	*	54.6	76.7	M+FA-H	C25H24O8	0.947059	1.00756	0.0007011	0.00368553	-0.213288	0.862569	563076	652789	566417	564218	558593	647516	640142	670710
7.17_585.1776m/z	585.178	7.17003	neg	Islatravir	HMDB0253596				23089638		IKKXOSBHLYMWAE-UHFFFAOYSA-N	Organoheterocyclic compounds	Imidazopyrimidines	Purines and purine derivatives	*	46.6	46.2	2M-H	C12H12FN5O3	0.00310293	1.00291	0.000671612	0.00356968	-0.213271	0.862579	557707	646558	551020	571788	550314	634403	652890	652380
5.23_283.0841n	284.091	5.23012	pos	4-NAPHTHALIMIDOBUTYRIC ACID		43845			145949		ZHXRDXTYPCPBTI-UHFFFAOYSA-N	Unclassified	Unclassified	Unclassified	*	39	0.685	M+H, M+Na	C16H13NO4	-1.20968	5.3082	0.00384424	0.0135573	-0.212872	0.862818	1.61474e+07	1.87147e+07	1.63686e+07	1.62996e+07	1.57739e+07	1.79502e+07	1.90511e+07	1.91429e+07
10.32_603.2922m/z	603.292	10.3165	pos	Colocynthenin E			LMST01010452				DOKSZSLDXMZOOW-SKCDPEBHSA-N	Lipids and lipid-like molecules	Steroids and steroid derivatives	Sterols	*	44.2	27.2	M+K	C31H48O9	-1.32263	2.60109	0.00945577	0.027364	-0.212081	0.863291	4.02015e+06	4.65677e+06	4.25436e+06	3.89317e+06	3.91291e+06	4.55666e+06	4.78918e+06	4.62446e+06
5.41_324.0840n	325.091	5.40922	pos	Mahaleboside	HMDB0032984	88883			131751353		UMXDJWMIEHQSHF-UHFFFAOYSA-N	Phenylpropanoids and polyketides	Coumarins and derivatives	Coumarin glycosides	***	57.7	30.8	M+H-H2O, M+H	C15H16O8	-1.57283	1.54466	0.000192021	0.0013875	-0.211989	0.863346	1.31858e+06	1.52729e+06	1.30645e+06	1.31363e+06	1.33566e+06	1.53754e+06	1.50111e+06	1.54321e+06
11.19_565.2217m/z	565.222	11.1893	pos	Withangulatin A	HMDB0037383						PLPXOWZTDPJPHC-UHFFFAOYSA-N	Lipids and lipid-like molecules	Prenol lipids	Monoterpenoids	*	42.9	23	M+K	C30H38O8	3.59541	1.72992	0.00997116	0.028505	-0.211911	0.863393	1.78355e+06	2.06575e+06	1.83587e+06	1.80985e+06	1.70494e+06	2.04748e+06	2.1536e+06	1.99616e+06
11.48_149.1324m/z	149.132	11.4797	pos	2,6,6-Trimethyl-1-cyclohexen-1-acetaldehyde	HMDB0032540	316998			61124	472-66-2	VHTFHZGAMYUZEP-UHFFFAOYSA-N	Organic oxygen compounds	Organooxygen compounds	Carbonyl compounds	*	52.2	62.9	M+H-H2O	C11H18O	-0.750451	3.0679	2.50263e-06	6.94332e-05	-0.211876	0.863414	5.15219e+06	5.96723e+06	5.13956e+06	5.18176e+06	5.13524e+06	5.9954e+06	5.95895e+06	5.94733e+06
13.16_590.4532n	613.442	13.1586	pos	DG(20:4(5Z,8Z,11Z,14Z)-OH(20)/a-13:0/0:0)	HMDB0297280						AYBXSBBLNZHSKA-GKTLQLPUSA-N	Unclassified	Unclassified	Unclassified	*	52.6	74.8	M+NH4, M+Na	C36H62O6	-2.51923	1.76896	0.042836	0.0906858	-0.211077	0.863892	2.08123e+06	2.40913e+06	2.22046e+06	2.00508e+06	2.01815e+06	2.5751e+06	2.3746e+06	2.2777e+06
9.81_416.2196n	439.209	9.81332	pos	Pseudobufarenogin			LMST01130069		204810		SOGONHOGEFLVPE-BHZHDSHXSA-N	Lipids and lipid-like molecules	Steroids and steroid derivatives	Sterols	*	43.4	22.1	M+NH4, M+Na	C24H32O6	-0.784738	1.15062	0.0131193	0.0352989	-0.208893	0.865201	811919	938416	770456	832844	832456	978344	905490	931415
5.11_780.1908n	761.173	5.10937	neg	Matteucinol-7-O-[4'',6''-di-O-galloyl]-beta-D-glucopyranoside			LMPK12140331		11828811		CABURBSWUISLOV-HWDWOUQNSA-N	Lipids and lipid-like molecules	Polyketides	Flavonoids	*	39.6	0.328	M-H2O-H, M+FA-H	C38H36O18	0.812502	1.67782	0.008009	0.0240189	-0.208639	0.865353	1.69019e+06	1.95318e+06	1.73697e+06	1.63221e+06	1.7014e+06	1.86615e+06	1.98658e+06	2.00681e+06
5.36_549.1594m/z	549.159	5.35857	pos	Cassiaside B	HMDB0038477	93160			131752379	119170-51-3	FKKPTUZRYGLMMA-UHFFFAOYSA-N	Organoheterocyclic compounds	Naphthopyrans	Naphthopyranones	***	74	73.1	M+H-H2O	C26H30O14	-1.53004	1.81553	0.000213599	0.00150391	-0.208475	0.865451	1.85539e+06	2.14384e+06	1.84287e+06	1.8702e+06	1.85311e+06	2.16708e+06	2.10183e+06	2.16262e+06
7.76_423.1433m/z	423.143	7.76343	pos	Lepidissipyrone		52701	LMPK12140212		54747186		OOCUGTZJHIRSOO-UHFFFAOYSA-N	Lipids and lipid-like molecules	Polyketides	Flavonoids	*	56.8	86.9	M+H	C24H22O7	-1.21208	1.23738	0.0283531	0.0652336	-0.208168	0.865635	993064	1.14721e+06	910033	1.02767e+06	1.04149e+06	1.1829e+06	1.14148e+06	1.11724e+06
11.28_448.2816n	431.278	11.2808	pos	(ent-2b,4S,9a)-2,4,9-Trihydroxy-10(14)-oplopen-3-one 2-(2-methylbutanoate) 9-(3-methyl-2E-pentenoate)	HMDB0040993	95432			131753006	80489-86-7	YTOWGNDHXAGFBR-SDNWHVSQSA-N	Lipids and lipid-like molecules	Prenol lipids	Sesquiterpenoids	*	48.3	52.8	M+H-H2O, M+Na	C26H40O6	-1.87471	1.07713	0.00917275	0.0267078	-0.207731	0.865898	703220	812129	722526	729088	658048	820696	808882	806808
5.55_562.1679n	585.157	5.55452	pos	Rhamnellaflavoside C			LMPK12110324				SJJKJSJCDCJFNW-HLDRAWRKSA-N	Lipids and lipid-like molecules	Polyketides	Flavonoids	*	46.2	37.2	M+NH4, M+Na	C27H30O13	-1.33784	1.01833	0.00766435	0.0232225	-0.207117	0.866267	626365	723063	620670	609876	648550	695331	724213	749644
8.29_490.2570n	489.25	8.2876	neg	Lucidenic acid J	HMDB0035700	90960			131751851		HAVMVUFJSIMVDG-UHFFFAOYSA-N	Lipids and lipid-like molecules	Prenol lipids	Triterpenoids	*	47.3	40.7	M-H, 2M-H	C27H38O8	0.655097	3.49158	0.000311799	0.00200171	-0.206535	0.866616	6.95416e+06	8.02449e+06	7.02662e+06	6.80231e+06	7.03354e+06	8.05028e+06	8.09867e+06	7.92454e+06
11.68_502.3732m/z	502.373	11.6796	pos	(25S)-5alpha-cholestan-3beta,6alpha,7beta,8beta,15alpha,16beta,26-heptol		83928	LMST01010327		52931337		VHACFTUFOBCYNP-YDVWPAHASA-N	Lipids and lipid-like molecules	Steroids and steroid derivatives	Sterols	*	53	69.9	M+NH4	C27H48O7	-1.24305	2.70672	0.00798401	0.0239622	-0.205396	0.867301	4.47283e+06	5.15718e+06	4.68794e+06	4.2916e+06	4.43895e+06	5.29223e+06	5.02287e+06	5.15645e+06
9.04_467.2034m/z	467.203	9.03523	pos	Austalide J	HMDB0030156	86762			53396783	87833-51-0	GEOMINBWFXSCOW-UHFFFAOYSA-N	Organoheterocyclic compounds	Benzopyrans	1-benzopyrans	*	44.9	29.4	M+Na	C25H32O7	-1.31755	3.77576	0.00411378	0.0143101	-0.204874	0.867614	8.53295e+06	9.83496e+06	8.89333e+06	8.19946e+06	8.50605e+06	9.83919e+06	9.67508e+06	9.9906e+06
10.18_400.2245n	383.221	10.1792	pos	9-Hydroxy-1-(2,4,6-trihydroxyphenyl)-6Z,10E,12Z,15Z-octadecatetraen-1-one			LMPK13070047		139585153		IOUZORJQGVEPBC-WYOMFYCUSA-N	Lipids and lipid-like molecules	Polyketides	Aromatic polyketides	*	50.9	60.2	M+H-H2O, M+Na	C24H32O5	-1.26891	5.03515	3.8485e-05	0.000429028	-0.204765	0.86768	1.44498e+07	1.66534e+07	1.42914e+07	1.45886e+07	1.44695e+07	1.65208e+07	1.66792e+07	1.67602e+07
10.76_384.1568n	385.164	10.7586	pos	Eriodictyol 7,3'-dimethyl ether 4'-prenyl ether		53061	LMPK12140584		42608081		QWIIYBSNKMRSLQ-UHFFFAOYSA-N	Lipids and lipid-like molecules	Polyketides	Flavonoids	*	49.6	53.5	M+H, M+Na	C22H24O6	-1.35629	2.79489	0.00709672	0.0218655	-0.202939	0.868779	4.80324e+06	5.52873e+06	4.86447e+06	4.88062e+06	4.66464e+06	5.47576e+06	5.34382e+06	5.7666e+06
9.89_273.1117m/z	273.112	9.88953	pos	Uvangoletin	HMDB0132914	52315	LMPK12120512		6483649		FYPYWIYWMVCNCS-UHFFFAOYSA-N	Lipids and lipid-like molecules	Polyketides	Flavonoids	*	48.3	45.6	M+H	C16H16O4	-1.5106	3.3343	1.19421e-05	0.000186698	-0.199874	0.870627	6.49018e+06	7.45461e+06	6.5167e+06	6.43569e+06	6.51815e+06	7.42151e+06	7.50126e+06	7.44106e+06
12.76_568.3739n	551.371	12.7635	pos	PG(22:0/0:0)		80016	LMGP04050028		52927451		SLMZPWURDILDNG-RRPNLBNLSA-N	Lipids and lipid-like molecules	Glycerophospholipids	Glycerophosphoglycerols	*	41.1	12.7	M+H-H2O, M+H	C28H57O9P	-0.132676	1.9422	0.00129364	0.00585582	-0.199561	0.870816	2.26677e+06	2.60304e+06	2.31689e+06	2.24168e+06	2.24174e+06	2.65335e+06	2.61604e+06	2.53975e+06
9.65_367.2492m/z	367.249	9.64882	neg	Misoprostol acid	HMDB0254756				4206		CNWGPXZGIIOYDL-UHFFFAOYSA-N	Lipids and lipid-like molecules	Fatty Acyls	Eicosanoids	***	58.4	56.5	M-H	C21H36O5	0.525399	1.75841	0.0478101	0.0988169	-0.199545	0.870825	2.21007e+06	2.53791e+06	2.30614e+06	2.26744e+06	2.05664e+06	2.43765e+06	2.71037e+06	2.46571e+06
8.70_308.1981n	331.187	8.6993	pos	Diplodiatoxin	HMDB0031471				12309246		SFTQDPVLDKOILY-UHFFFAOYSA-N	Organic acids and derivatives	Keto acids and derivatives	Gamma-keto acids and derivatives	**	60.1	25.8	M+Na, M+K, M+NH4	C18H28O4	-2.04835	8.12508	0.00296907	0.0110862	-0.199471	0.87087	4.03406e+07	4.63222e+07	4.09921e+07	3.96253e+07	4.04045e+07	4.61322e+07	4.78596e+07	4.49748e+07
9.14_476.3341n	499.323	9.14188	pos	1alpha,25-dihydroxy-24a-homo-26,27-dimethyl-22-thiavitamin D3 / 1alpha,25-dihydroxy-24a-homo-26,27-dimethyl-22-thiacholecalciferol			LMST03020423		9547530		GNEXJYOKNRBVDF-BEZYGUFHSA-N	Lipids and lipid-like molecules	Steroids and steroid derivatives	Secosteroids	*	44.8	38.1	M+H, M+Na, M+H-H2O	C29H48O3S	3.52422	5.8595	0.00124642	0.00568709	-0.195239	0.873428	2.11103e+07	2.41695e+07	2.16161e+07	2.08556e+07	2.08592e+07	2.4122e+07	2.46743e+07	2.37122e+07
11.48_222.1982n	205.195	11.4797	pos	Anymol	HMDB0303559						RGZSQWQPBWRIAQ-HUUCEWRRSA-N	Lipids and lipid-like molecules	Prenol lipids	Sesquiterpenoids	***	70.8	71.4	M+H-H2O, M+H	C15H26O	-0.825646	7.75361	3.307e-05	0.000384831	-0.193544	0.874455	3.63815e+07	4.16048e+07	3.65947e+07	3.6602e+07	3.59479e+07	4.18392e+07	4.13807e+07	4.15944e+07
9.08_460.1516n	461.159	9.08095	pos	OSU03012		96406			10027278		YULUCECVQOCQFQ-UHFFFAOYSA-N	Unclassified	Unclassified	Unclassified	*	38.5	0.0127	M+H, M+Na	C26H19F3N4O	1.16791	1.01074	0.0274371	0.0635634	-0.192787	0.874914	717253	819798	771337	709281	671140	834594	816580	808220
8.62_324.2659n	325.273	8.62308	pos	20-Hydroxy-6Z,15Z-eicosadienoic acid	HMDB0245564				54292229		RYHYNNWEPYGEEH-UHFFFAOYSA-N	Lipids and lipid-like molecules	Fatty Acyls	Fatty acids and conjugates	*	54	75.9	M+H-H2O, M+H	C20H36O3	-1.63758	2.2745	0.013783	0.0367225	-0.192097	0.875332	3.4801e+06	3.97574e+06	3.29968e+06	3.55753e+06	3.58308e+06	4.1165e+06	3.85535e+06	3.95538e+06
11.63_296.2712n	297.278	11.6339	pos	Phytomonic Acid		45353			10417	503-06-0	IJKRDVKGCQRKBI-UHFFFAOYSA-N	Unclassified	Unclassified	Unclassified	*	46.1	35.5	M+H-H2O, M+H	C19H36O2	-1.0554	1.03336	0.000101223	0.000863998	-0.191796	0.875515	654955	748079	647290	657651	659924	757183	744432	742622
9.25_691.3441m/z	691.344	9.24862	pos	Myrtucommulone A	HMDB0254980				10327116		BIHONVMOJSPPFL-UHFFFAOYSA-N	Organic oxygen compounds	Organooxygen compounds	Carbonyl compounds	*	39	0.0496	M+Na	C38H52O10	-1.7509	3.0225	0.000342874	0.00215019	-0.190797	0.876121	5.67267e+06	6.47475e+06	5.74625e+06	5.66967e+06	5.60209e+06	6.38897e+06	6.45248e+06	6.5828e+06
9.97_308.2348n	309.242	9.96577	pos	5-Hexyl-3,4-dimethyl-2-furanheptanoic acid	HMDB0112090				85564663	116627-34-0	QDGXPPCETYQPCB-UHFFFAOYSA-N	Lipids and lipid-like molecules	Fatty Acyls	Fatty acids and conjugates	*	48.1	46.4	M+H-H2O, M+H	C19H32O3	-1.18499	1.39698	0.00114446	0.00532812	-0.189915	0.876657	1.23451e+06	1.40821e+06	1.22091e+06	1.22809e+06	1.25454e+06	1.40646e+06	1.44061e+06	1.37755e+06
8.96_287.0909m/z	287.091	8.95905	pos	Isosakuranetin	HMDB0253690				5118250		HMUJXQRRKBLVOO-UHFFFAOYSA-N	Phenylpropanoids and polyketides	Flavonoids	O-methylated flavonoids	***	57.9	49.4	M+H	C16H14O5	-1.7565	12.5057	0.000395183	0.00238583	-0.188854	0.877302	9.83204e+07	1.12071e+08	9.61774e+07	9.83756e+07	1.00408e+08	1.11674e+08	1.11902e+08	1.12638e+08
10.79_269.2472m/z	269.247	10.7891	pos	17-hydroxy-heptadecanoic acid		74500	LMFA01050053		4308451		JHRQMZPLCYCFPI-UHFFFAOYSA-N	Lipids and lipid-like molecules	Fatty Acyls	Fatty Acids and Conjugates	*	44.1	25.1	M+H-H2O	C17H34O3	-1.22015	1.95106	0.000543868	0.00303588	-0.187033	0.878411	2.42554e+06	2.76129e+06	2.45364e+06	2.40083e+06	2.42217e+06	2.81114e+06	2.76385e+06	2.70888e+06
10.10_574.2222n	597.211	10.103	pos	Chromozym PL	HMDB0250215				4169197		PEHDMKYTTRTXSH-UHFFFAOYSA-N	Organic acids and derivatives	Carboxylic acids and derivatives	Amino acids, peptides, and analogues	*	42.6	24.7	M+H, M+Na	C26H34N6O7S	2.07288	2.74504	0.00038537	0.00234013	-0.186708	0.878608	4.79335e+06	5.45561e+06	4.86251e+06	4.82725e+06	4.69028e+06	5.5102e+06	5.44623e+06	5.41041e+06
11.34_595.2319m/z	595.232	11.3418	pos	Met-enkephalinamide	HMDB0254489				13876428		HBDDEVHKKBWEQT-UHFFFAOYSA-N	Organic acids and derivatives	Carboxylic acids and derivatives	Amino acids, peptides, and analogues	*	43.6	27	M+Na	C27H36N6O6S	1.78344	1.59103	0.0175899	0.0444886	-0.182694	0.881056	1.82207e+06	2.06805e+06	1.78962e+06	1.7983e+06	1.87829e+06	2.05878e+06	1.97522e+06	2.17016e+06
10.09_437.1929m/z	437.193	10.0877	pos	Armillaripin	HMDB0030404	86949			21124297	129741-56-6	BGKXQRPQNIXIMH-UHFFFAOYSA-N	Lipids and lipid-like molecules	Prenol lipids	Sesquiterpenoids	***	52.7	46.4	M+Na	C24H30O6	-1.31735	4.41172	0.00316659	0.0116567	-0.181954	0.881508	1.31244e+07	1.48886e+07	1.34107e+07	1.31205e+07	1.2842e+07	1.50095e+07	1.44535e+07	1.52027e+07
10.25_457.2604m/z	457.26	10.2497	neg	Moniliferone B			LMPK13070045		139586974		YTHCLWOOCGCXRD-DOFZRALJSA-N	Lipids and lipid-like molecules	Polyketides	Aromatic polyketides	*	45.4	34.6	M+FA-H	C26H36O4	2.03865	1.20714	0.0101445	0.0288725	-0.181205	0.881966	1.0274e+06	1.1649e+06	1.03353e+06	1.04842e+06	1.00026e+06	1.20999e+06	1.16614e+06	1.11858e+06
10.33_567.2005m/z	567.201	10.3317	pos	ARTHONIOIC ACID		44454			6710684	25556-24-5	DGXLEDCXMIJNPJ-UHFFFAOYSA-N	Unclassified	Unclassified	Unclassified	*	38.4	0	M+K	C29H36O9	2.74258	2.19136	0.0130208	0.0350965	-0.18046	0.882422	3.44704e+06	3.90635e+06	3.44217e+06	3.32891e+06	3.57006e+06	3.98653e+06	3.99053e+06	3.74198e+06
4.81_163.0387m/z	163.039	4.81188	pos	3 Hydroxycoumarin	HMDB0002149	6512			13650	939-19-5	MJKVTPMWOKAVMS-UHFFFAOYSA-N	Phenylpropanoids and polyketides	Coumarins and derivatives	Hydroxycoumarins	***	52.2	54.5	M+H	C9H6O3	-1.51404	1.86039	0.000313418	0.00200992	-0.179013	0.883307	2.29872e+06	2.6024e+06	2.3024e+06	2.29398e+06	2.29977e+06	2.56641e+06	2.58786e+06	2.65293e+06
9.48_613.2061m/z	613.206	9.47797	pos	<i>ortho</i>-hydroxyatorvastatin	HMDB0061015				3364534		CZBPKFICAYVHHM-UHFFFAOYSA-N	Organoheterocyclic compounds	Pyrroles	Substituted pyrroles	**	46	0	M+K	C33H35FN2O6	-8.66196	1.72307	0.000987206	0.00477601	-0.178147	0.883837	2.00439e+06	2.26782e+06	1.9731e+06	2.03864e+06	2.00142e+06	2.25628e+06	2.23349e+06	2.31371e+06
11.45_371.1484m/z	371.148	11.4491	pos	Edulisin III	HMDB0041197	95619			91736606	158515-39-0	UBLBUWKMSDCDLT-UHFFFAOYSA-N	Phenylpropanoids and polyketides	Coumarins and derivatives	Furanocoumarins	*	49.4	53.1	M+H-H2O	C21H24O7	-1.1984	2.06996	0.00326313	0.0119328	-0.175305	0.88558	3.01039e+06	3.39935e+06	2.92233e+06	3.03558e+06	3.07328e+06	3.33661e+06	3.47915e+06	3.38228e+06
6.63_483.1630m/z	483.163	6.62647	pos	Eruberin A			LMPK12020167		44257136		BVWNFYIRLQDZHV-AGPJMPNYSA-N	Lipids and lipid-like molecules	Polyketides	Flavonoids	*	50.4	57.5	M+Na	C24H28O9	1.02798	1.38915	0.00345612	0.0124749	-0.174263	0.88622	1.36518e+06	1.54045e+06	1.37707e+06	1.37566e+06	1.3428e+06	1.55294e+06	1.4905e+06	1.5779e+06
3.88_138.0318n	137.024	3.87867	neg	4-Hydroxybenzoic acid	HMDB0000500	5486		C00156	135	99-96-7	FJKROLUGYXJWQN-UHFFFAOYSA-N	Benzenoids	Benzene and substituted derivatives	Benzoic acids and derivatives	***	57.3	82.5	M-H, 2M-H	C7H6O3	0.419979	1.77537	0.000219035	0.00153227	-0.172543	0.887277	2.17183e+06	2.44775e+06	2.20804e+06	2.16042e+06	2.14704e+06	2.43182e+06	2.44193e+06	2.46949e+06
11.91_411.3462m/z	411.346	11.9092	pos	1-O-(2R-hydroxy-eicosanyl)-sn-glycerol			LMGL01020066		137323867		FFCCOKZAHAOJBA-PKTZIBPZSA-N	Lipids and lipid-like molecules	Glycerolipids	Monoradylglycerols	*	53.8	78.8	M+Na	C23H48O4	4.4934	3.08242	0.0186564	0.046647	-0.172191	0.887494	7.31922e+06	8.24707e+06	7.12223e+06	7.18451e+06	7.65092e+06	7.93305e+06	8.54135e+06	8.2668e+06
6.13_460.1353n	461.143	6.13498	pos	Wistin	HMDB0030869	87240			12444947	19046-26-5	YLYJXNTZVUEFJZ-UHFFFAOYSA-N	Phenylpropanoids and polyketides	Isoflavonoids	Isoflavonoid O-glycosides	***	62	48.9	M+H, M+Na	C23H24O10	-3.65436	1.13744	0.00264943	0.0101766	-0.171712	0.887789	923717	1.04047e+06	924623	948237	898291	1.04808e+06	1.02067e+06	1.05266e+06
9.19_497.2140m/z	497.214	9.18762	pos	Austalide B	HMDB0030004						ZVFMDVFPBVFGPG-UHFFFAOYSA-N	Organic oxygen compounds	Organooxygen compounds	Ethers	*	42.9	21.8	M+Na	C26H34O8	-1.23358	1.90324	0.0188293	0.0469963	-0.169793	0.88897	2.83198e+06	3.18568e+06	3.00936e+06	2.73229e+06	2.75427e+06	3.1743e+06	3.14727e+06	3.23548e+06
11.30_205.1949m/z	205.195	11.296	pos	Palustrol	HMDB0302999				110745		QWRTXOOFEHOROQ-UHFFFAOYSA-N	Lipids and lipid-like molecules	Prenol lipids	Sesquiterpenoids	***	75.5	85.3	M+H-H2O	C15H26O	-0.806945	6.61209	0.000626339	0.00338745	-0.16965	0.889059	3.09347e+07	3.47949e+07	3.05232e+07	3.11206e+07	3.11602e+07	3.41167e+07	3.51561e+07	3.51119e+07
8.93_281.2471m/z	281.247	8.92858	pos	Linoleic acid	HMDB0000673	191	LMFA01030120	C01595	5280450	60-33-3	OYHQOLUKZRVURQ-HZJYTTRNSA-N	Lipids and lipid-like molecules	Fatty Acyls	Lineolic acids and derivatives	*	49.9	55.4	M+H	C18H32O2	-1.50604	1.11302	0.00329569	0.0120246	-0.168669	0.889663	906559	1.01899e+06	933288	911707	874682	1.01079e+06	1.02898e+06	1.01721e+06
9.88_272.1050n	271.098	9.88473	neg	5,7-Dihydroxy-4'-methoxyflavan		47479	LMPK12020263		25232840		TZKJYXVKIZDLJU-UHFFFAOYSA-N	Lipids and lipid-like molecules	Polyketides	Flavonoids	*	47.1	40.3	M-H, 2M-H	C16H16O4	0.564228	3.50941	0.0164084	0.0421374	-0.167128	0.890614	9.70609e+06	1.08982e+07	9.31787e+06	1.01104e+07	9.68999e+06	1.08383e+07	1.12588e+07	1.05975e+07
5.20_487.1614m/z	487.161	5.19782	neg	Indolylacryloylglycine	HMDB0006005				5370648	3475-68-1	DUIFVCFSAWHIOD-AATRIKPKSA-N	Organic acids and derivatives	Carboxylic acids and derivatives	Amino acids, peptides, and analogues	**	54.5	0.239	2M-H	C13H12N2O3	-1.76386	1.07008	0.00203514	0.00836208	-0.16674	0.890853	839228	942049	832416	853975	831291	966723	928270	931153
6.27_430.1258n	431.133	6.27467	pos	Ononin		64295	LMPK12050014	C10509	442813		MGJLSBDCWOSMHL-MIUGBVLSSA-N	Lipids and lipid-like molecules	Polyketides	Flavonoids	*	54.9	76.6	M+Na, M+K, M+H	C22H22O9	-1.29158	6.34938	0.0155129	0.0403492	-0.166112	0.891241	3.18631e+07	3.57514e+07	3.31734e+07	3.1455e+07	3.09608e+07	3.44299e+07	3.60795e+07	3.67447e+07
11.79_284.2711n	267.268	11.7868	pos	lambda isostearic acid		4493	LMFA01020093		5282646		IZUAKSAWRVFBPE-UHFFFAOYSA-N	Lipids and lipid-like molecules	Fatty Acyls	Fatty Acids and Conjugates	*	52.9	69.8	M+H-H2O, M+H	C18H36O2	-1.42779	1.03288	0.00256025	0.0099241	-0.165986	0.891319	789386	885638	780932	811911	775315	878331	902999	875585
8.64_203.1792m/z	203.179	8.63832	pos	Humulenol II	HMDB0038212				102115341		ZHCPVYWHSOILQL-CGBKSYCJSA-N	Lipids and lipid-like molecules	Prenol lipids	Sesquiterpenoids	***	60.3	39.7	M+H-H2O	C15H24O	-1.05717	3.05956	0.0440834	0.092681	-0.163246	0.893014	8.21134e+06	9.19508e+06	7.58022e+06	8.32074e+06	8.73305e+06	9.23511e+06	9.22603e+06	9.12411e+06
8.95_415.2129m/z	415.213	8.9473	neg	1beta,3beta,5beta,14beta,16beta-pentahydroxy-bufa-20,22-dienolide			LMST01130040				MLCCELAAOHCIOY-JVCAUVCHSA-N	Lipids and lipid-like molecules	Steroids and steroid derivatives	Sterols	*	41.3	14.6	M-H2O-H	C24H34O7	0.776434	1.01771	0.0207291	0.0507766	-0.162082	0.893734	856732	958598	822136	837186	910873	962443	955894	957457
10.10_588.2702n	589.277	10.103	pos	(1RS,2RS)-2-(4-Hydroxyphenyl)-2-methyl-1-(9-(4,4,5,5,5-pentafluoropentyl)sulfinylnonyl)-1,2,3,4-tetrahydronaphth-6-ol	HMDB0242367						FSMUFBPBKQSSHZ-UHFFFAOYSA-N	Benzenoids	Naphthalenes	Phenylnaphthalenes	*	42.1	18.6	M+H, M+Na	C31H41F5O3S	0.864887	1.86323	0.025366	0.0596104	-0.160717	0.89458	2.93557e+06	3.28151e+06	3.02514e+06	2.9982e+06	2.78337e+06	3.18973e+06	3.25135e+06	3.40344e+06
6.07_439.2297m/z	439.23	6.07267	pos	Elarofiban	HMDB0251734				10549838		ABNXKGFLZFSILK-UHFFFAOYSA-N	Organic acids and derivatives	Carboxylic acids and derivatives	Amino acids, peptides, and analogues	*	39.4	8.98	M+Na	C22H32N4O4	-4.58302	1.16811	0.00159908	0.00693195	-0.15893	0.895689	1.04759e+06	1.1696e+06	1.07245e+06	1.03431e+06	1.03602e+06	1.15779e+06	1.16128e+06	1.18972e+06
9.16_486.2610n	487.268	9.1571	pos	Withaperuvin C			LMST01160033		11092126		IBJZGHYOMSKIJB-TWLFGGHSSA-N	Lipids and lipid-like molecules	Steroids and steroid derivatives	Sterols	*	39.4	3.58	M+H-H2O, M+H	C28H38O7	-1.48143	1.39878	0.00147144	0.00648351	-0.158803	0.895768	1.50187e+06	1.67663e+06	1.53064e+06	1.48371e+06	1.49127e+06	1.71065e+06	1.66288e+06	1.65637e+06
6.84_369.0941m/z	369.094	6.84222	pos	Amorphaquinone		48298	LMPK12080054		10405331		PMGNYGMMSWPZPE-UHFFFAOYSA-N	Lipids and lipid-like molecules	Polyketides	Flavonoids	*	46.4	38.2	M+Na	C18H18O7	-1.19067	1.11655	0.0202614	0.0498479	-0.155752	0.897665	1.07447e+06	1.19696e+06	1.0802e+06	1.03004e+06	1.11316e+06	1.17457e+06	1.24138e+06	1.17492e+06
9.20_326.2088n	309.205	9.20287	pos	12,17;13,17-Diepoxy-16-hydroxy-9Z-octadecenoic acid			LMFA03000025		101070489		AXRADOFMFPTYAS-VURMDHGXSA-N	Lipids and lipid-like molecules	Fatty Acyls	Eicosanoids	*	54.9	81.3	M+H-H2O, M+H, M+NH4	C18H30O5	-1.68531	1.47867	0.00864632	0.0255158	-0.153521	0.899054	1.82431e+06	2.02914e+06	1.80979e+06	1.82299e+06	1.84014e+06	2.10436e+06	1.96011e+06	2.02295e+06
6.75_300.0997n	299.092	6.7536	neg	2'-Hydroxy-7-methoxy-4',5'-methylenedioxyflavan		47468	LMPK12020252		44257183		SEXFFYIXMCVNNG-AWEZNQCLSA-N	Lipids and lipid-like molecules	Polyketides	Flavonoids	*	43.7	22	M-H, 2M-H, M+FA-H	C17H16O5	-0.171317	2.30387	0.047018	0.0975098	-0.15265	0.899597	5.03751e+06	5.59974e+06	4.98301e+06	5.07774e+06	5.05176e+06	5.80571e+06	5.78593e+06	5.20758e+06
10.80_423.3099m/z	423.31	10.8044	pos	Acetolein	HMDB0303184				108335		KXLSJQTXSAYFDL-UHFFFAOYSA-N	Lipids and lipid-like molecules	Glycerolipids	Triradylcglycerols	*	46.6	39.2	M+H-H2O	C25H44O6	-1.3477	1.15456	0.00284343	0.0107403	-0.152324	0.8998	1.08247e+06	1.20301e+06	1.10782e+06	1.07394e+06	1.06564e+06	1.21491e+06	1.17664e+06	1.21748e+06
9.58_314.2452n	337.234	9.58467	pos	9,10-DHOME	HMDB0004704				25320862	125356-86-7	XEBKSQSGNGRGDW-GJWDQICYSA-N	Lipids and lipid-like molecules	Fatty Acyls	Fatty acids and conjugates	***	56	41.6	M+H, M+Na	C18H34O4	-1.72973	1.48502	0.00204986	0.00841321	-0.152031	0.899983	1.78255e+06	1.98064e+06	1.77604e+06	1.75731e+06	1.81428e+06	1.95725e+06	1.95972e+06	2.02497e+06
8.70_308.1977n	309.205	8.6993	pos	16-B1-phytoprostane	HMDB0304634	985566	LMFA02030004		50906754		WJSAFQZKYVRPGM-PABFRNLHSA-N	Lipids and lipid-like molecules	Fatty Acyls	Eicosanoids	***	66.3	79.1	M+H-H2O, M+H	C18H28O4	-3.35842	3.86266	0.00742027	0.0226674	-0.151222	0.900487	1.25661e+07	1.39548e+07	1.22077e+07	1.29971e+07	1.24936e+07	1.42607e+07	1.38179e+07	1.37857e+07
7.78_358.1048n	359.112	7.77868	pos	Scaberin		53171	LMPK12140694		42608130		LPKKAPFKDKLNMV-UHFFFAOYSA-N	Lipids and lipid-like molecules	Polyketides	Flavonoids	*	47.2	41.2	M+H, M+K, M+Na, M+H-H2O	C19H18O7	-1.30578	3.19915	0.00131009	0.0059099	-0.150525	0.900923	8.2969e+06	9.20934e+06	8.10333e+06	8.37354e+06	8.41383e+06	9.20769e+06	9.31165e+06	9.10867e+06
11.28_477.2631m/z	477.263	11.2808	pos	Sophoraisoflavanone C		47978	LMPK12050474		14630493		GWXRDVXVNDTQKV-KEBDBYFISA-N	Lipids and lipid-like molecules	Polyketides	Flavonoids	*	53.4	73.5	M+H	C30H36O5	-0.871794	1.36115	0.0174694	0.0442373	-0.15039	0.901007	1.63911e+06	1.8192e+06	1.72537e+06	1.59871e+06	1.59324e+06	1.79293e+06	1.84893e+06	1.81573e+06
10.70_567.2948m/z	567.295	10.6976	pos	campest-22E-en-3beta,4beta,5alpha,6alpha,8beta,14alpha,15alpha,25,28-nonol		84029	LMST01031079		14354217		HLYVWVNIGBGPKS-ALUWKOBPSA-N	Lipids and lipid-like molecules	Steroids and steroid derivatives	Sterols	*	38.1	0	M+K	C28H48O9	3.35197	1.43693	0.00283577	0.0107182	-0.149895	0.901316	1.70616e+06	1.89296e+06	1.72058e+06	1.71712e+06	1.68078e+06	1.89163e+06	1.93796e+06	1.8493e+06
5.67_218.1304n	219.138	5.66555	pos	2-[5]-ladderane ethanoic acid			LMFA01140081		137323820		DZIBLSUVSGTNGQ-UHFFFAOYSA-N	Lipids and lipid-like molecules	Fatty Acyls	Fatty Acids and Conjugates	*	46.4	36	M+H-H2O, M+H	C14H18O2	-1.26455	1.243	0.00376001	0.0133185	-0.149461	0.901588	1.28873e+06	1.42941e+06	1.26284e+06	1.29785e+06	1.30552e+06	1.41677e+06	1.40437e+06	1.46708e+06
10.45_691.2163m/z	691.216	10.4536	pos	Dehydroisocoproporphyrinogen	HMDB0002242						JDRJCEDEXKHHDY-TXUIXYGZSA-N	Organoheterocyclic compounds	Tetrapyrroles and derivatives	Porphyrins	*	38.8	0	M+K	C36H36N4O8	-0.227298	1.04088	0.00710129	0.021872	-0.148567	0.902146	927888	1.02853e+06	928058	934924	920682	1.00184e+06	1.0175e+06	1.06626e+06
9.23_465.1559m/z	465.156	9.23395	neg	Morusin	HMDB0036631	334680	LMPK12110912	C10106	5281671	62596-29-6	XFFOMNJIDRDDLQ-UHFFFAOYSA-N	Phenylpropanoids and polyketides	Flavonoids	Flavones	*	50.1	52.9	M+FA-H	C25H24O6	1.02376	1.6425	0.000829393	0.00418059	-0.147615	0.902741	2.21681e+06	2.45565e+06	2.20987e+06	2.24721e+06	2.19336e+06	2.44444e+06	2.42605e+06	2.49644e+06
11.25_123.1166m/z	123.117	11.2503	pos	3-Allyl-1-cyclohexene	HMDB0061784				139918		RGURBRHZWFDJBM-UHFFFAOYSA-N	Hydrocarbons	Unsaturated hydrocarbons	Olefins	*	50.6	55.8	M+H	C9H14	-1.66227	1.1213	0.00484779	0.0162419	-0.146604	0.903374	1.0782e+06	1.19353e+06	1.08308e+06	1.09404e+06	1.05748e+06	1.15942e+06	1.21582e+06	1.20534e+06
9.62_478.1620n	461.159	9.6152	pos	Deshydroxyethoxy Ticagrelor	HMDB0251043				75303317		XYLIQTKEYHWYGG-UHFFFAOYSA-N	Organoheterocyclic compounds	Triazolopyrimidines	Unclassified	*	47.6	50.5	M+H-H2O, M+Na, M+H	C21H24F2N6O3S	4.55814	1.65896	0.00611101	0.019433	-0.146403	0.9035	2.38267e+06	2.63716e+06	2.3652e+06	2.35026e+06	2.43256e+06	2.70674e+06	2.56524e+06	2.6395e+06
9.87_476.2769n	477.284	9.8743	pos	Solacetal A			LMFA02000381				ALUUTMMYTWUEJL-FYKSXXDPSA-N	Lipids and lipid-like molecules	Fatty Acyls	Octadecanoids	*	42.6	16.4	M+H, M+K, M+Na, M+H-H2O	C27H40O7	-1.10197	5.30574	0.000967729	0.00470038	-0.144984	0.904389	2.36427e+07	2.61421e+07	2.3825e+07	2.34816e+07	2.36215e+07	2.64958e+07	2.63187e+07	2.56119e+07
10.68_551.2061m/z	551.206	10.6824	pos	3-[18-(2-Carboxyethyl)-3,8,13,17-tetramethyl-21,22,23,24-tetrahydroporphyrin-2-yl]propanoic acid	HMDB0260009						KRFBMYAPJPBBSU-LMKUSPAJSA-N	Unclassified	Unclassified	Unclassified	*	40	8.13	M+K	C30H32N4O4	1.22942	1.78889	0.000937966	0.00459547	-0.144682	0.904579	2.69012e+06	2.9739e+06	2.69675e+06	2.70389e+06	2.66973e+06	2.99286e+06	2.91385e+06	3.01499e+06
9.58_350.1744n	389.138	9.58467	pos	Carthamoside A1	HMDB0302042				101412415		DWCYZAGYVGTNEU-PYUPSREBSA-N	Lipids and lipid-like molecules	Fatty Acyls	Fatty acyl glycosides	*	53	75.5	M+H-H2O, M+K	C19H26O6	4.31312	2.13484	0.0150703	0.0393975	-0.143328	0.905428	4.20601e+06	4.64532e+06	4.0991e+06	4.103e+06	4.41592e+06	4.68853e+06	4.64081e+06	4.60663e+06
11.65_203.1793m/z	203.179	11.6491	pos	(3S,6E)-6-Caryophyllen-15-al	HMDB0036118	91275			131751915	88424-68-4	VLWNRFXSKLVVEB-WZUFQYTHSA-N	Lipids and lipid-like molecules	Prenol lipids	Sesquiterpenoids	***	55.6	66.1	M+H-H2O	C15H24O	-0.57946	2.595	0.00353974	0.0127213	-0.142433	0.90599	5.90008e+06	6.5123e+06	5.7851e+06	5.94205e+06	5.97308e+06	6.38049e+06	6.49748e+06	6.65893e+06
5.57_711.1672m/z	711.167	5.57035	pos	Scleroglucan	HMDB0029948	86607				39464-87-4	FEBUJFMRSBAMES-UHFFFAOYSA-N	Organic oxygen compounds	Organooxygen compounds	Carbohydrates and carbohydrate conjugates	*	42.2	22.4	M+H	C24H40O20P2	1.613	1.3687	0.0201778	0.0496732	-0.141813	0.906379	1.77853e+06	1.96224e+06	1.71141e+06	1.79974e+06	1.82445e+06	1.89939e+06	1.96616e+06	2.02116e+06
11.97_203.1792m/z	203.179	11.971	pos	Acoragermacrone	HMDB0037069	92046			24976912	50281-45-3	RESNWHKKMVJDFA-HVZNDUSUSA-N	Lipids and lipid-like molecules	Prenol lipids	Sesquiterpenoids	***	72.5	81	M+H-H2O	C15H24O	-1.09645	3.46928	0.000683357	0.00361585	-0.140053	0.907486	1.04344e+07	1.14981e+07	1.03524e+07	1.04252e+07	1.05256e+07	1.13013e+07	1.15661e+07	1.16271e+07
10.26_362.2098n	385.199	10.2554	pos	Adhumulone	HMDB0030138	86749				28374-89-2	VISQWZWNDCYFMY-UHFFFAOYSA-N	Organic oxygen compounds	Organooxygen compounds	Carbonyl compounds	**	45.8	8.18	M+H, M+Na	C21H30O5	1.33982	1.13613	0.0405126	0.0867277	-0.138955	0.908177	1.32679e+06	1.46094e+06	1.30553e+06	1.39758e+06	1.27727e+06	1.42464e+06	1.44577e+06	1.51241e+06
6.20_350.0991m/z	350.099	6.19727	pos	Benzoic acid, 2-[[3-(3,4-dimethoxyphenyl)-1-oxo-2-propenyl]amino]-	HMDB0249020				5527		NZHGWWWHIYHZNX-UHFFFAOYSA-N	Phenylpropanoids and polyketides	Cinnamic acids and derivatives	Cinnamic acid amides	*	40.4	8.92	M+Na	C18H17NO5	-2.30591	1.43173	0.0452742	0.0945677	-0.137536	0.909071	2.15907e+06	2.37503e+06	2.28644e+06	2.13368e+06	2.05709e+06	2.44139e+06	2.34227e+06	2.34143e+06
9.68_248.1773n	249.185	9.67612	pos	(4E,7E,10E,13E)-Hexadeca-4,7,10,13-tetraenoic acid	HMDB0253125				71358585		IVTCJQZAGWTMBZ-UHFFFAOYSA-N	Lipids and lipid-like molecules	Fatty Acyls	Fatty acids and conjugates	***	69.7	53.2	M+H-H2O, M+H	C16H24O2	-1.42481	1.12107	0.0120964	0.0331761	-0.135739	0.910203	1.21266e+06	1.33229e+06	1.16232e+06	1.22519e+06	1.25046e+06	1.32086e+06	1.34822e+06	1.3278e+06
5.30_492.1262n	493.133	5.29512	pos	Limocitrin 3-rhamnoside	HMDB0037578				14375134	90456-56-7	CCEZJODARJJBDK-UHFFFAOYSA-N	Phenylpropanoids and polyketides	Flavonoids	Flavonoid glycosides	***	65.4	75.9	M+H, M+Na	C23H24O12	-1.21842	1.22966	6.28387e-05	0.000610765	-0.135497	0.910356	1.33693e+06	1.46858e+06	1.33123e+06	1.3371e+06	1.34246e+06	1.47963e+06	1.46989e+06	1.4562e+06
11.05_383.2212m/z	383.221	11.0521	pos	Bempedoic acid	HMDB0251991						HYHMLYSLQUKXKP-UHFFFAOYSA-N	Lipids and lipid-like molecules	Fatty Acyls	Fatty acids and conjugates	**	47.7	0	M+K	C19H36O5	5.01094	1.19133	0.00760273	0.0230678	-0.13393	0.911345	1.35973e+06	1.492e+06	1.33436e+06	1.37122e+06	1.37361e+06	1.53793e+06	1.46188e+06	1.47619e+06
11.82_571.3965m/z	571.397	11.8173	pos	DG(10:0/0:0/20:4(5Z,7E,11Z,14Z)-OH(9))	HMDB0294451						OBRFYGPAGZKXRD-ACIAYCJOSA-N	Unclassified	Unclassified	Unclassified	*	48.3	49.2	M+Na	C33H56O6	-0.698442	2.99775	0.000767831	0.00394101	-0.133717	0.91148	8.18993e+06	8.98531e+06	8.16821e+06	8.26129e+06	8.14027e+06	9.06184e+06	9.06494e+06	8.82914e+06
11.89_474.2402n	475.247	11.8938	pos	Rubraflavone B	HMDB0030629	48489	LMPK12110053		44257580	54835-68-6	HCSUUBNHCMBDJW-KEBDBYFISA-N	Phenylpropanoids and polyketides	Flavonoids	Flavones	*	44.7	29.9	M+H-H2O, M+H	C30H34O5	-0.851866	1.98577	0.00177438	0.00750676	-0.13211	0.912496	3.68585e+06	4.03931e+06	3.74451e+06	3.61094e+06	3.7021e+06	4.00045e+06	4.09105e+06	4.02642e+06
5.27_448.1374n	447.13	5.26548	neg	Sakuranin	HMDB0302696		LMPK12140564		348162		NEPMMBQHELYZIW-UHFFFAOYSA-N	Phenylpropanoids and polyketides	Flavonoids	Flavonoid glycosides	***	58.5	55	M-H, 2M-H, M+FA-H	C22H24O10	0.956853	1.99493	0.0244183	0.0578823	-0.130564	0.913474	4.17963e+06	4.57553e+06	4.22393e+06	4.16289e+06	4.15207e+06	4.79588e+06	4.46558e+06	4.46512e+06
5.23_187.0977m/z	187.098	5.23163	neg	Azelaic acid	HMDB0000784	5750	LMFA01170054	C08261	2266	123-99-9	BDJRBEYXGGNYIS-UHFFFAOYSA-N	Lipids and lipid-like molecules	Fatty Acyls	Fatty acids and conjugates	***	69.4	93.7	M-H	C9H16O4	0.588957	1.23354	0.00199727	0.00824127	-0.130032	0.913811	1.44945e+06	1.58616e+06	1.45844e+06	1.43066e+06	1.45925e+06	1.58069e+06	1.6172e+06	1.56058e+06
11.11_311.2594m/z	311.259	11.113	neg	3E,13Z-octadecadien-1-ol		36505	LMFA05000048		5283297		QBNCGBJHGBGHLS-IYUNJCAYSA-N	Lipids and lipid-like molecules	Fatty Acyls	Fatty alcohols	*	41.6	11.2	M+FA-H	C18H34O	1.00888	1.32176	0.00102843	0.00492172	-0.129808	0.913953	1.64727e+06	1.80236e+06	1.63988e+06	1.66888e+06	1.63306e+06	1.79296e+06	1.78341e+06	1.83072e+06
9.96_402.1474n	447.146	9.96253	neg	Tomentolide A		48387	LMPK12100026		44257541		JCKXVEVCXNXGQW-KGLIPLIRSA-N	Lipids and lipid-like molecules	Polyketides	Flavonoids	*	44.8	30.2	M-H, M+FA-H	C25H22O5	1.6951	1.43972	0.00674759	0.0210181	-0.129027	0.914448	2.056e+06	2.24835e+06	2.12794e+06	2.02509e+06	2.01496e+06	2.23263e+06	2.26585e+06	2.24656e+06
10.53_705.2312m/z	705.231	10.5299	pos	Darapladib	HMDB0250867				9939609		WDPFJWLDPVQCAJ-UHFFFAOYSA-N	Benzenoids	Benzene and substituted derivatives	Biphenyls and derivatives	*	37.7	0	M+K	C36H38F4N4O2S	4.3918	1.08018	0.0335108	0.0745088	-0.128657	0.914683	1.27762e+06	1.39679e+06	1.33035e+06	1.28504e+06	1.21748e+06	1.43136e+06	1.38893e+06	1.37009e+06
5.26_237.1845m/z	237.185	5.26222	pos	(3beta,9beta)-7-Drimene-3,11,12-triol	HMDB0036053	91231			14433069	101470-79-5	FLJVCTAWIDPKTG-UHFFFAOYSA-N	Organic oxygen compounds	Organooxygen compounds	Alcohols and polyols	***	63	64.6	M+H-H2O	C15H26O3	-1.46134	1.01296	0.0159714	0.0412482	-0.128601	0.914718	1.06362e+06	1.16279e+06	1.05722e+06	1.06213e+06	1.07153e+06	1.11426e+06	1.19079e+06	1.18331e+06
7.73_324.1932n	347.182	7.73222	pos	Dinor-PGD2		74979	LMFA03010214		52921879		FZIZOWJGWYHKEL-BVWFDSDTSA-N	Lipids and lipid-like molecules	Fatty Acyls	Eicosanoids	*	46.6	38.9	M+H-H2O, M+Na	C18H28O5	-1.45033	1.1349	0.00181558	0.0076354	-0.127294	0.915547	1.25102e+06	1.36641e+06	1.27261e+06	1.25024e+06	1.2302e+06	1.35059e+06	1.36435e+06	1.3843e+06
7.13_268.1670n	291.156	7.12525	pos	Deoxydihydro-artemisinin	HMDB0060570				496630		JQGOBHOUYKYFPD-YONALABKSA-N	Organoheterocyclic compounds	Dioxolopyrans	Unclassified	**	48.2	20.7	M+H, M+Na, M+NH4, M+H-H2O	C15H24O4	-1.58903	2.50987	0.0156433	0.0405795	-0.126651	0.915955	6.62749e+06	7.2356e+06	6.80053e+06	6.40472e+06	6.67721e+06	7.17186e+06	7.11253e+06	7.42241e+06
9.48_313.2292m/z	313.229	9.47587	neg	4-oxo 2-Nonenal-d3		96377			53381675		SEPPVOUBHWNCAW-PKJLGKQPSA-N	Unclassified	Unclassified	Unclassified	*	39.5	0	2M-H	C9H11D3O2	0.227061	1.05868	0.0194197	0.0481615	-0.12656	0.916013	1.19715e+06	1.30691e+06	1.18417e+06	1.15498e+06	1.25229e+06	1.30594e+06	1.30156e+06	1.31323e+06
7.43_250.1565n	251.164	7.4337	pos	3,7-Dihydroxy-9,11-eremophiladien-8-one; (3S,4aR,5R,6R)-3,6-Dihydroxy-3-isopropenyl-4a,5-dimethyl-4,4a,5,6,7,8-hexahydro-2(3H)-naphthalenone		985294			133562036		SFNQVDIXXKZSCB-UEEZHKSASA-N	Unclassified	Unclassified	Unclassified	*	51.8	64.5	M+H, M+Na	C15H22O3	-1.71754	1.0434	0.0137595	0.0366738	-0.125008	0.916999	1.15298e+06	1.25734e+06	1.11449e+06	1.14517e+06	1.19928e+06	1.25493e+06	1.25545e+06	1.26164e+06
9.04_597.2111m/z	597.211	9.03523	pos	2beta-acetoxy-3,5-di-O-acetylhellebrigenin			LMST01130047				DVNCUYADCHDELL-IXMRLRNZSA-N	Lipids and lipid-like molecules	Steroids and steroid derivatives	Sterols	*	42.9	21.9	M+K	C30H38O10	2.52231	1.61244	0.0443371	0.0930819	-0.120025	0.920172	3.15054e+06	3.42386e+06	3.26174e+06	3.18331e+06	3.00657e+06	3.47042e+06	3.4902e+06	3.31097e+06
10.00_352.2246n	353.232	9.99625	pos	D17 PGE1		36192	LMFA03010143		5283114		OFPLGKUICBQJOS-GAFLZONLSA-N	Lipids and lipid-like molecules	Fatty Acyls	Eicosanoids	*	50.3	56.8	M+H, M+NH4, M+K	C20H32O5	-1.19436	3.11267	0.00104419	0.00497919	-0.119905	0.920248	9.93482e+06	1.07958e+07	9.92313e+06	9.97647e+06	9.90485e+06	1.07319e+07	1.09897e+07	1.06658e+07
7.95_326.2097n	325.202	7.95398	neg	ent-16-E1t-PhytoP			LMFA02030058		11267370		PLXNUXTXNUIUNK-DOWCJKKCSA-N	Lipids and lipid-like molecules	Fatty Acyls	Octadecanoids	*	53.9	74.2	M-H, 2M-H, M-H2O-H	C18H30O5	1.03725	2.2305	0.00358552	0.0128442	-0.11765	0.921688	5.3265e+06	5.77907e+06	5.38612e+06	5.38004e+06	5.21334e+06	5.75011e+06	5.87167e+06	5.71544e+06
10.64_324.1358n	325.143	10.6366	pos	Glabranin		52653	LMPK12140164	C09752	124049		DAWSYIQAGQMLFS-SFHVURJKSA-N	Lipids and lipid-like molecules	Polyketides	Flavonoids	*	49.1	51.1	M+H-H2O, M+H	C20H20O4	-1.23583	1.49327	0.000706792	0.00370679	-0.117413	0.921839	2.32474e+06	2.52185e+06	2.31964e+06	2.35563e+06	2.29895e+06	2.54417e+06	2.52145e+06	2.49992e+06
9.22_236.1774n	219.174	9.21813	pos	2-Hydroxyacorenone	HMDB0030916				85213626		ADNFCKCPNFGLCH-UHFFFAOYSA-N	Organic oxygen compounds	Organooxygen compounds	Carbonyl compounds	***	70.6	62.7	M+H-H2O, M+H	C15H24O2	-1.13436	1.65118	0.000579725	0.00318737	-0.115575	0.923014	2.88413e+06	3.12469e+06	2.84368e+06	2.89582e+06	2.91288e+06	3.10034e+06	3.14134e+06	3.13237e+06
5.26_356.1103n	339.107	5.26222	pos	trans-p-Feruloyl-beta-D-glucopyranoside	HMDB0301952			C17759			JWRQVQWBNRGGPK-PMQCXRHVSA-N	Phenylpropanoids and polyketides	Cinnamic acids and derivatives	Hydroxycinnamic acids and derivatives	***	70.7	58.8	M+H-H2O, M+H	C16H20O9	-1.25677	2.20874	0.000554662	0.003081	-0.114956	0.92341	5.18779e+06	5.61807e+06	5.16482e+06	5.14392e+06	5.25462e+06	5.58605e+06	5.59819e+06	5.66998e+06
10.80_433.1643m/z	433.164	10.8044	pos	Tipredane	HMDB0042040	96215			55320	85197-77-9	DXEXNWDGDYUITL-XDPGLMMESA-N	Lipids and lipid-like molecules	Steroids and steroid derivatives	Androstane steroids	*	45.8	39.6	M+Na	C22H31FO2S2	0.280911	1.10546	0.026252	0.0613065	-0.112715	0.924846	1.50598e+06	1.62836e+06	1.46491e+06	1.49254e+06	1.56049e+06	1.64368e+06	1.6553e+06	1.5861e+06
11.20_565.3152m/z	565.315	11.2045	pos	Milbemycin A4	HMDB0254721				53397745		VOZIAWLUULBIPN-UHFFFAOYSA-N	Phenylpropanoids and polyketides	Macrolides and analogues	Milbemycins	*	53.4	73.4	M+Na	C32H46O7	3.01827	3.56794	0.000343666	0.00215112	-0.112612	0.924912	1.37687e+07	1.48865e+07	1.38449e+07	1.38601e+07	1.36011e+07	1.49781e+07	1.48818e+07	1.47996e+07
11.47_549.2865m/z	549.287	11.4709	neg	Helvolic acid			LMPR0106080005		3002143		MDFZYGLOIJNNRM-OAJDADRGSA-N	Lipids and lipid-like molecules	Prenol lipids	Isoprenoids	*	49.2	54.7	M-H2O-H	C33H44O8	1.27906	3.67878	0.017417	0.0441236	-0.109233	0.927081	1.67086e+07	1.80228e+07	1.69753e+07	1.64856e+07	1.66648e+07	1.77274e+07	1.77096e+07	1.86313e+07
10.19_407.1469m/z	407.147	10.1945	pos	Glicoisoflavanone	HMDB0035427				131751746		CENDIAJZASJQBF-UHFFFAOYSA-N	Phenylpropanoids and polyketides	Flavonoids	Flavans	*	43.9	25.2	M+Na	C22H24O6	1.08037	1.22156	0.027481	0.063636	-0.106909	0.928575	1.94748e+06	2.09728e+06	1.95803e+06	1.97293e+06	1.91148e+06	2.02579e+06	2.1645e+06	2.10153e+06
11.44_477.3437m/z	477.344	11.4357	neg	Polyglycerol esters of fatty acids	HMDB0303271				9954527		DUUKZBGYNMHUHO-UHFFFAOYSA-N	Lipids and lipid-like molecules	Glycerolipids	Diradylglycerols	*	49.8	51.3	M+FA-H	C24H48O6	0.886947	1.38211	0.0100209	0.0286173	-0.105263	0.929635	2.38154e+06	2.5618e+06	2.44542e+06	2.31788e+06	2.38133e+06	2.53768e+06	2.58391e+06	2.56381e+06
10.61_299.0910m/z	299.091	10.6061	pos	Mucroquinone		48297	LMPK12080053		44257519		BCRMQBPKTAFKBY-JTQLQIEISA-N	Lipids and lipid-like molecules	Polyketides	Flavonoids	*	57.2	90.5	M+H-H2O	C17H16O6	-1.15215	4.8817	0.0065656	0.0205957	-0.10475	0.929966	2.93535e+07	3.1564e+07	2.96466e+07	2.86925e+07	2.97213e+07	3.10843e+07	3.20108e+07	3.15969e+07
11.85_569.3812m/z	569.381	11.8479	pos	DG(10:0/20:4(6E,8Z,11Z,14Z)+=O(5)/0:0)	HMDB0294497						JLRYIZAUBJKIBL-OSSCPHELSA-N	Unclassified	Unclassified	Unclassified	*	48.9	51.7	M+Na	C33H54O6	-0.198727	1.99256	0.00641567	0.0201918	-0.104733	0.929977	4.88063e+06	5.24812e+06	4.96467e+06	4.8656e+06	4.81162e+06	5.24051e+06	5.1582e+06	5.34565e+06
10.51_461.1589m/z	461.159	10.5146	pos	Lupinisolone B		47830	LMPK12050323		14237666		KOEOXESSOFRMKA-UHFFFAOYSA-N	Lipids and lipid-like molecules	Polyketides	Flavonoids	*	48.1	50.8	M+Na	C25H26O7	4.08586	1.03853	0.00293018	0.0109826	-0.104606	0.930059	1.29767e+06	1.39526e+06	1.27654e+06	1.31617e+06	1.30032e+06	1.41098e+06	1.37749e+06	1.39731e+06
5.20_424.1725n	447.162	5.19802	pos	Crepidiaside B	HMDB0302022				101683332		BUHZTPLXMFRPCK-CKCUUXPSSA-N	Organic oxygen compounds	Organooxygen compounds	Carbohydrates and carbohydrate conjugates	*	45.3	30.5	M+NH4, M+Na	C21H28O9	-1.87607	1.95591	0.0055278	0.0179803	-0.103113	0.931022	4.75692e+06	5.10936e+06	4.8152e+06	4.76631e+06	4.68926e+06	5.00518e+06	5.18148e+06	5.14142e+06
10.85_454.2928n	477.282	10.8501	pos	DG(2:0/20:3(8Z,11Z,14Z)-2OH(5,6)/0:0)	HMDB0296939						CFMOCYLRVLGEPE-UGRJECAESA-N	Unclassified	Unclassified	Unclassified	*	46.9	39.8	M+H-H2O, M+Na, M+NH4	C25H42O7	-0.507114	1.57932	0.0144284	0.0380616	-0.101611	0.931992	3.28558e+06	3.52533e+06	3.34514e+06	3.1991e+06	3.31248e+06	3.59329e+06	3.46408e+06	3.51861e+06
9.04_427.2108m/z	427.211	9.03523	pos	strophanthidin	HMDB0258516				5303		ODJLBQGVINUMMR-UHFFFAOYSA-N	Lipids and lipid-like molecules	Steroids and steroid derivatives	Steroid lactones	*	49.2	55.5	M+Na	C23H32O6	4.06293	1.18854	0.00296039	0.0110666	-0.101	0.932386	1.76246e+06	1.89027e+06	1.77599e+06	1.78102e+06	1.73039e+06	1.89315e+06	1.86906e+06	1.9086e+06
9.58_581.2161m/z	581.216	9.58467	pos	Physagulin F			LMST01160050		101599036		VVQRJFUYBNCTQX-STRQQOONSA-N	Lipids and lipid-like molecules	Steroids and steroid derivatives	Sterols	*	39.7	8.14	M+K	C30H38O9	2.41842	1.64683	0.011647	0.0321903	-0.0997094	0.933221	3.59905e+06	3.85658e+06	3.55766e+06	3.65743e+06	3.58205e+06	3.95657e+06	3.81387e+06	3.79932e+06
11.54_460.3394n	483.329	11.5407	pos	bhos#34			LMFA13040064		86289855		HRSIKXSIYLWWRZ-BKXWLNCVSA-N	Lipids and lipid-like molecules	Fatty Acyls	Fatty acyl glycosides	*	51.4	59.8	M+H, M+NH4, M+Na, M+K, M+H-H2O	C25H48O7	-1.31161	10.4749	0.00178538	0.00753801	-0.0980272	0.93431	1.39876e+08	1.49711e+08	1.40598e+08	1.37591e+08	1.41439e+08	1.50561e+08	1.48465e+08	1.50106e+08
11.76_640.4776m/z	640.478	11.7562	pos	DG(13:0/PGE2/0:0)	HMDB0294869						AANKBDMNUVTWKB-HMNJZKGISA-N	Unclassified	Unclassified	Unclassified	*	55.1	80.1	M+NH4	C36H62O8	-1.18183	1.10767	0.0085035	0.0251845	-0.0977113	0.934514	1.63812e+06	1.75291e+06	1.64546e+06	1.67425e+06	1.59465e+06	1.74427e+06	1.76156e+06	1.7529e+06
11.22_219.1741m/z	219.174	11.2198	pos	Dendrolasin	HMDB0036071	71335		C16779	5316534	23262-34-2	LZBXPXAOYQVZEC-RIYZIHGNSA-N	Lipids and lipid-like molecules	Prenol lipids	Monoterpenoids	***	66.5	47.7	M+H	C15H22O	-1.11038	1.15348	0.00820515	0.0244747	-0.0960318	0.935603	1.80705e+06	1.93142e+06	1.80652e+06	1.82522e+06	1.7894e+06	1.89085e+06	1.97169e+06	1.93174e+06
7.36_449.1226m/z	449.123	7.35663	pos	Silyhermin		52898	LMPK12140415		10389806		AQRHXQBZDLTXPO-QOTJCZOLSA-N	Lipids and lipid-like molecules	Polyketides	Flavonoids	*	49.2	50.2	M+H-H2O	C25H22O9	-1.00989	1.3745	0.00935852	0.0271409	-0.0957956	0.935756	2.58764e+06	2.76529e+06	2.62174e+06	2.59771e+06	2.54346e+06	2.74112e+06	2.82484e+06	2.7299e+06
9.92_383.1484m/z	383.148	9.92002	pos	Italipyrone	HMDB0041307						KSYXICOARFSMFI-UHFFFAOYSA-N	Benzenoids	Benzene and substituted derivatives	Acetophenones	*	52.6	69.2	M+H-H2O	C22H24O7	-1.31238	2.00035	0.00156547	0.00681676	-0.0935007	0.937246	5.34459e+06	5.70244e+06	5.3852e+06	5.29946e+06	5.34912e+06	5.77015e+06	5.70417e+06	5.63301e+06
6.99_236.1773n	219.174	6.98522	pos	Tuberonone	HMDB0039688				131752706		JNIVOKDEGVTPPC-UHFFFAOYSA-N	Lipids and lipid-like molecules	Prenol lipids	Sesquiterpenoids	***	70.4	76.1	M+H-H2O, M+H	C15H24O2	-1.19339	1.90179	0.00902594	0.0263792	-0.0896952	0.939721	5.29204e+06	5.6315e+06	5.23451e+06	5.25748e+06	5.38414e+06	5.58215e+06	5.57218e+06	5.74018e+06
10.10_311.2212m/z	311.221	10.103	pos	(9Z,11R,12S,13S,15Z)-12,13-Epoxy-11-hydroxy-9,15-octadecadienoic acid	HMDB0033505	89322			131751443	106034-49-5	XHMGEKKHSKIGMI-JCMSFEFZSA-N	Lipids and lipid-like molecules	Fatty Acyls	Fatty acids and conjugates	***	63.3	51.1	M+H	C18H30O4	-1.50381	3.70304	0.00101883	0.00488766	-0.0894477	0.939882	1.90402e+07	2.02581e+07	1.93094e+07	1.89582e+07	1.8853e+07	2.03257e+07	2.02324e+07	2.02161e+07
11.19_264.2449n	265.252	11.1893	pos	3E,13Z-Octadecadienal		46521	LMFA06000235		44256588		FQIGBMCAZZSOQM-IYUNJCAYSA-N	Lipids and lipid-like molecules	Fatty Acyls	Fatty aldehydes	*	48.7	47.9	M+H-H2O, M+H	C18H32O	-1.3961	1.24062	0.00996583	0.0284943	-0.0893656	0.939936	2.26872e+06	2.4137e+06	2.29629e+06	2.287e+06	2.22287e+06	2.41475e+06	2.37617e+06	2.45018e+06
5.20_308.0891n	309.096	5.19802	pos	4R,5R,6S-Trihydroxy-2-hydroxymethyl-2-cyclohexen-1-one 6-(2-hydroxy-6-methylbenzoate)	HMDB0040692	95167			22297980	146475-71-0	ZJIDZZXKQOJXMR-UHFFFAOYSA-N	Benzenoids	Benzene and substituted derivatives	Benzoic acids and derivatives	***	51.2	34.7	M+H-H2O, M+H	C15H16O7	-1.64524	1.73384	0.00410445	0.0142902	-0.0879414	0.940864	4.36602e+06	4.64043e+06	4.37293e+06	4.38028e+06	4.34485e+06	4.55041e+06	4.67905e+06	4.69184e+06
12.40_497.3981m/z	497.398	12.4044	pos	31-hydroxy-4Z,18Z,29E-tritriacontatrien-2,32-diynoic acid			LMFA01031127		10074567		IFPTUQDJYQOXAI-JGVVYTLBSA-N	Lipids and lipid-like molecules	Fatty Acyls	Fatty Acids and Conjugates	*	51.6	65	M+H	C33H52O3	-1.72077	1.02906	0.0318401	0.0714958	-0.0877092	0.941016	1.71911e+06	1.82687e+06	1.66523e+06	1.73113e+06	1.76099e+06	1.83722e+06	1.85083e+06	1.79257e+06
8.10_419.1482m/z	419.148	8.10232	pos	Calomelanol A		52329	LMPK12120527		42607700		NJBYGZXCUVMTGT-UHFFFAOYSA-N	Lipids and lipid-like molecules	Polyketides	Flavonoids	*	54.7	80.1	M+H	C25H22O6	-1.62814	1.76835	0.0063226	0.0199662	-0.0875611	0.941112	4.62511e+06	4.91452e+06	4.51706e+06	4.67041e+06	4.68787e+06	4.91687e+06	4.89601e+06	4.93067e+06
9.25_312.2295n	335.219	9.24862	pos	9,14-DiHODE		35507	LMFA02000167		5282964		NYDHMIHPIKWYLF-UTLPMFLDSA-N	Lipids and lipid-like molecules	Fatty Acyls	Octadecanoids	*	44.5	27.6	M+H, M+Na, M+NH4	C18H32O4	-1.74477	3.38416	0.00515987	0.0170443	-0.0870736	0.94143	1.69216e+07	1.79743e+07	1.67123e+07	1.68814e+07	1.71711e+07	1.80594e+07	1.77111e+07	1.81525e+07
9.48_312.2304n	311.223	9.47587	neg	8,13-DiHODE		35506	LMFA02000166		5282963		HIEIDLBUOKMENO-UTLPMFLDSA-N	Lipids and lipid-like molecules	Fatty Acyls	Octadecanoids	*	44.1	26.3	M-H, 2M-H, M+FA-H, M-H2O-H	C18H32O4	0.952072	7.6957	0.0375423	0.0815798	-0.0855893	0.9424	1.00237e+08	1.06364e+08	1.00465e+08	9.69051e+07	1.03342e+08	1.07652e+08	1.06318e+08	1.05122e+08
10.99_383.3150m/z	383.315	10.9901	pos	1-O-(2R-hydroxy-octadecyl)-sn-glycerol			LMGL01020064		137323865		WSTMDVJUMOTWRD-RTWAWAEBSA-N	Lipids and lipid-like molecules	Glycerolipids	Monoradylglycerols	*	49	55	M+Na	C21H44O4	4.96897	2.33428	2.47965e-05	0.000311887	-0.084891	0.942856	7.80857e+06	8.28183e+06	7.81202e+06	7.80802e+06	7.80566e+06	8.27788e+06	8.32059e+06	8.24701e+06
10.19_385.1640m/z	385.164	10.1945	pos	Echinoisosophoranone		47991	LMPK12050487		14482998		IVDADZLYWFNWFZ-UHFFFAOYSA-N	Lipids and lipid-like molecules	Polyketides	Flavonoids	*	43.3	22.1	M+H	C22H24O6	-1.48681	2.18518	0.00990825	0.028364	-0.0844046	0.943174	7.46523e+06	7.91501e+06	7.59232e+06	7.51049e+06	7.29287e+06	7.84987e+06	7.91094e+06	7.98422e+06
10.48_235.1689m/z	235.169	10.4841	pos	3-Methyl-5-propyl-2-furanheptanoic acid	HMDB0112094				131819626		KADQLABOEAJORF-UHFFFAOYSA-N	Lipids and lipid-like molecules	Fatty Acyls	Fatty acids and conjugates	***	71.3	61.2	M+H-H2O	C15H24O3	-1.27606	1.21061	0.0117277	0.0323602	-0.0834937	0.943769	2.33585e+06	2.47503e+06	2.31527e+06	2.33949e+06	2.3528e+06	2.44832e+06	2.44244e+06	2.53431e+06
10.50_595.2894m/z	595.289	10.4994	pos	Ganoderic acid H	HMDB0035987	91172			73657194	98665-19-1	YCXUCEXEMJPDRZ-UHFFFAOYSA-N	Lipids and lipid-like molecules	Prenol lipids	Triterpenoids	*	48.2	47.7	M+Na	C32H44O9	2.82198	2.13413	0.00762924	0.0231324	-0.0834443	0.943802	7.13508e+06	7.55994e+06	7.15433e+06	7.1124e+06	7.13852e+06	7.5083e+06	7.72518e+06	7.44633e+06
5.82_416.1100n	417.117	5.8226	pos	Franguloside	HMDB0036408			C10346	348160		DTTVUKLWJFJOHO-UHFFFAOYSA-N	Benzenoids	Anthracenes	Anthraquinones	***	61.8	42.7	M+H, M+Na	C21H20O9	-1.70017	3.33129	0.0340375	0.0754764	-0.0829492	0.944126	1.91833e+07	2.03186e+07	1.90825e+07	1.90517e+07	1.94159e+07	1.96835e+07	2.04294e+07	2.0843e+07
6.31_178.0627n	179.07	6.30543	pos	(R)-(-)-Mellein		96421			28516		KWILGNNWGSNMPA-UHFFFAOYSA-N	Unclassified	Unclassified	Unclassified	*	52.2	63.9	M+H-H2O, M+H	C10H10O3	-1.46483	1.44042	0.0498579	0.102178	-0.0814391	0.945114	3.80692e+06	4.028e+06	3.65413e+06	3.85221e+06	3.91442e+06	4.0029e+06	4.03459e+06	4.04651e+06
11.76_381.2992m/z	381.299	11.7562	pos	1-O-(2R-hydroxy-4Z-octadecenyl)-sn-glycerol			LMGL01020056		137323857		FFBYHBIYPKYEGR-JIAZRSBUSA-N	Lipids and lipid-like molecules	Glycerolipids	Monoradylglycerols	*	50.7	61.9	M+Na	C21H42O4	4.54165	1.16226	0.0319442	0.0716954	-0.0786103	0.946969	2.45092e+06	2.58817e+06	2.40831e+06	2.51691e+06	2.42754e+06	2.53679e+06	2.60519e+06	2.62253e+06
8.75_312.2294n	335.219	8.745	pos	9,10-DiHODE	HMDB0010221		LMFA02000045		16061066		QRHSEDZBZMZPOA-ZJSQCTGTSA-N	Lipids and lipid-like molecules	Fatty Acyls	Lineolic acids and derivatives	***	48.2	46.5	M+H, M+NH4, M+Na, M+K, M+H-H2O	C18H32O4	-2.05158	11.2339	0.00108147	0.00511005	-0.0740908	0.949941	2.12742e+08	2.23953e+08	2.127e+08	2.13933e+08	2.11591e+08	2.23154e+08	2.22495e+08	2.26209e+08
6.70_495.1642m/z	495.164	6.70445	pos	6'',6''-Dimethylpyraono[2'',3'':7,8]kaempferol 4'-methyl ether 3-rhamnoside			LMPK12112035		124519048		HFACBAJBHOSYOZ-GULSFEPBSA-N	Lipids and lipid-like molecules	Polyketides	Flavonoids	*	51.3	61.7	M+H-H2O	C27H28O10	-1.4129	1.08851	0.0222272	0.0536747	-0.0740855	0.949944	2.2239e+06	2.34109e+06	2.22127e+06	2.17652e+06	2.27391e+06	2.32492e+06	2.37284e+06	2.32551e+06
8.32_448.1513n	449.159	8.31672	pos	Cycloartomunoxanthone	HMDB0029999	49939	LMPK12111517		14841185	135023-20-0	HKEMUQOOVFTSNA-UHFFFAOYSA-N	Organoheterocyclic compounds	Benzopyrans	1-benzopyrans	*	41.9	14.8	M+H, M+Na	C26H24O7	-2.10563	1.8013	0.0201321	0.0495818	-0.0738612	0.950092	6.06074e+06	6.37911e+06	6.07541e+06	6.03501e+06	6.0718e+06	6.54594e+06	6.31498e+06	6.27641e+06
11.48_436.2844n	475.248	11.4797	pos	DG(2:0/20:4(5E,8Z,12Z,14Z)-OH(11R)/0:0)	HMDB0296895						HIEZTUGOOXMOIW-WMKKDWJCSA-N	Unclassified	Unclassified	Unclassified	*	52.7	75.6	M+H, M+K	C25H40O6	4.27277	1.09851	0.0293048	0.066967	-0.073333	0.95044	2.33616e+06	2.45798e+06	2.3484e+06	2.29294e+06	2.36713e+06	2.46644e+06	2.40384e+06	2.50365e+06
5.85_287.0552m/z	287.055	5.85457	pos	Zilascorb	HMDB0260006				54685775		SWTGJCNCBUCXSS-UHFFFAOYSA-N	Organoheterocyclic compounds	Dihydrofurans	Furanones	**	55.3	0	M+Na	C13H12O6	9.91678	1.96373	0.0397643	0.0854187	-0.0707089	0.95217	7.9709e+06	8.3713e+06	7.71819e+06	8.12226e+06	8.07225e+06	8.30893e+06	8.35958e+06	8.44538e+06
10.90_248.2137n	249.221	10.8961	pos	Sterol	HMDB0060512	63345		C00370	1107		FPXSXMFOYWRHDX-UHFFFAOYSA-N	Lipids and lipid-like molecules	Steroids and steroid derivatives	Hydroxysteroids	*	52.1	65.3	M+H-H2O, M+H	C17H28O	-1.42358	1.37717	0.0197158	0.0487526	-0.0701654	0.952529	3.72903e+06	3.91487e+06	3.68259e+06	3.73117e+06	3.77333e+06	3.84254e+06	3.98751e+06	3.91457e+06
5.14_442.1844n	423.167	5.14452	neg	Tyrosyl-glycyl-glycyl-phenylalanyl	HMDB0247121				14367417		GYNQVPIDAQTZOY-UHFFFAOYSA-N	Organic acids and derivatives	Carboxylic acids and derivatives	Amino acids, peptides, and analogues	*	40.8	9.77	M-H2O-H, M-H	C22H26N4O6	-1.7839	1.38547	0.0152595	0.0398033	-0.0698907	0.95271	3.72675e+06	3.91174e+06	3.76881e+06	3.74423e+06	3.66721e+06	3.9741e+06	3.90244e+06	3.85867e+06
11.16_379.2835m/z	379.284	11.1588	pos	[12]-Gingerol	HMDB0036356	91500			5317599	104264-55-3	HQXJXOYLPWCMGL-UHFFFAOYSA-N	Benzenoids	Phenols	Methoxyphenols	**	56.6	0.101	M+H	C23H38O4	-2.02031	1.08032	0.00489712	0.016367	-0.0687942	0.953435	2.19499e+06	2.30219e+06	2.20567e+06	2.17964e+06	2.19965e+06	2.31939e+06	2.31968e+06	2.26751e+06
10.85_203.1793m/z	203.179	10.8501	pos	Preisocalamendiol	HMDB0035391				12305704		QTFJNWQFKJITEE-SDQBBNPISA-N	Lipids and lipid-like molecules	Prenol lipids	Sesquiterpenoids	***	65.2	78.5	M+H-H2O	C15H24O	-0.663579	1.79024	0.00112971	0.00527819	-0.0644441	0.956314	6.23988e+06	6.52493e+06	6.20211e+06	6.26356e+06	6.25397e+06	6.47229e+06	6.5695e+06	6.533e+06
8.99_400.1878n	423.177	8.98952	pos	Detca	HMDB0251070				53462523		AJVPDNOSAQOXAN-UHFFFAOYSA-N	Lipids and lipid-like molecules	Steroids and steroid derivatives	Steroid esters	**	56.6	3.08	M+Na, M+K, M+H, M+H-H2O	C23H28O6	-1.92803	2.12832	0.0229169	0.0549586	-0.0633801	0.957019	9.98552e+06	1.0434e+07	9.99308e+06	9.83351e+06	1.013e+07	1.04288e+07	1.02794e+07	1.05938e+07
7.69_386.1361n	409.125	7.68512	pos	(R)-Heraclenol 2'-(3-methyl-2-butenoate)	HMDB0039058	93664			78173139		YFMSPAAEUUQLDI-UHFFFAOYSA-N	Phenylpropanoids and polyketides	Coumarins and derivatives	Furanocoumarins	*	48.6	48.4	M+Na, M+K, M+H	C21H22O7	-1.27288	4.17871	0.0318281	0.0714757	-0.0528948	0.964	4.76027e+07	4.93804e+07	4.83905e+07	4.65779e+07	4.78398e+07	4.95642e+07	4.94196e+07	4.91576e+07
9.25_356.1255n	357.133	9.24862	pos	Tomentosanol D		52784	LMPK12140300		42607933		BCWBBALYWWRPII-IBYPIGCZSA-N	Lipids and lipid-like molecules	Polyketides	Flavonoids	*	49.6	53	M+H, M+Na, M+K	C20H20O6	-1.41512	4.62631	0.0271418	0.0630441	-0.0527001	0.96413	5.77048e+07	5.98516e+07	5.76776e+07	5.70097e+07	5.8427e+07	5.95104e+07	5.92462e+07	6.07983e+07
7.25_449.1225m/z	449.123	7.24922	pos	Dalbinol		48051	LMPK12060040		44257412		MYQAATJJIDGOMQ-UHFFFAOYSA-N	Lipids and lipid-like molecules	Polyketides	Flavonoids	*	49.8	57.6	M+Na	C23H22O8	4.34088	1.15155	0.0305127	0.0690948	-0.0498915	0.966009	3.81881e+06	3.95319e+06	3.76748e+06	3.81396e+06	3.875e+06	4.00393e+06	3.91376e+06	3.94187e+06
5.62_300.0635n	299.056	5.61685	neg	Diosmetin	HMDB0029676	44398	LMPK12110824	C10038	5281612	520-34-3	MBNGWHIJMBWFHU-UHFFFAOYSA-N	Phenylpropanoids and polyketides	Flavonoids	O-methylated flavonoids	***	63.8	73.4	M-H, 2M-H	C16H12O6	0.485003	2.31763	0.0119479	0.0328198	0.0377631	1.02652	1.97826e+07	1.92715e+07	1.96877e+07	1.98811e+07	1.9779e+07	1.94643e+07	1.91138e+07	1.92365e+07
10.24_417.1326m/z	417.133	10.2402	pos	Haplopappin A		51009	LMPK12112594		44259574		FHPVJDIAUBFEDI-UHFFFAOYSA-N	Lipids and lipid-like molecules	Polyketides	Flavonoids	*	53.9	75.7	M+H-H2O	C25H22O7	-1.43494	1.95442	0.0275911	0.0638147	0.0411271	1.02892	1.36663e+07	1.32822e+07	1.36221e+07	1.37511e+07	1.36256e+07	1.33929e+07	1.3072e+07	1.33816e+07
10.32_581.3098m/z	581.31	10.3165	pos	Cucurbitacin B		41667	LMST01010104	C08794	5281316		IXQKXEUSCPEQRD-DKRGWESNSA-N	Lipids and lipid-like molecules	Steroids and steroid derivatives	Sterols	*	47	45	M+Na	C32H46O8	2.42049	1.68235	0.0228778	0.0548983	0.0477958	1.03368	8.59474e+06	8.31467e+06	8.52743e+06	8.63495e+06	8.62185e+06	8.19893e+06	8.44131e+06	8.30377e+06
10.67_431.1485m/z	431.148	10.6671	pos	Mammea A/AC cyclo F	HMDB0037242	48377	LMPK12100016		5319254	233764-88-0	OBYOQQBVJXSKIF-UHFFFAOYSA-N	Phenylpropanoids and polyketides	Neoflavonoids	Prenylated neoflavonoids	*	51.5	64.7	M+Na	C24H24O6	4.81359	1.30455	0.0251457	0.059234	0.0491928	1.03469	5.06636e+06	4.89652e+06	5.02482e+06	5.13844e+06	5.03583e+06	4.83333e+06	4.91445e+06	4.94179e+06
6.80_273.0752m/z	273.075	6.79647	pos	Marshrin	HMDB0033783				73193397		VUIRVFUCVWAGFV-UHFFFAOYSA-N	Phenylpropanoids and polyketides	Coumarins and derivatives	Unclassified	***	66.4	62	M+H-H2O	C15H14O6	-1.72649	4.07062	0.0285381	0.0655519	0.0503748	1.03553	4.86357e+07	4.69668e+07	4.76837e+07	4.89838e+07	4.92397e+07	4.67298e+07	4.71611e+07	4.70095e+07
8.38_345.0963m/z	345.096	8.37765	pos	Eupatilin	HMDB0029469	455096	LMPK12111228	C10040	5273755	22368-21-4	DRRWBCNQOKKKOL-UHFFFAOYSA-N	Phenylpropanoids and polyketides	Flavonoids	O-methylated flavonoids	***	68.7	53.4	M+H	C18H16O7	-1.64065	4.80741	0.0107563	0.0302067	0.0513682	1.03625	6.24603e+07	6.02755e+07	6.31282e+07	6.16591e+07	6.25936e+07	6.06306e+07	6.0337e+07	5.98587e+07
9.65_203.1793m/z	203.179	9.64567	pos	beta-Betulenol	HMDB0036788	91808			5315299	487-87-6	MGIQTXDHQJGPEZ-WUXMJOGZSA-N	Lipids and lipid-like molecules	Prenol lipids	Sesquiterpenoids	***	67	48.6	M+H-H2O	C15H24O	-0.779834	1.79311	0.0184234	0.0461817	0.0567122	1.04009	8.13249e+06	7.819e+06	8.01048e+06	8.15507e+06	8.23191e+06	7.72021e+06	7.8653e+06	7.8715e+06
8.26_222.1981n	205.195	8.25575	pos	Rosifoliol	HMDB0035868	91079			527256	63891-61-2	SRHDLIDOZXPROB-UHFFFAOYSA-N	Lipids and lipid-like molecules	Prenol lipids	Sesquiterpenoids	*	55	77.8	M+H-H2O, M+H	C15H26O	-1.07603	2.29385	0.0116274	0.0321493	0.0604775	1.04281	1.21612e+07	1.16619e+07	1.21973e+07	1.20236e+07	1.22626e+07	1.15463e+07	1.18347e+07	1.16047e+07
9.90_389.1378m/z	389.138	9.90478	pos	Glyflavanone A		53033	LMPK12140556		42608063		BIVJHZMNOBBBLR-KRWDZBQOSA-N	Lipids and lipid-like molecules	Polyketides	Flavonoids	*	45.5	37.5	M+Na	C22H22O5	4.98211	1.69182	0.0139605	0.0371147	0.0632936	1.04485	6.40085e+06	6.1261e+06	6.45378e+06	6.44471e+06	6.30405e+06	6.16629e+06	6.03727e+06	6.17475e+06
10.30_269.0805m/z	269.08	10.3011	pos	5,8-Dihydroxy-7-methoxyflavanone		53140	LMPK12140663		13888646		AIUFGSSCCIXONA-UHFFFAOYSA-N	Lipids and lipid-like molecules	Polyketides	Flavonoids	*	50.4	56	M+H-H2O	C16H14O5	-1.31091	13.3432	0.0168406	0.0429891	0.0678572	1.04816	3.75876e+08	3.58606e+08	3.82617e+08	3.7651e+08	3.68501e+08	3.55558e+08	3.59577e+08	3.60683e+08
11.48_505.2580m/z	505.258	11.4797	pos	Calcimycin		68980		C11309	11957499	52665-69-7	HIYAVKIYRIFSCZ-CYEMHPAKSA-N	Unclassified	Unclassified	Unclassified	*	38.3	0	M+H-H2O	C29H36N3O6	1.5914	1.12959	4.84657e-05	0.000506229	0.0684412	1.04858	2.39504e+06	2.28407e+06	2.40173e+06	2.38743e+06	2.39595e+06	2.29102e+06	2.28483e+06	2.27636e+06
10.55_291.1968m/z	291.197	10.5509	neg	12(13)Ep-9-KODE	HMDB0013623	35761	LMFA02000247		5283007	478931-82-7	RCMABBHQYMBYKV-BUHFOSPRSA-N	Lipids and lipid-like molecules	Fatty Acyls	Fatty acids and conjugates	**	51.6	27.7	M-H2O-H	C18H30O4	0.857151	1.00433	0.0163356	0.0419992	0.0684597	1.0486	2.10469e+06	2.00714e+06	2.11008e+06	2.09459e+06	2.10939e+06	2.04771e+06	2.00892e+06	1.9648e+06
9.28_410.1370n	391.119	9.28255	neg	Lactupicrin	HMDB0035828			C09490	3482908		UMVSOHBRAQTGQI-UHFFFAOYSA-N	Benzenoids	Phenols	1-hydroxy-2-unsubstituted benzenoids	*	53.1	71	M-H2O-H, M+FA-H	C23H22O7	1.01005	1.17246	0.0463597	0.0963978	0.0722252	1.05134	2.97449e+06	2.82924e+06	2.90665e+06	3.04483e+06	2.97199e+06	2.85131e+06	2.86963e+06	2.76679e+06
9.65_261.1134m/z	261.113	9.64882	neg	Dihydrowyerol	HMDB0039497	94066			131752662	70711-58-9	LQJHQXFOPADMRA-LUAWRHEFSA-N	Lipids and lipid-like molecules	Fatty Acyls	Fatty acids and conjugates	*	52.3	65.3	M-H	C15H18O4	0.484382	1.56383	0.0107346	0.0301645	0.0793135	1.05652	4.32676e+06	4.09532e+06	4.37047e+06	4.31483e+06	4.29499e+06	4.00804e+06	4.11338e+06	4.16453e+06
11.76_563.2997m/z	563.3	11.7562	pos	Petromylidene A			LMST04010450				BBYALPAQYMTBOW-YWOLIFCLSA-N	Lipids and lipid-like molecules	Steroids and steroid derivatives	Bile acids and derivatives	*	48.4	55.5	M+Na	C29H48O7S	-2.95295	4.14801	0.0117377	0.0323776	0.0879337	1.06285	2.76524e+07	2.60173e+07	2.70016e+07	2.80558e+07	2.78997e+07	2.57508e+07	2.63462e+07	2.59547e+07
9.37_344.0892n	345.096	9.37073	pos	Tambulin	HMDB0302153	51563	LMPK12113151	C10189	5281700		KAPZSMYEZDLAFB-UHFFFAOYSA-N	Phenylpropanoids and polyketides	Flavonoids	Flavones	***	61.6	57.6	M+H, M+Na	C18H16O7	-1.27784	9.00948	0.00614658	0.0195216	0.0912907	1.06532	1.2237e+08	1.14867e+08	1.24934e+08	1.20247e+08	1.2193e+08	1.14138e+08	1.15137e+08	1.15324e+08
6.15_349.1979m/z	349.198	6.15023	pos	Gibberellin A110	HMDB0032010	88115			25243954	202057-27-0	SFGDEUSMQMGAFH-MJPABCAUSA-N	Lipids and lipid-like molecules	Prenol lipids	Diterpenoids	**	53.8	0	M+H	C20H28O5	-8.84733	1.04523	0.0160177	0.0413458	0.0933057	1.06681	1.6882e+06	1.58248e+06	1.66128e+06	1.72699e+06	1.67635e+06	1.57899e+06	1.55434e+06	1.61411e+06
9.65_269.1168m/z	269.117	9.64567	pos	Stemobenoid A			LMPK13090044				ITARVNSTXKENDC-UHFFFAOYSA-N	Lipids and lipid-like molecules	Polyketides	Aromatic polyketides	*	42.3	16	M+H-H2O	C17H18O4	-1.30395	1.52416	0.0119384	0.0328013	0.0942263	1.06749	3.49521e+06	3.27422e+06	3.39488e+06	3.54438e+06	3.54636e+06	3.26527e+06	3.27155e+06	3.28584e+06
9.74_309.2056m/z	309.206	9.73708	pos	2,3-dinor-PGE1		36216	LMFA03010169		16061101	7046-40-4	GTUGBRJEKVKOKQ-LRSAKWJDSA-N	Lipids and lipid-like molecules	Fatty Acyls	Eicosanoids	*	53	70.9	M+H-H2O	C18H30O5	-1.26887	1.11593	0.00138523	0.00618125	0.0945015	1.0677	1.75293e+06	1.64178e+06	1.74649e+06	1.75525e+06	1.75703e+06	1.64166e+06	1.61815e+06	1.66553e+06
6.87_316.0585n	315.051	6.87057	neg	Isorhamnetin	HMDB0002655	3445	LMPK12110002	C10084	5281654	480-19-3	IZQSVPBOUDKVDZ-UHFFFAOYSA-N	Phenylpropanoids and polyketides	Flavonoids	Flavones	***	66.7	89.1	M-H, 2M-H	C16H12O7	0.686135	7.11494	0.0112445	0.0313022	0.0950668	1.06811	7.52831e+07	7.04822e+07	7.31557e+07	7.61609e+07	7.65326e+07	7.02935e+07	7.03876e+07	7.07655e+07
10.45_579.2611m/z	579.261	10.4548	neg	Rupintrivir	HMDB0257363				69866278		CAYJBRBGZBCZKO-UHFFFAOYSA-N	Organic acids and derivatives	Carboxylic acids and derivatives	Carboxylic acid derivatives	*	44.9	36.5	M-H2O-H	C31H39FN4O7	-2.31031	1.07736	0.0263825	0.0615361	0.0968448	1.06943	1.79051e+06	1.67426e+06	1.78381e+06	1.84502e+06	1.74268e+06	1.70262e+06	1.67343e+06	1.64673e+06
9.13_284.0680n	285.075	9.12665	pos	5,7-Dihydroxy-3-methoxyflavone	HMDB0029522	359330	LMPK12111654	C11577	5281946	6665-74-3	LYISDADPVOHJBJ-UHFFFAOYSA-N	Phenylpropanoids and polyketides	Flavonoids	O-methylated flavonoids	***	63.1	79.4	M+H, M+Na	C16H12O5	-1.50021	12.68	0.0265839	0.061947	0.100504	1.07215	2.39113e+08	2.23023e+08	2.47382e+08	2.31445e+08	2.38513e+08	2.2253e+08	2.21803e+08	2.24735e+08
9.02_331.0807m/z	331.081	9.01998	pos	Remerin			LMPK12140699		42608134		KFCYIBRFUHBOJZ-UHFFFAOYSA-N	Lipids and lipid-like molecules	Polyketides	Flavonoids	*	54.2	76.1	M+H	C17H14O7	-1.56946	4.62333	0.00452177	0.01538	0.103336	1.07425	2.82965e+07	2.63406e+07	2.84138e+07	2.76642e+07	2.88116e+07	2.63152e+07	2.6272e+07	2.64346e+07
9.16_314.0785n	315.086	9.1571	pos	Gnaphaliin	HMDB0030544	51505	LMPK12113093		9972910	33803-42-8	OWQLBLNRUZULFV-UHFFFAOYSA-N	Phenylpropanoids and polyketides	Flavonoids	O-methylated flavonoids	***	73.1	75.3	M+H, M+Na	C17H14O6	-1.7074	8.59236	0.0272406	0.0632156	0.103771	1.07458	1.06673e+08	9.92697e+07	1.10095e+08	1.03346e+08	1.06579e+08	9.74075e+07	9.97341e+07	1.00668e+08
5.99_285.0769m/z	285.077	5.9941	neg	Protosappanin B	HMDB0256875				13846689		QRTYTQTVJQUCEP-UHFFFAOYSA-N	Organic oxygen compounds	Organooxygen compounds	Ethers	**	60.2	28.9	M-H2O-H	C16H16O6	0.307883	3.96168	0.032612	0.0729127	0.103827	1.07462	2.30396e+07	2.14398e+07	2.34653e+07	2.34401e+07	2.22134e+07	2.15688e+07	2.18452e+07	2.09053e+07
9.71_358.1054n	339.088	9.7126	neg	Glucosylxanthone	HMDB0252794				76118727		SWEJRXVESDZGAK-UHFFFAOYSA-N	Organoheterocyclic compounds	Benzopyrans	1-benzopyrans	*	53.8	73.7	M-H2O-H, 2M-H	C19H18O7	0.408746	1.5159	0.0036582	0.0130458	0.104922	1.07544	2.97966e+06	2.77065e+06	2.99611e+06	2.93141e+06	3.01147e+06	2.73814e+06	2.81734e+06	2.75647e+06
9.90_445.1297m/z	445.13	9.90033	neg	Longicaudatin		52282	LMPK12120479		10026569		DDPIFFIZEVATBM-UHFFFAOYSA-N	Lipids and lipid-like molecules	Polyketides	Flavonoids	*	48.9	50.2	M-H	C26H22O7	0.886928	2.62817	0.00525095	0.0172822	0.106207	1.07639	8.95761e+06	8.32186e+06	9.11709e+06	8.99481e+06	8.76093e+06	8.27563e+06	8.27145e+06	8.41851e+06
8.35_248.1050n	247.098	8.35152	neg	Prenyl cis-caffeate	HMDB0041140	68358		C10487		118971-61-2	TTYOHMFLCXENHR-GQCTYLIASA-N	Phenylpropanoids and polyketides	Cinnamic acids and derivatives	Hydroxycinnamic acids and derivatives	*	50.9	58.7	M-H, 2M-H	C14H16O4	0.498938	8.31037	0.0259374	0.0606957	0.10749	1.07735	9.6028e+07	8.91334e+07	9.7726e+07	9.49591e+07	9.5399e+07	9.03949e+07	9.14254e+07	8.55798e+07
10.65_505.2579m/z	505.258	10.6519	pos	PG(18:4(6Z,9Z,12Z,15Z)/0:0)		80009	LMGP04050021		52927444		OLFYINYQDQPMDM-KPKHVZAWSA-N	Lipids and lipid-like molecules	Glycerophospholipids	Glycerophosphoglycerols	*	51.9	70.7	M+H	C24H41O9P	3.51143	1.54831	0.0073229	0.0224198	0.112578	1.08116	2.97328e+06	2.75009e+06	3.0088e+06	2.98889e+06	2.92215e+06	2.67852e+06	2.78667e+06	2.78508e+06
7.26_592.1573n	593.165	7.26447	pos	Proanthocyanidin	HMDB0256784				21881649		JPFCOVZKLAXXOE-UHFFFAOYSA-N	Phenylpropanoids and polyketides	Flavonoids	Biflavonoids and polyflavonoids	*	49.4	53.7	M+H, M+Na	C31H28O12	-1.32109	1.15012	0.0134785	0.0360875	0.113079	1.08153	1.67954e+06	1.55293e+06	1.62536e+06	1.71608e+06	1.69719e+06	1.56915e+06	1.55939e+06	1.53024e+06
8.64_371.1136m/z	371.114	8.64282	neg	Sigmoidin D			LMPK12140420		42608000		ASQDBJSRWIDYKK-UHFFFAOYSA-N	Lipids and lipid-like molecules	Polyketides	Flavonoids	*	53.6	71.5	M-H	C20H20O7	0.0557107	5.0716	0.0302686	0.0686825	0.115398	1.08327	3.38702e+07	3.12665e+07	3.47406e+07	3.41626e+07	3.27073e+07	3.18579e+07	3.16927e+07	3.0249e+07
7.92_327.2180m/z	327.218	7.92065	neg	Corchorifatty acid F	HMDB0035919	91118			44559173	95341-44-9	MKYUCBXUUSZMQB-MKZMYESJSA-N	Lipids and lipid-like molecules	Fatty Acyls	Lineolic acids and derivatives	**	55.8	14.1	M-H	C18H32O5	0.865801	1.11929	0.00917529	0.0267078	0.115872	1.08363	1.52464e+06	1.40698e+06	1.50947e+06	1.5463e+06	1.51815e+06	1.38334e+06	1.45158e+06	1.38601e+06
8.21_328.2244n	351.214	8.20978	pos	(11E,15Z)-9,10,13-Trihydroxy-11,15-octadecadienoic acid		985181			23872026		ADHVWICOFLYDST-MKZMYESJSA-N	Unclassified	Unclassified	Unclassified	*	49	50.1	M+H, M+Na, M+NH4	C18H32O5	-1.61784	4.49777	0.00859053	0.0253871	0.116639	1.08421	2.44022e+07	2.2507e+07	2.4843e+07	2.40074e+07	2.43563e+07	2.21062e+07	2.22959e+07	2.31189e+07
11.10_589.3176m/z	589.318	11.0959	neg	Prorepensin		51912	LMPK12120107		636780		AMMAXRCDDGJGFY-VQHLIIBVSA-N	Lipids and lipid-like molecules	Polyketides	Flavonoids	*	47.5	44.4	M+FA-H	C35H44O5	0.998113	1.12544	0.0369806	0.0806211	0.117173	1.08461	1.67627e+06	1.5455e+06	1.63189e+06	1.75763e+06	1.63928e+06	1.53579e+06	1.56941e+06	1.53131e+06
6.67_286.0479n	285.041	6.67092	neg	Kaempferol	HMDB0005801	3410	LMPK12110003	C05903	5280863		IYRMWMYZSQPJKC-UHFFFAOYSA-N	Phenylpropanoids and polyketides	Flavonoids	Flavones	*	45.6	32.3	M-H, 2M-H	C15H10O6	0.435912	6.7745	0.0384235	0.0831147	0.117271	1.08468	6.09061e+07	5.61511e+07	6.33739e+07	6.12809e+07	5.80633e+07	5.65097e+07	5.5672e+07	5.62717e+07
10.12_579.2946m/z	579.295	10.1182	pos	Cucurbitacin E		41670	LMST01010107	C08797	5281319	18444-66-1	NDYMQXYDSVBNLL-MUYMLXPFSA-N	Lipids and lipid-like molecules	Steroids and steroid derivatives	Sterols	*	42.5	23.3	M+Na	C32H44O8	3.21224	2.33099	0.000192215	0.00138806	0.122511	1.08863	5.83753e+06	5.36228e+06	5.88917e+06	5.82064e+06	5.80278e+06	5.37208e+06	5.3993e+06	5.31547e+06
6.84_423.1431m/z	423.143	6.84222	pos	7-Hydroxy-6,8-di-C-methylflavanone 7-O-arabinoside			LMPK12140005				RLPHVYYMPXVDER-SYNZBWTMSA-N	Lipids and lipid-like molecules	Polyketides	Flavonoids	*	49.3	55.6	M+Na	C22H24O7	4.08965	1.26952	0.00548077	0.0178663	0.122986	1.08899	1.81592e+06	1.66753e+06	1.85446e+06	1.79842e+06	1.79488e+06	1.68568e+06	1.68768e+06	1.62924e+06
8.45_246.1254n	247.133	8.45422	pos	Zedoarol	HMDB0038202			C17490	75144776	103994-22-5	CKDRPCYJCDMPFO-UHFFFAOYSA-N	Lipids and lipid-like molecules	Prenol lipids	Sesquiterpenoids	*	47.7	43	M+H, M+Na	C15H18O3	-0.769426	1.08773	0.00960178	0.0276811	0.124866	1.09041	1.34383e+06	1.23241e+06	1.30982e+06	1.36026e+06	1.36141e+06	1.24975e+06	1.19878e+06	1.24871e+06
10.88_579.2945m/z	579.295	10.8806	pos	LysoPI(18:2(9Z,12Z)/0:0)	HMDB0240597		LMGP06050010			1425501-10-5	SAHCQBPGXQFTRA-MUTGBQBKSA-N	Lipids and lipid-like molecules	Glycerophospholipids	Glycerophosphoinositols	***	67.3	49.2	M+H-H2O	C27H49O12P	2.74627	2.9872	0.00451869	0.0153717	0.125394	1.09081	9.81676e+06	8.99955e+06	9.6137e+06	1.00477e+07	9.78888e+06	9.03745e+06	9.08888e+06	8.87233e+06
9.87_339.0876m/z	339.088	9.86945	neg	Dihydro-O-methylsterigmatocystin	HMDB0030591	87080			119251	21793-91-9	WSBZDTWHZJNGKQ-UHFFFAOYSA-N	Organoheterocyclic compounds	Benzopyrans	1-benzopyrans	*	52.3	65.6	M-H	C19H16O6	0.461711	1.60229	0.0203261	0.0499898	0.125877	1.09117	3.01836e+06	2.76617e+06	3.04289e+06	3.11745e+06	2.89473e+06	2.79321e+06	2.77069e+06	2.7346e+06
8.45_737.2191m/z	737.219	8.45422	pos	Pentacarboxylporphyrin I	HMDB0000789	5755				28100-78-9	YDYIPLSPVWGSRD-TXUIXYGZSA-N	Organoheterocyclic compounds	Tetrapyrroles and derivatives	Porphyrins	*	38.1	0	M+K	C37H38N4O10	-4.04457	1.48697	0.0246983	0.0584052	0.12606	1.09131	2.62768e+06	2.40782e+06	2.63317e+06	2.60244e+06	2.64741e+06	2.41094e+06	2.51229e+06	2.30023e+06
7.02_735.1725m/z	735.173	7.02333	neg	Chrysoeriol 7-(3'',6''-di-(E)-p-coumaroylglucoside)			LMPK12110792		21576514		YPLRCGKIMLXRLI-LVPCVLDWSA-N	Lipids and lipid-like molecules	Polyketides	Flavonoids	*	53.1	71.1	M-H2O-H	C40H34O15	0.815593	1.15757	0.0469173	0.097346	0.127522	1.09242	1.67433e+06	1.53269e+06	1.60518e+06	1.65118e+06	1.76663e+06	1.50674e+06	1.55235e+06	1.53897e+06
11.56_489.2265m/z	489.227	11.5563	pos	Lumaflavanone C		52647	LMPK12140158		11145602		RPBFBOLBXRVOGC-UHFFFAOYSA-N	Lipids and lipid-like molecules	Polyketides	Flavonoids	*	53.3	75	M+H-H2O	C30H34O7	-1.31056	1.28473	0.0397158	0.0853301	0.12785	1.09266	2.02202e+06	1.85054e+06	1.99619e+06	1.98235e+06	2.08752e+06	1.78995e+06	1.81964e+06	1.94203e+06
7.42_382.1756m/z	382.176	7.41845	pos	N-[(Furan-2-yl)methyl]-2-(N-methyl-2-phenoxyacetamido)benzamide	HMDB0257962				17397414		SGSZAVKEVSVBPS-UHFFFAOYSA-N	Benzenoids	Benzene and substituted derivatives	Benzoic acids and derivatives	*	43	20.8	M+NH4	C21H20N2O4	-1.38207	1.60826	0.00563662	0.0182435	0.130217	1.09446	2.76305e+06	2.52459e+06	2.68654e+06	2.77451e+06	2.82812e+06	2.49708e+06	2.52643e+06	2.55025e+06
9.80_461.1589m/z	461.159	9.79805	pos	Lupinisol B		47809	LMPK12050302		14237669		OFSUVJPCIYIGKX-UHFFFAOYSA-N	Lipids and lipid-like molecules	Polyketides	Flavonoids	*	42.2	19.2	M+Na	C25H26O7	4.11831	1.00597	0.0125824	0.0341917	0.130853	1.09494	1.11246e+06	1.016e+06	1.14477e+06	1.08046e+06	1.11216e+06	1.03995e+06	997599	1.01046e+06
7.61_332.2562n	355.245	7.6074	pos	9R,10S,18-trihydroxy-stearic acid		36013	LMFA02000006		12311165		OISFHODBOQNZAG-DLBZAZTESA-N	Lipids and lipid-like molecules	Fatty Acyls	Octadecanoids	*	44.4	26.9	M+H, M+Na, M+H-H2O	C18H36O5	-0.342634	1.46123	0.00107976	0.00510706	0.131196	1.0952	2.18254e+06	1.99282e+06	2.15917e+06	2.18771e+06	2.20074e+06	2.00882e+06	2.01434e+06	1.95529e+06
7.91_417.0985m/z	417.098	7.905	neg	Lophirone I		52538	LMPK12140048		42607815		FKAOXSDPCYTXNP-QFIPXVFZSA-N	Lipids and lipid-like molecules	Polyketides	Flavonoids	*	53.5	73	M+FA-H	C23H16O5	1.28923	1.23082	0.00681048	0.021175	0.134241	1.09752	1.58231e+06	1.44172e+06	1.59364e+06	1.59341e+06	1.5599e+06	1.4844e+06	1.44285e+06	1.39791e+06
9.96_280.1101n	279.103	9.96253	neg	Phenprocoumon	HMDB0015081	1835			54680692	435-97-2	DQDAYGNAKTZFIW-UHFFFAOYSA-N	Phenylpropanoids and polyketides	Coumarins and derivatives	Hydroxycoumarins	*	49.7	51.7	M-H, 2M-H	C18H16O3	0.493559	4.7353	0.00778931	0.0235192	0.13444	1.09767	2.35129e+07	2.14208e+07	2.42014e+07	2.35109e+07	2.28265e+07	2.12986e+07	2.17126e+07	2.12513e+07
10.87_547.2684m/z	547.268	10.8654	pos	Solacetal D			LMFA02000384				WCGSGSGEWBWAQG-ZWALSSILSA-N	Lipids and lipid-like molecules	Fatty Acyls	Octadecanoids	*	46.7	43.7	M+K	C28H44O8	3.10308	1.85369	0.000557534	0.00309318	0.136007	1.09886	3.3679e+06	3.0649e+06	3.33191e+06	3.36481e+06	3.40697e+06	3.02675e+06	3.09932e+06	3.06863e+06
10.19_330.1462n	313.143	10.1945	pos	Hericenone A	HMDB0035879	91085			11782478	126654-52-2	IDSCVDJWBRGNKG-LFYBBSHMSA-N	Lipids and lipid-like molecules	Prenol lipids	Terpene lactones	*	46.9	39.7	M+H-H2O, M+Na	C19H22O5	-1.52397	1.14349	0.0143973	0.0379991	0.136023	1.09887	1.39725e+06	1.27153e+06	1.40362e+06	1.44278e+06	1.34536e+06	1.24969e+06	1.28523e+06	1.27968e+06
7.02_301.0618m/z	301.062	7.02333	neg	thiadiazinone	HMDB0258968				88169351		ZNVGXTDMTUYSBW-UHFFFAOYSA-N	Organoheterocyclic compounds	Diazines	Pyrimidines and pyrimidine derivatives	*	47.2	54.8	M-H2O-H	C12H21N2O2PS2	4.54403	1.14805	0.0162514	0.0418464	0.136744	1.09942	1.40955e+06	1.28208e+06	1.39605e+06	1.37537e+06	1.45722e+06	1.25115e+06	1.27451e+06	1.32059e+06
7.05_354.1693m/z	354.169	7.04803	pos	Tephroleocarpin B		52672	LMPK12140183		15714484		HIVLZZCXKATCJB-BBVFFXRHSA-N	Lipids and lipid-like molecules	Polyketides	Flavonoids	*	50.1	56.6	M+NH4	C21H20O4	-1.95175	1.19699	0.010761	0.0302102	0.136938	1.09957	1.49806e+06	1.36241e+06	1.52907e+06	1.48968e+06	1.47542e+06	1.33597e+06	1.33793e+06	1.41332e+06
10.25_455.2444m/z	455.244	10.2497	neg	Lucidenic acid I	HMDB0035976	91162			14109378	110241-27-5	VJIIJXSVQOCMDZ-UHFFFAOYSA-N	Lipids and lipid-like molecules	Prenol lipids	Triterpenoids	*	49.9	56.9	M-H2O-H	C27H38O7	0.949892	1.78684	0.0109667	0.0306903	0.137456	1.09996	3.32673e+06	3.0244e+06	3.35926e+06	3.3091e+06	3.31184e+06	3.15529e+06	2.9604e+06	2.95752e+06
8.90_357.1324m/z	357.132	8.89812	pos	Elephantopinolide B			LMPR0103090019				ASEQKKRQQIRJEC-ITGJHDPNSA-N	Lipids and lipid-like molecules	Prenol lipids	Isoprenoids	*	51.7	67.7	M+H-H2O	C20H22O7	-2.27522	1.01415	0.013193	0.035473	0.140929	1.10261	1.05707e+06	958689	1.06188e+06	1.08591e+06	1.02341e+06	935228	984676	956164
9.11_351.2138m/z	351.214	9.11142	pos	Prostaglandin H3	HMDB0013040				101600091	60114-66-1	PVTQTOGPOPGQGE-SAMSIYEGSA-N	Lipids and lipid-like molecules	Fatty Acyls	Eicosanoids	**	40.3	0	M+H	C20H30O5	-8.12955	1.1002	0.00303502	0.0112625	0.14243	1.10376	1.1668e+06	1.05712e+06	1.19203e+06	1.17107e+06	1.13732e+06	1.04513e+06	1.06586e+06	1.06035e+06
9.13_269.0472n	287.081	9.12665	pos	5-Hydroxysulfamethoxazole	HMDB0060529				10355717		CECJOLRUXWTJHV-UHFFFAOYSA-N	Benzenoids	Benzene and substituted derivatives	Benzenesulfonamides	*	38.9	5.07	M+H, M+NH4	C10H11N3O4S	0.795815	2.0343	0.0221206	0.0534613	0.148152	1.10815	4.18268e+06	3.77448e+06	4.34392e+06	3.96674e+06	4.23739e+06	3.76552e+06	3.78386e+06	3.77406e+06
6.84_382.1756m/z	382.176	6.84222	pos	Mericitabine	HMDB0254469				56657653		MLESJYFEMSJZLZ-UHFFFAOYSA-N	Nucleosides, nucleotides, and analogues	Pyrimidine nucleosides	Pyrimidine 2'-deoxyribonucleosides	*	42.2	19.3	M+H-H2O	C18H26FN3O6	-4.28783	1.50308	0.0054635	0.017821	0.15469	1.11318	2.04496e+06	1.83703e+06	2.01011e+06	2.01416e+06	2.11059e+06	1.84279e+06	1.86713e+06	1.80119e+06
10.55_290.1878n	291.195	10.5452	pos	2-Methoxy-3-phenylundec-2-enoic acid	HMDB0257874				54315676		SNZLFTJKILZFKF-UHFFFAOYSA-N	Benzenoids	Benzene and substituted derivatives	Phenylpyruvic acid derivatives	***	53	44.8	M+H-H2O, M+H	C18H26O3	-1.42973	2.67572	8.97182e-05	0.000791575	0.156597	1.11466	6.06681e+06	5.44277e+06	6.01949e+06	6.06512e+06	6.1158e+06	5.48993e+06	5.39495e+06	5.44343e+06
10.02_375.0877m/z	375.088	10.0238	neg	9,10-Anthracenedione, 1,5-dihydroxy-3-methyl-8-((2,6,7,7a-tetrahydro-4 H-furo(3,2-c)pyran-4-yl)oxy)-	HMDB0247666				146437		TUSQXSZBOGDCBU-UHFFFAOYSA-N	Benzenoids	Anthracenes	Anthraquinones	*	54.3	76.6	M-H2O-H	C22H18O7	0.650735	1.17068	0.00446346	0.0152335	0.157231	1.11514	1.21439e+06	1.089e+06	1.25032e+06	1.19837e+06	1.19447e+06	1.10121e+06	1.10106e+06	1.06472e+06
8.39_283.0960m/z	283.096	8.39288	pos	3,7-Dimethoxyflavone		43745	LMPK12111546		688664	20950-52-1	CNDZOPXQZSXGSK-UHFFFAOYSA-N	Lipids and lipid-like molecules	Polyketides	Flavonoids	*	53.9	76.2	M+H	C17H14O4	-1.8241	1.59862	0.00293239	0.0109886	0.158764	1.11633	2.21851e+06	1.98733e+06	2.18128e+06	2.19849e+06	2.27577e+06	1.99037e+06	2.02166e+06	1.94995e+06
8.10_342.1097n	365.099	8.10232	pos	1,5,8-Trihydroxy-3-methyl-2-prenylxanthone	HMDB0034182	89761			14162674	110187-11-6	AAANZTDKTFGJLZ-UHFFFAOYSA-N	Organoheterocyclic compounds	Benzopyrans	1-benzopyrans	*	43.4	23.1	M+H, M+Na	C19H18O6	-1.73378	1.89797	0.000487912	0.00279617	0.162198	1.11899	2.98497e+06	2.66756e+06	2.97466e+06	3.01516e+06	2.9651e+06	2.62123e+06	2.6685e+06	2.71295e+06
9.25_355.1191m/z	355.119	9.24935	neg	Artocarbene	HMDB0031744	87913			131751188	194144-02-0	VPKBRABQIHPIEA-ARJAWSKDSA-N	Phenylpropanoids and polyketides	Stilbenes	Unclassified	*	54.4	76.6	M+FA-H	C19H18O4	1.10911	3.47667	0.00355813	0.0127706	0.162299	1.11907	1.03354e+07	9.23569e+06	1.04172e+07	1.05023e+07	1.00866e+07	9.47668e+06	9.18077e+06	9.04962e+06
9.74_291.1951m/z	291.195	9.73708	pos	16-epi-16-J1-PhytoP			LMFA02030068		131839866		FWGSZKXOWWJSMJ-DJVMPUSXSA-N	Lipids and lipid-like molecules	Fatty Acyls	Octadecanoids	*	56.9	90	M+H-H2O	C18H28O4	-1.29551	1.14223	0.0194261	0.048174	0.166693	1.12248	1.17106e+06	1.04327e+06	1.13883e+06	1.23588e+06	1.13846e+06	1.06243e+06	1.03376e+06	1.03363e+06
8.51_417.1922m/z	417.192	8.51258	neg	Armillasin	HMDB0038742				131752445		AFPPVJHFFGBKOB-UHFFFAOYSA-N	Lipids and lipid-like molecules	Prenol lipids	Sesquiterpenoids	*	39.5	3.9	M+FA-H	C22H28O5	0.889046	1.41626	0.0392673	0.0845203	0.166788	1.12256	1.90608e+06	1.69798e+06	1.9592e+06	1.94526e+06	1.81379e+06	1.73613e+06	1.76102e+06	1.59681e+06
9.84_379.2450m/z	379.245	9.84382	pos	5-Hydroxydecanedioylcarnitine	HMDB0241133						FKPIGZRWQUALGA-UHFFFAOYSA-N	Lipids and lipid-like molecules	Fatty Acyls	Fatty acid esters	*	43.7	26	M+NH4	C17H31NO7	3.09451	2.62292	0.00183274	0.00769945	0.166912	1.12265	5.64531e+06	5.02854e+06	5.6908e+06	5.56044e+06	5.68469e+06	4.96183e+06	4.95045e+06	5.17336e+06
9.14_284.0687n	283.061	9.13862	neg	Genkwanin	HMDB0252684	44269	LMPK12111018	C10046	5281617	437-64-9	JPMYFOBNRRGFNO-UHFFFAOYSA-N	Phenylpropanoids and polyketides	Flavonoids	O-methylated flavonoids	***	59.7	82.5	M-H, 2M-H	C16H12O5	0.768151	11.4265	0.0189914	0.0473145	0.1672	1.12288	1.16535e+08	1.03783e+08	1.15513e+08	1.19481e+08	1.14612e+08	1.05886e+08	1.07593e+08	9.78697e+07
12.30_294.2918n	295.299	12.2961	pos	11Z-Eicosenal		46533	LMFA06000248		11369906		WJLJKNYXWACGHC-KTKRTIGZSA-N	Lipids and lipid-like molecules	Fatty Acyls	Fatty aldehydes	*	41.2	10.9	M+H-H2O, M+H	C20H38O	-1.70917	1.00386	0.0293582	0.0670517	0.167518	1.12312	928717	826905	910188	978127	897837	857876	826633	796205
11.04_561.2840m/z	561.284	11.0368	pos	Metabolite M6	HMDB0061034				131770010		MKMGKCALCCOODL-GVPWJHIJSA-N	Benzenoids	Indanes	Unclassified	*	44.9	30.2	M+K	C30H42N4O4	0.483099	1.60367	0.00357801	0.0128225	0.169003	1.12428	2.11665e+06	1.88267e+06	2.08027e+06	2.17224e+06	2.09743e+06	1.91391e+06	1.90226e+06	1.83183e+06
11.16_621.3077m/z	621.308	11.1621	neg	PHHdiA-PG			LMGP20060011		134812464		JLAFXXUEEICKMN-NERPZCABSA-N	Lipids and lipid-like molecules	Glycerophospholipids	Oxidized glycerophospholipids	*	47.8	49.5	M-H2O-H	C29H53O13P	4.96826	1.25036	0.00251637	0.00980363	0.170398	1.12537	1.26647e+06	1.12538e+06	1.23396e+06	1.28231e+06	1.28314e+06	1.12363e+06	1.10352e+06	1.14899e+06
8.85_407.1119m/z	407.112	8.85243	pos	buddlenol E	HMDB0304583						ZDBNUDZJHFAAIN-YTXTXJHMSA-N	Benzenoids	Benzene and substituted derivatives	Biphenyls and derivatives	***	66.1	53	M+Na	C21H20O7	4.49942	1.85418	0.0234283	0.0560222	0.171971	1.1266	3.03125e+06	2.69062e+06	2.91051e+06	2.97151e+06	3.21172e+06	2.74186e+06	2.66976e+06	2.66025e+06
8.38_344.0898n	343.082	8.38275	neg	Eupatorin	HMDB0252128	43851	LMPK12111239		97214	855-96-9	KLAOKWJLUQKWIF-UHFFFAOYSA-N	Phenylpropanoids and polyketides	Flavonoids	O-methylated flavonoids	***	71.7	77.4	M-H, 2M-H	C18H16O7	0.490744	4.42893	0.00120306	0.00553912	0.17362	1.12789	1.54016e+07	1.36553e+07	1.5748e+07	1.51727e+07	1.52842e+07	1.36892e+07	1.34334e+07	1.38434e+07
10.10_563.2997m/z	563.3	10.103	pos	N-[(3a,5b,7a,12a)-3,12-dihydroxy-24-oxo-7-(sulfoxy)cholan-24-yl]-Glycine		57986	LMST05030010		20849198		BJPPZTDOLXZUSK-FRVQLJSFSA-N	Lipids and lipid-like molecules	Steroids and steroid derivatives	Steroid conjugates	*	52	70.3	M+NH4	C26H43NO9S	0.0353097	2.41762	0.00304311	0.0112854	0.17448	1.12856	4.64801e+06	4.11854e+06	4.77614e+06	4.59566e+06	4.57223e+06	4.0274e+06	4.20639e+06	4.12184e+06
9.65_238.1567n	221.153	9.64567	pos	(9R,13R)-1a,1b-dihomo-jasmonic acid		36062	LMFA02010010		5716900		LVQJNKFFJNUFNY-OPVGQWETSA-N	Lipids and lipid-like molecules	Fatty Acyls	Octadecanoids	*	51.4	61	M+H-H2O, M+H	C14H22O3	-0.940569	2.57399	0.0118861	0.0326996	0.17642	1.13008	5.47316e+06	4.84318e+06	5.20264e+06	5.53713e+06	5.6797e+06	4.81701e+06	4.81605e+06	4.89648e+06
10.33_261.2210m/z	261.221	10.3317	pos	17-octadecen-9-ynoic acid		35216	LMFA01030562		5312690		JSDJDUFIGGRVBJ-UHFFFAOYSA-N	Lipids and lipid-like molecules	Fatty Acyls	Fatty Acids and Conjugates	*	57.6	92.9	M+H-H2O	C18H30O2	-1.17696	1.44729	0.00253755	0.00986233	0.176523	1.13016	1.64095e+06	1.45197e+06	1.60329e+06	1.64616e+06	1.67342e+06	1.48883e+06	1.42376e+06	1.44331e+06
6.59_368.1600m/z	368.16	6.5945	pos	(2S)-2-Amino-3-[4-[(2S)-2-amino-3-(1H-indol-3-yl)propanoyl]oxyphenyl]propanoic acid	HMDB0258058						BTYZMVFUYKCWBY-UHFFFAOYSA-N	Organoheterocyclic compounds	Pyridines and derivatives	Phenylpyridines	*	45.5	33.3	M+H	C20H21N3O4	-1.42287	2.8323	0.00061394	0.00333331	0.177873	1.13122	6.10396e+06	5.39593e+06	5.98142e+06	6.10838e+06	6.22209e+06	5.39731e+06	5.43055e+06	5.35995e+06
10.56_309.2056m/z	309.206	10.5604	pos	5-O-Methylembelin	HMDB0040867	68286	LMPK15050007	C10373	171489	56005-10-8	KHBJLRRAMCJZLZ-UHFFFAOYSA-N	Organic oxygen compounds	Organooxygen compounds	Carbonyl compounds	***	61.3	41.7	M+H	C18H28O4	-1.4663	1.8657	5.43059e-05	0.000548426	0.178531	1.13173	2.60262e+06	2.29968e+06	2.60374e+06	2.61154e+06	2.59257e+06	2.31705e+06	2.2682e+06	2.31378e+06
9.78_370.1419n	369.135	9.77577	neg	5,7-Dihydroxy-4'-methoxy-8-C-(2-hydroxy-3-methyl-3-butenyl)flavanone		52830	LMPK12140346		42607957		UDGMFQSBPUDAJA-UHFFFAOYSA-N	Lipids and lipid-like molecules	Polyketides	Flavonoids	*	55.9	83.1	M-H, 2M-H	C21H22O6	0.630218	2.75377	0.00192768	0.00801475	0.182899	1.13516	5.71613e+06	5.03551e+06	5.60006e+06	5.88659e+06	5.66173e+06	5.07171e+06	5.06993e+06	4.9649e+06
10.38_219.2105m/z	219.21	10.3774	pos	Zingiberol	HMDB0303118				6455496		GMZKBWZWDAAWPI-UHFFFAOYSA-N	Organic oxygen compounds	Organooxygen compounds	Alcohols and polyols	***	57.2	35	M+H-H2O	C16H28O	-0.969057	1.22887	4.48424e-05	0.000479209	0.185689	1.13736	1.08759e+06	956244	1.08182e+06	1.09364e+06	1.08732e+06	945658	956659	966414
8.88_393.1325m/z	393.133	8.88288	pos	Kenusanone I		52954	LMPK12140472		42608020		KRZULWISCLYGBT-UHFFFAOYSA-N	Lipids and lipid-like molecules	Polyketides	Flavonoids	*	49.4	55.7	M+Na	C21H22O6	4.51121	1.4432	0.00103315	0.00494099	0.190159	1.14089	1.49777e+06	1.31281e+06	1.51792e+06	1.48301e+06	1.49238e+06	1.28562e+06	1.34937e+06	1.30345e+06
7.86_315.0859m/z	315.086	7.85527	pos	Ermanin		451456	LMPK12112697		5352001		RJCJVIFSIXKSAH-UHFFFAOYSA-N	Lipids and lipid-like molecules	Polyketides	Flavonoids	*	52.7	70.6	M+H	C17H14O6	-1.32324	2.61368	0.0035946	0.0128702	0.192793	1.14297	4.97005e+06	4.34834e+06	4.93735e+06	5.05026e+06	4.92252e+06	4.16242e+06	4.45017e+06	4.43244e+06
9.08_381.2606m/z	381.261	9.08095	pos	Enisoprost	HMDB0251811						CIBHDGPIOICRGX-UHFFFAOYSA-N	Lipids and lipid-like molecules	Fatty Acyls	Fatty acid esters	**	40.5	0	M+H	C22H36O5	-7.8515	1.09369	0.0127225	0.0344853	0.194263	1.14414	906066	791920	953900	888463	875836	810111	771985	793663
9.14_250.1207n	249.113	9.13862	neg	Methyl neopentyl phthalic acid	HMDB0094669				6424504		LJBHDCZOMUACDL-UHFFFAOYSA-N	Benzenoids	Benzene and substituted derivatives	Benzoic acids and derivatives	*	50.6	56	M-H, 2M-H	C14H18O4	0.608499	2.65618	0.0172849	0.0438705	0.194709	1.14449	5.42586e+06	4.74084e+06	5.34788e+06	5.60512e+06	5.32459e+06	4.87626e+06	4.90496e+06	4.44131e+06
12.13_295.2627m/z	295.263	12.1267	pos	Methyl linoleate	HMDB0034381				5284421		WTTJVINHCBCLGX-NQLNTKRDSA-N	Lipids and lipid-like molecules	Fatty Acyls	Lineolic acids and derivatives	*	43.5	22.3	M+H	C19H34O2	-1.50644	1.23065	0.0325017	0.0727137	0.19602	1.14553	1.21566e+06	1.06122e+06	1.2751e+06	1.25088e+06	1.121e+06	1.0615e+06	1.053e+06	1.06914e+06
12.10_328.2971n	311.294	12.096	pos	15-hydroxyicosanoic acid	HMDB0061665				115323		BLERHOKJGPAHCL-UHFFFAOYSA-N	Lipids and lipid-like molecules	Fatty Acyls	Fatty acids and conjugates	*	43.6	22.8	M+H-H2O, M+H	C20H40O3	-1.98568	1.10902	0.00253113	0.00985084	0.197601	1.14679	866978	756004	838492	887320	875121	746914	770870	750229
10.73_375.1222m/z	375.122	10.7281	pos	Stachyoidin		48593	LMPK12110160		44257634		IBYJDRSNJZQSAQ-YLJYHZDGSA-N	Lipids and lipid-like molecules	Polyketides	Flavonoids	*	50.5	58.4	M+H-H2O	C23H20O6	-1.16507	1.25066	0.00444238	0.015185	0.198079	1.14717	1.11634e+06	973126	1.15326e+06	1.12332e+06	1.07245e+06	976616	958659	984102
9.41_367.1189m/z	367.119	9.41155	neg	Edultin	HMDB0030601				91698393		FFCDTHIJWHJUQJ-WDZFZDKYSA-N	Phenylpropanoids and polyketides	Coumarins and derivatives	Furanocoumarins	*	50.7	60.2	M-H2O-H	C21H22O7	0.468231	1.3742	0.00056022	0.00310467	0.198471	1.14748	1.29619e+06	1.1296e+06	1.26955e+06	1.30815e+06	1.31087e+06	1.12017e+06	1.11912e+06	1.14949e+06
11.91_547.3045m/z	547.304	11.9092	pos	3alpha,7alpha,12alpha-trihydroxy-27-carboxymethyl-5beta-cholestan-26-oic acid		84919	LMST04080001		9547708		CQHKNYMWDYUNDN-WDNAKNDTSA-N	Lipids and lipid-like molecules	Steroids and steroid derivatives	Bile acids and derivatives	*	46.2	41.3	M+K	C29H48O7	2.57257	1.72513	2.18472e-05	0.000283958	0.200636	1.1492	1.99e+06	1.73163e+06	1.98495e+06	1.99953e+06	1.98551e+06	1.73217e+06	1.74914e+06	1.71358e+06
10.67_292.2034n	293.211	10.6671	pos	[7]-Paradol	HMDB0040806	95270			13733135	53172-04-6	CNKCFVAEACZBPL-UHFFFAOYSA-N	Benzenoids	Phenols	Methoxyphenols	**	56.6	27.6	M+H, M+Na	C18H28O3	-1.43173	5.75652	6.23174e-05	0.000607531	0.201032	1.14952	2.21816e+07	1.92964e+07	2.23271e+07	2.22571e+07	2.19607e+07	1.90978e+07	1.92776e+07	1.95138e+07
10.38_254.2242n	255.232	10.3774	pos	(E)-11-Hexadecenoic acid	HMDB0037647	34925	LMFA01030261		5312413	73292-39-4	JGMYDQCXGIMHLL-AATRIKPKSA-N	Lipids and lipid-like molecules	Fatty Acyls	Fatty acids and conjugates	*	48.2	44.9	M+H-H2O, M+H	C16H30O2	-1.38933	5.62342	0.000190063	0.00137754	0.201209	1.14966	2.12508e+07	1.84844e+07	2.08895e+07	2.15367e+07	2.13261e+07	1.83813e+07	1.86572e+07	1.84146e+07
7.30_193.0858m/z	193.086	7.29505	pos	ETHYL-p-COUMARATE		84964			676946	2979-06-8	ZOQCEVXVQCPESC-VMPITWQZSA-N	Unclassified	Unclassified	Unclassified	*	53.6	70.4	M+H	C11H12O3	-0.656935	1.80216	0.00955256	0.0275661	0.201818	1.15015	2.34244e+06	2.03665e+06	2.22485e+06	2.42515e+06	2.37734e+06	2.00387e+06	2.01925e+06	2.08682e+06
11.83_502.2348n	503.242	11.8326	pos	Amcinonide	HMDB0014433	313604			443958	51022-69-6	ILKJAFIWWBXGDU-MOGDOJJUSA-N	Lipids and lipid-like molecules	Steroids and steroid derivatives	Pregnane steroids	*	37.9	0	M+H-H2O, M+H	C28H35FO7	-3.76776	1.00254	0.00648221	0.0203668	0.202381	1.1506	711321	618220	679575	713562	740827	613459	620219	620981
9.99_351.2180m/z	351.218	9.99308	neg	Oxandrolone	HMDB0014759	43287		C07346	5878	53-39-4	QSLJIVKCVHQPLV-PEMPUTJUSA-N	Lipids and lipid-like molecules	Steroids and steroid derivatives	Steroid lactones	***	60.5	66	M+FA-H	C19H30O3	1.00134	1.17748	1.08279e-05	0.000176113	0.203	1.15109	916086	795843	922886	917479	907893	796760	795883	794886
5.99_572.1649m/z	572.165	5.9941	neg	5-Carboxytetramethylrhodamine succinimidyl ester	HMDB0244682	451804			2762600		VWFRSNKRTNUMET-UHFFFAOYSA-N	Organoheterocyclic compounds	Benzopyrans	1-benzopyrans	*	36.8	0	M+FA-H	C29H25N3O7	-4.75439	1.46807	0.000873065	0.00434798	0.205834	1.15335	1.43701e+06	1.24594e+06	1.43124e+06	1.44481e+06	1.43496e+06	1.28321e+06	1.21041e+06	1.2442e+06
7.37_380.1600m/z	380.16	7.37255	pos	homocamptothecin	HMDB0253201				9863779		PAEZRCINULFAGO-UHFFFAOYSA-N	Organoheterocyclic compounds	Quinolines and derivatives	Unclassified	*	46.6	39.5	M+NH4	C21H18N2O4	-1.37171	1.34416	0.00126176	0.00574157	0.206626	1.15399	1.20647e+06	1.04548e+06	1.19269e+06	1.22596e+06	1.20075e+06	1.01173e+06	1.06775e+06	1.05696e+06
6.22_609.1615m/z	609.161	6.21863	neg	Okanin 4-methyl ether 4'-O-(6''-O-p-coumaroylglucoside)			LMPK12120178		15755767		JSFGLFKAAYSKDD-FCXJTQLZSA-N	Lipids and lipid-like molecules	Polyketides	Flavonoids	*	54.8	81.2	M-H	C31H30O13	0.167347	1.25387	0.00640325	0.020158	0.209482	1.15627	1.07665e+06	931138	1.12602e+06	1.03462e+06	1.06931e+06	941919	936245	915251
12.30_372.3234n	355.32	12.2961	pos	13,14-dihydroxy-docosanoic acid		74588	LMFA01050211		102450		KXWWULNBUIUDOT-UHFFFAOYSA-N	Lipids and lipid-like molecules	Fatty Acyls	Fatty Acids and Conjugates	*	52.8	69.5	M+H-H2O, M+H	C22H44O4	-1.53876	3.6731	0.0032556	0.0119139	0.217858	1.16301	8.73824e+06	7.5135e+06	8.475e+06	9.08306e+06	8.65668e+06	7.53468e+06	7.62872e+06	7.3771e+06
9.44_231.1028m/z	231.103	9.44332	neg	(E)-2-Tridecene-4,6,8-triyn-1-ol	HMDB0030931	87296			101412523		FMSLWOPQZBZTPK-VAWYXSNFSA-N	Lipids and lipid-like molecules	Fatty Acyls	Fatty alcohols	*	54	72	M+FA-H	C13H14O	0.647848	3.90836	2.17335e-05	0.000282999	0.219388	1.16424	9.40086e+06	8.07468e+06	9.46242e+06	9.42374e+06	9.31641e+06	8.05681e+06	8.14798e+06	8.01924e+06
0.70_381.0787m/z	381.079	0.699483	pos	Melibiose	HMDB0000048				6602503	13299-20-2	DLRVVLDZNNYCBX-CQHUIXDMSA-N	Organic oxygen compounds	Organooxygen compounds	Carbohydrates and carbohydrate conjugates	**	56.4	2.19	M+K	C12H22O11	-1.85257	1.06402	0.0137335	0.0366156	0.219946	1.16469	766885	658445	789342	745373	765938	613553	683659	678123
10.82_530.2662n	531.274	10.8196	pos	PG(20:5(5Z,8Z,11Z,14Z,17Z)/0:0)		80018	LMGP04050030		52927453		UBJZUYNJJSKNCQ-MTVYBJJPSA-N	Lipids and lipid-like molecules	Glycerophospholipids	Glycerophosphoglycerols	*	45.9	41.3	M+H, M+Na	C26H43O9P	3.34603	4.32105	0.00257517	0.00996809	0.220109	1.16482	1.19053e+07	1.02207e+07	1.15622e+07	1.20264e+07	1.21273e+07	1.03137e+07	1.04777e+07	9.87078e+06
9.98_703.1829m/z	703.183	9.97778	neg	Citrusinol	HMDB0037424	50410	LMPK12111994		44259051	112516-43-5	OKQQXHUICMLKQI-UHFFFAOYSA-N	Phenylpropanoids and polyketides	Flavonoids	Pyranoflavonoids	*	46.5	48	2M-H	C20H16O6	1.07585	1.42469	0.0155967	0.0404974	0.220904	1.16546	1.37973e+06	1.18385e+06	1.46914e+06	1.35511e+06	1.31495e+06	1.21331e+06	1.16999e+06	1.16824e+06
11.48_368.2922n	369.299	11.4797	pos	FAHFA(10:0/3-O-12:1(5Z)			LMFA07090130				FOBZAOHAGMIQIO-SQFISAMPSA-N	Lipids and lipid-like molecules	Fatty Acyls	Fatty esters	*	48.1	46.7	M+H, M+NH4, M+Na, M+H-H2O	C22H40O4	-1.28214	1.82287	0.000270255	0.0017964	0.22237	1.16665	2.03855e+06	1.74735e+06	2.02971e+06	2.00451e+06	2.08142e+06	1.75675e+06	1.7546e+06	1.7307e+06
8.65_283.0959m/z	283.096	8.65357	pos	5-Hydroxy-7,8-dimethoxyflavanone			LMPK12140659		13963770		VPGMCCIECGDASG-UHFFFAOYSA-N	Lipids and lipid-like molecules	Polyketides	Flavonoids	*	54.9	81.5	M+H-H2O	C17H16O5	-1.8401	1.92181	0.000219192	0.00153227	0.222976	1.16714	2.25823e+06	1.93484e+06	2.30239e+06	2.24928e+06	2.22302e+06	1.94825e+06	1.91529e+06	1.94099e+06
10.76_472.3555n	471.348	10.7632	neg	(3beta,23xi)-3,23-Dihydroxycycloart-24-en-26-oic acid	HMDB0034567	90031			131751582		MZUPEDPADUBWHX-MNDPQUGUSA-N	Lipids and lipid-like molecules	Steroids and steroid derivatives	Cycloartanols and derivatives	**	57.1	0.71	M-H, 2M-H, M+FA-H	C30H48O4	0.408657	1.32886	0.0077278	0.0233689	0.224247	1.16817	1.14395e+06	979270	1.09255e+06	1.1404e+06	1.19891e+06	964836	968639	1.00434e+06
13.14_597.4121m/z	597.412	13.143	pos	DG(20:4(6E,8Z,11Z,14Z)+=O(5)/0:0/i-12:0)	HMDB0298405						GNQXFRNZRDXQEH-QOUVWOHDSA-N	Unclassified	Unclassified	Unclassified	*	50.7	64.9	M+Na	C35H58O6	-0.726075	1.27401	0.0134291	0.0359796	0.224396	1.16829	1.07796e+06	922684	1.12702e+06	1.06725e+06	1.03962e+06	968057	922659	877337
8.67_384.1203n	407.11	8.66885	pos	Calebin A	HMDB0040134	94674			637429		UYEWRTKHKAVRDI-ASVGJQBISA-N	Phenylpropanoids and polyketides	Cinnamic acids and derivatives	Hydroxycinnamic acids and derivatives	**	49	3.47	M+H, M+Na	C21H20O7	-1.61295	1.20021	0.00820519	0.0244747	0.225271	1.169	932135	797380	970064	946906	879435	801292	787291	803557
9.35_623.1926m/z	623.193	9.34705	neg	1,4,5-Trihydroxy-3-prenylxanthone	HMDB0040354	94868			15127377	136364-72-2	BRVVGOBMRRGKCK-UHFFFAOYSA-N	Organoheterocyclic compounds	Benzopyrans	1-benzopyrans	*	42.3	29.8	2M-H	C18H16O5	0.574038	2.53004	0.013675	0.0364908	0.225957	1.16955	4.23415e+06	3.62031e+06	4.06452e+06	4.49385e+06	4.14406e+06	3.58231e+06	3.53552e+06	3.74311e+06
8.64_391.1166m/z	391.117	8.63832	pos	(2S)-4',5-Dihydroxy-8-hydroxymethyl-6'',6''-dimethylpyrano[2'',3'':7,6]flavanone		52804	LMPK12140320		10970624		NDFCDWPCDQESDP-INIZCTEOSA-N	Lipids and lipid-like molecules	Polyketides	Flavonoids	*	49.1	53.6	M+Na	C21H20O6	3.89202	3.03128	0.00661456	0.0207239	0.228237	1.1714	5.82382e+06	4.97167e+06	5.61291e+06	6.06986e+06	5.7887e+06	5.14065e+06	4.96905e+06	4.8053e+06
9.45_299.1273m/z	299.127	9.4475	pos	Ceroptene			LMPK12120416				WSDGCFPVOKQCPI-MDZDMXLPSA-N	Lipids and lipid-like molecules	Polyketides	Flavonoids	*	41.2	11	M+H	C18H18O4	-1.49144	1.15036	0.00906142	0.0264611	0.229656	1.17256	844747	720432	821190	862098	850952	682881	715503	762912
6.70_344.0896n	343.082	6.70348	neg	Nevadensin	HMDB0255572	49866	LMPK12111442	C10111	160921		KRFBMPVGAYGGJE-UHFFFAOYSA-N	Phenylpropanoids and polyketides	Flavonoids	O-methylated flavonoids	*	56.2	84.8	M-H, 2M-H	C18H16O7	-0.119928	1.3902	0.0126495	0.0343242	0.233358	1.17557	1.23446e+06	1.0501e+06	1.25155e+06	1.24271e+06	1.20911e+06	972162	1.11049e+06	1.06763e+06
8.68_283.0612m/z	283.061	8.67632	neg	Prunetin	HMDB0034127	45736	LMPK12050353	C10521	5281804	552-59-0	KQMVAGISDHMXJJ-UHFFFAOYSA-N	Phenylpropanoids and polyketides	Isoflavonoids	O-methylated isoflavonoids	***	65.3	80.4	M-H	C16H12O5	-0.0953093	4.10611	0.000369904	0.00227624	0.235953	1.17768	9.82052e+06	8.33884e+06	1.00635e+07	9.74929e+06	9.64881e+06	8.26933e+06	8.3218e+06	8.4254e+06
5.39_384.1548m/z	384.155	5.39217	pos	N-Caffeoyltryptophan	HMDB0029830	86535			10428959	109163-69-1	XITPERBRJNUFSB-SOFGYWHQSA-N	Organic acids and derivatives	Carboxylic acids and derivatives	Amino acids, peptides, and analogues	*	47.7	45.6	M+NH4	C20H18N2O5	-1.68582	1.29218	0.00158399	0.0068794	0.236011	1.17773	989345	840042	962307	989040	1.01669e+06	847897	817066	855164
10.50_577.2790m/z	577.279	10.4994	pos	Zoanthone A			LMST01010428	C08811	127053212		CSIOSPOYAIWNMK-MWPSDTLYSA-N	Lipids and lipid-like molecules	Steroids and steroid derivatives	Sterols	*	37.9	0	M+K	C29H46O9	3.06137	2.0638	2.92545e-05	0.0003515	0.238777	1.17999	2.42607e+06	2.05601e+06	2.43182e+06	2.44769e+06	2.3987e+06	2.03723e+06	2.07035e+06	2.06043e+06
9.23_401.1975m/z	401.197	9.23395	neg	Nitenin		47472	LMPK12020256		44257187		LUGSEMDQUBBXEJ-SFHVURJKSA-N	Lipids and lipid-like molecules	Polyketides	Flavonoids	*	40.5	7.75	M+FA-H	C22H28O4	1.41119	1.14396	8.29271e-06	0.000146578	0.240595	1.18148	738561	625115	742787	739024	733871	625337	630054	619955
9.88_505.1511m/z	505.151	9.88473	neg	Dexloxiglumide	HMDB0251088	329383			60182		QNQZBKQEIFTHFZ-UHFFFAOYSA-N	Organic acids and derivatives	Carboxylic acids and derivatives	Amino acids, peptides, and analogues	*	42.8	59.4	M+FA-H	C21H30Cl2N2O5	-0.691302	1.07409	0.000459446	0.00266884	0.244084	1.18434	652691	551101	662536	651108	644429	542563	543515	567225
6.85_301.0718m/z	301.072	6.85347	neg	Pinocembrin	HMDB0030808	44418	LMPK12140214	C09827	68071	480-39-7	URFCJEUYXNAHFI-ZDUSSCGKSA-N	Phenylpropanoids and polyketides	Flavonoids	Flavans	***	72.8	66.7	M+FA-H	C15H12O4	0.00589014	1.01918	0.028508	0.0654964	0.24516	1.18522	669529	564897	658953	647292	702343	540153	536996	617541
12.80_590.4177n	613.407	12.7961	pos	DG(PGJ2/0:0/i-12:0)	HMDB0298377						OEVCGTIAOKLOAU-CUMIYFGBSA-N	Unclassified	Unclassified	Unclassified	*	42.1	21.1	M+NH4, M+Na	C35H58O7	-0.903361	1.37657	0.0020198	0.00831391	0.246847	1.18661	1.08152e+06	911439	1.10272e+06	1.04662e+06	1.09523e+06	942063	904166	888089
13.13_667.5012n	650.498	13.1273	pos	GlcCer(d14:2(4E,6E)/18:1(9Z))			LMSP0501AA54				RILFOXLOLKEBJU-HLGTVBCPSA-N	Lipids and lipid-like molecules	Sphingolipids	Neutral glycosphingolipids	*	37.4	0	M+H-H2O, M+H	C38H69NO8	-1.61716	1.91873	0.00577459	0.0185872	0.248726	1.18816	2.14386e+06	1.80436e+06	2.22868e+06	2.0927e+06	2.11021e+06	1.82994e+06	1.86896e+06	1.71417e+06
12.30_337.3095m/z	337.309	12.2961	pos	Polypropylene	HMDB0255988						NSYDMBURIUSUDH-UHFFFAOYSA-N	Lipids and lipid-like molecules	Fatty Acyls	Fatty acids and conjugates	*	48.4	48.4	M+H-H2O	C22H42O3	-1.85082	1.30687	0.00096862	0.00470342	0.249908	1.18913	953326	801699	944271	983970	931737	809587	808924	786587
9.45_370.1417n	393.131	9.4475	pos	beta,beta-Dimethylacrylshikonin	HMDB0245673				32465		BATBOVZTQBLKIL-UHFFFAOYSA-N	Benzenoids	Naphthalenes	Naphthoquinones	*	45.2	31	M+H, M+Na	C21H22O6	0.0498402	1.60933	0.000213296	0.00150265	0.252129	1.19096	1.41404e+06	1.18731e+06	1.42891e+06	1.39796e+06	1.41526e+06	1.19198e+06	1.15888e+06	1.21108e+06
9.36_253.0872m/z	253.087	9.36373	neg	Chalcone	HMDB0003066	3342		C15589	637760	94-41-7	DQFBYFPFKXHELB-VAWYXSNFSA-N	Phenylpropanoids and polyketides	Linear 1,3-diarylpropanoids	Chalcones and dihydrochalcones	*	42.7	16	M+FA-H	C15H12O	0.964078	1.48691	0.0297432	0.0677809	0.253646	1.19222	1.38623e+06	1.16273e+06	1.47252e+06	1.3965e+06	1.28966e+06	1.24011e+06	1.15187e+06	1.09621e+06
6.70_629.1305m/z	629.131	6.70348	neg	Neomangiferin	HMDB0255526				76034218		VUWOVGXVRYBSGI-UHFFFAOYSA-N	Organoheterocyclic compounds	Benzopyrans	1-benzopyrans	*	36.8	0	M+FA-H	C25H28O16	-9.28431	1.35312	0.0218429	0.0529741	0.254823	1.19319	1.11521e+06	934648	1.20905e+06	1.08248e+06	1.05411e+06	945467	950782	907696
0.75_278.1231m/z	278.123	0.7457	pos	N-(1-Deoxy-1-fructosyl)proline	HMDB0038493	93171			131752381	29118-61-4	GSFRYAKUDPPHHG-MKSMHYHASA-N	Organic acids and derivatives	Carboxylic acids and derivatives	Amino acids, peptides, and analogues	***	69.8	81.6	M+H	C11H19NO7	-1.23273	1.85922	8.93783e-05	0.000789312	0.257557	1.19545	1.84264e+06	1.54137e+06	1.87119e+06	1.83526e+06	1.82146e+06	1.53214e+06	1.56447e+06	1.52751e+06
10.49_397.2023m/z	397.202	10.4873	neg	Taprostene	HMDB0258722				53393945		ZLJOKYGJNOQXDP-UHFFFAOYSA-N	Benzenoids	Benzene and substituted derivatives	Benzoic acids and derivatives	*	50.8	60	M-H	C24H30O5	0.713116	1.61244	0.00228231	0.00910585	0.260611	1.19799	1.41589e+06	1.18189e+06	1.45326e+06	1.41524e+06	1.37917e+06	1.18841e+06	1.22359e+06	1.13368e+06
10.86_563.2657m/z	563.266	10.8633	neg	3,8-Divinyl-2,7,12,18-tetramethyl-21H,22H,23H,24H-porphyrin-13,17-dipropanoic acid	HMDB0260018						YLWVQFBYKLFJMB-UJJXFSCMSA-N	Unclassified	Unclassified	Unclassified	*	43.8	29.4	M-H	C34H36N4O4	-1.19376	2.72278	0.017517	0.0443326	0.261142	1.19843	4.35208e+06	3.63149e+06	4.05304e+06	4.44623e+06	4.55697e+06	3.42524e+06	3.71765e+06	3.75158e+06
8.68_791.2350m/z	791.235	8.67632	neg	5-Hydroxy-8-(4-hydroxy-3,5-dimethoxyphenyl)-2,2-dimethyl-2H,6H-benzo[1,2-b:5,4-b']dipyran-6-one		49300	LMPK12110872		15486955		LJNMTAALHAPGLP-UHFFFAOYSA-N	Lipids and lipid-like molecules	Polyketides	Flavonoids	*	45.2	38.5	2M-H	C22H20O7	0.539772	1.15818	0.000877048	0.00436089	0.261772	1.19895	716630	597715	705133	721255	723503	619347	577788	596009
11.88_544.2817n	545.289	11.8785	pos	2-deoxy-20-hydroxyecdysone 22-phosphate		57626	LMST01010181		21122088		ZZFVYSIMDVDSAY-GLPVALQZSA-N	Lipids and lipid-like molecules	Steroids and steroid derivatives	Sterols	*	45.2	38.6	M+H, M+Na	C27H45O9P	2.95842	2.16382	0.000348842	0.00217724	0.263562	1.20044	2.46319e+06	2.05191e+06	2.46933e+06	2.49579e+06	2.42446e+06	2.0009e+06	2.10422e+06	2.05062e+06
11.14_279.1588m/z	279.159	11.1435	pos	Dibutyl phthalate	HMDB0033244	69881		C14214	3026	84-74-2	DOIRQSBPFJWKBE-UHFFFAOYSA-N	Benzenoids	Benzene and substituted derivatives	Benzoic acids and derivatives	*	47.2	40.2	M+H	C16H22O4	-1.07641	1.48706	0.000462361	0.00268138	0.266957	1.20327	1.15263e+06	957913	1.18621e+06	1.14744e+06	1.12423e+06	953460	954384	965896
10.44_577.2814m/z	577.281	10.4395	neg	Aristospan	HMDB0248600				633091		TZIZWYVVGLXXFV-UHFFFAOYSA-N	Lipids and lipid-like molecules	Steroids and steroid derivatives	Pregnane steroids	*	46.1	38.6	M+FA-H	C30H41FO7	-0.781893	1.45965	1.61767e-05	0.000230723	0.269922	1.20574	1.08358e+06	898679	1.08313e+06	1.08151e+06	1.08608e+06	901729	884625	909683
6.74_426.1652m/z	426.165	6.73512	pos	8-AHA-cAMP	HMDB0247415				1906		WCWLOZYNRVLFOG-UHFFFAOYSA-N	Nucleosides, nucleotides, and analogues	Purine nucleotides	Cyclic purine nucleotides	*	40	5.53	M+H-H2O	C16H26N7O6P	0.673202	1.6693	0.00146536	0.00646476	0.271144	1.20676	1.45153e+06	1.20283e+06	1.44209e+06	1.40196e+06	1.51055e+06	1.20966e+06	1.19638e+06	1.20245e+06
14.03_560.4666m/z	560.467	14.0275	pos	(5-D-ribonyl)hopane		53881	LMPR04000021		42608328		PLERURUWQNDFGU-KTYDMQJHSA-N	Lipids and lipid-like molecules	Prenol lipids	Hopanoids	*	45.5	30.6	M+NH4	C35H58O4	-1.42648	1.59248	0.00932136	0.0270575	0.277667	1.21223	1.36192e+06	1.12348e+06	1.37533e+06	1.41228e+06	1.29815e+06	1.19105e+06	1.1199e+06	1.0595e+06
8.87_317.1013m/z	317.101	8.86765	pos	6-Thioguanosine	HMDB0247107				232183		OTDJAMXESTUWLO-UHFFFAOYSA-N	Nucleosides, nucleotides, and analogues	Purine nucleosides	Unclassified	*	46.4	45.3	M+NH4	C10H13N5O4S	-4.54662	1.64881	0.00317544	0.0116785	0.278824	1.21321	1.40299e+06	1.15643e+06	1.32818e+06	1.42561e+06	1.45519e+06	1.14356e+06	1.16196e+06	1.16378e+06
9.87_947.5165m/z	947.516	9.86945	neg	PI(18:2(9Z,12Z)/6 keto-PGF1alpha)	HMDB0276680						KBZRGGKYYXLLER-SAKYDCCPSA-N	Unclassified	Unclassified	Unclassified	*	38.1	0	M-H	C47H81O17P	2.77722	1.50142	0.00205607	0.00843091	0.281777	1.21569	1.14157e+06	939027	1.138e+06	1.15136e+06	1.13534e+06	993904	901844	921333
11.28_359.2187m/z	359.219	11.2808	pos	Prostaglandin C1	HMDB0060104	36209	LMFA03010160	C04686	5280715		PUIBPGHAXSCVRF-QHFGJBOXSA-N	Lipids and lipid-like molecules	Fatty Acyls	Eicosanoids	*	43	21.6	M+Na	C20H32O4	-1.58667	1.16042	0.000580233	0.00318966	0.282808	1.21656	667411	548605	669202	679208	653824	547124	565635	533055
14.01_497.3981m/z	497.398	14.0089	pos	(-)-Pellynol A			LMFA05000739		11799453		XZPARIIPCPBWHJ-VTHIMXSSSA-N	Lipids and lipid-like molecules	Fatty Acyls	Fatty alcohols	*	51.7	63.4	M+H	C33H52O3	-1.67077	2.08082	0.00377987	0.0133742	0.286627	1.21979	2.19009e+06	1.79547e+06	2.16737e+06	2.23072e+06	2.17219e+06	1.89837e+06	1.68399e+06	1.80406e+06
9.74_609.2709m/z	609.271	9.74497	neg	Capsicum annuum Fluorescent chlorophyll catabolite	HMDB0035528	90808			15330925		ULSSSZOYSMVFIJ-YCNYHXFESA-N	Organoheterocyclic compounds	Tetrapyrroles and derivatives	Unclassified	***	58.1	44.8	M-H2O-H	C35H40N4O7	-1.47866	1.24034	0.0003513	0.00219065	0.294566	1.22652	731783	596636	748668	725246	721437	582087	596560	611261
10.14_435.2964m/z	435.296	10.1379	neg	Ile-Ile-Ile-Pro	HMDB0304800	162431			18295197		OCEZPDBEDULORM-UHFFFAOYSA-N	Organic acids and derivatives	Carboxylic acids and derivatives	Amino acids, peptides, and analogues	*	39.2	3.76	M-H2O-H	C23H42N4O5	-2.70796	1.10434	0.000106842	0.000898556	0.297383	1.22891	571187	464791	561488	576087	575987	468708	454877	470787
9.36_449.1246m/z	449.125	9.36373	neg	Calomelanol B		52327	LMPK12120524		15837975		HGMBLMAQBAQIBW-UHFFFAOYSA-N	Lipids and lipid-like molecules	Polyketides	Flavonoids	*	53.3	71.6	M+FA-H	C24H20O6	1.01615	1.75015	0.000575716	0.00317122	0.299222	1.23048	1.44271e+06	1.17247e+06	1.46851e+06	1.45826e+06	1.40135e+06	1.16803e+06	1.2046e+06	1.14479e+06
8.30_248.1407n	249.148	8.30148	pos	Micheliolide	HMDB0254704				322515		RDJAFOWISVMOJY-UHFFFAOYSA-N	Organoheterocyclic compounds	Lactones	Gamma butyrolactones	***	55.3	61.4	M+H-H2O, M+H	C15H20O3	-2.02325	1.99119	4.83833e-05	0.000505906	0.299858	1.23102	1.83784e+06	1.49293e+06	1.84514e+06	1.82875e+06	1.83962e+06	1.51299e+06	1.45737e+06	1.50844e+06
11.08_567.1645m/z	567.165	11.0826	pos	Physalin L	HMDB0034341			C01692			CUSXWWXXAPEFHY-UHFFFAOYSA-N	Organic oxygen compounds	Organooxygen compounds	Carbonyl compounds	*	38.3	0	M+K	C28H32O10	3.42814	1.19541	0.00293621	0.0109982	0.301936	1.2328	685395	555967	705038	703483	647664	567368	544447	556086
10.50_316.2609n	299.258	10.4994	pos	(+)-15,16-Dihydroxyoctadecanoic acid	HMDB0031008	74574	LMFA02000174		5312766		LSFLNLHTOKKPHT-UHFFFAOYSA-N	Lipids and lipid-like molecules	Fatty Acyls	Fatty acids and conjugates	***	49.6	49.1	M+H-H2O, M+H	C18H36O4	-1.48082	1.32892	0.0011325	0.00528702	0.304015	1.23458	826702	669625	841817	808796	829493	693117	638560	677196
11.80_531.2737m/z	531.274	11.802	pos	LysoPG(18:2(9Z,12Z)/0:0)	HMDB0240600	80002	LMGP04050014		52927437	2093174-30-0	VEEHTGYBVMTAAF-RFFZIGDUSA-N	Lipids and lipid-like molecules	Glycerophospholipids	Glycerophosphoglycerols	**	56.2	0.076	M+Na	C24H45O9P	8.5235	2.85926	6.42915e-05	0.000621818	0.308077	1.23806	3.70162e+06	2.98986e+06	3.66819e+06	3.73722e+06	3.69944e+06	2.92849e+06	3.05232e+06	2.98878e+06
11.54_589.2818m/z	589.282	11.5407	neg	Dapholosericin A			LMPR0104330008				FJJHBJZIWNYYTJ-KEZDBXLXSA-N	Lipids and lipid-like molecules	Prenol lipids	Isoprenoids	*	47.7	50.7	M-H2O-H	C35H44O9	1.86503	1.08044	0.00015624	0.00119059	0.308911	1.23877	529293	427272	540963	528730	518185	421595	427289	432933
8.64_257.0723m/z	257.072	8.64282	neg	Meisoindigo	HMDB0254414				126274		XZYXCQXTKOYHGK-UHFFFAOYSA-N	Organoheterocyclic compounds	Indoles and derivatives	N-alkylindoles	*	39	6.89	M-H2O-H	C17H12N2O2	0.82837	2.44902	0.00703907	0.0217332	0.30921	1.23903	2.88945e+06	2.33203e+06	2.86789e+06	2.92076e+06	2.87969e+06	2.1174e+06	2.46549e+06	2.41319e+06
9.00_442.1965n	425.193	9.00475	pos	PG(6:0/6:0)		40861	LMGP04010030		9547124		CNAHGDCINXNHER-JKSUJKDBSA-N	Lipids and lipid-like molecules	Glycerophospholipids	Glycerophosphoglycerols	*	39.3	4.48	M+H-H2O, M+Na, M+H	C18H35O10P	-0.749464	1.34178	0.00662325	0.0207456	0.310078	1.23977	863746	696696	888484	902154	800601	706432	687800	695857
8.30_265.1447m/z	265.145	8.30443	neg	4'-Dihydroabscisic acid	HMDB0039516	94084			13629011	84026-26-6	MWGXQVSTMXPXIW-WEYXYWBQSA-N	Lipids and lipid-like molecules	Prenol lipids	Sesquiterpenoids	*	57.2	89.4	M-H	C15H22O4	0.520477	2.15038	0.000218406	0.00152893	0.314596	1.24366	2.06631e+06	1.66147e+06	2.09593e+06	2.08263e+06	2.02038e+06	1.63741e+06	1.7046e+06	1.64242e+06
8.62_703.3077m/z	703.308	8.62308	pos	Ritonavir	HMDB0014646	321617		C07240	392622	155213-67-5	NCDNCNXCDXHOMX-XGKFQTDJSA-N	Organic acids and derivatives	Carboxylic acids and derivatives	Amino acids, peptides, and analogues	*	37	0.0247	M+H-H2O	C37H48N6O5S2	-2.52205	2.63931	0.0169747	0.0432721	0.316633	1.24542	3.4329e+06	2.75642e+06	3.45122e+06	3.69296e+06	3.15452e+06	2.85568e+06	2.61533e+06	2.79825e+06
10.42_337.2355m/z	337.235	10.4231	pos	Prostaglandin B1	HMDB0002982	408	LMFA03010131	C00959	5280388	13345-51-2	YBHMPNRDOVPQIN-VSOYFRJCSA-N	Lipids and lipid-like molecules	Fatty Acyls	Eicosanoids	***	49.3	48.2	M+H	C20H32O4	-5.58997	2.94705	2.10871e-05	0.00027762	0.321062	1.24925	3.7787e+06	3.02478e+06	3.83139e+06	3.75154e+06	3.75318e+06	3.05662e+06	3.02819e+06	2.98952e+06
7.28_191.0716m/z	191.072	7.28452	neg	10-Hydroxy-2-oxabicyclo[6.2.2]dodeca-1(10),8,11-trien-3-one	HMDB0255348				53867391		HASACTZYOHWROP-UHFFFAOYSA-N	Benzenoids	Phenols	1-hydroxy-4-unsubstituted benzenoids	*	56	82.4	M-H	C11H12O3	1.01527	1.60472	0.00742918	0.0226809	0.322526	1.25052	1.19752e+06	957618	1.19485e+06	1.18089e+06	1.21682e+06	910856	910955	1.05104e+06
9.15_597.1410m/z	597.141	9.1541	neg	7-Hydroxy-3-methoxy-1-primeverosyloxyxanthone	HMDB0033770	89523			14162678	85754-76-3	MWZPGBNWDUPMFG-UHFFFAOYSA-N	Organoheterocyclic compounds	Benzopyrans	1-benzopyrans	*	36.9	0	M+FA-H	C25H28O14	-9.19703	2.30031	0.0124254	0.033895	0.324695	1.2524	2.50242e+06	1.9981e+06	2.47214e+06	2.62085e+06	2.41427e+06	2.16763e+06	2.00239e+06	1.82428e+06
10.64_325.2732m/z	325.273	10.6366	pos	14,15-EE-8(Z)-E		45269			35028463	519038-93-8	FFYIZOYJCCKMDJ-FHLMBLHRSA-N	Unclassified	Unclassified	Unclassified	*	44.6	28.2	M+H	C20H36O3	-1.51418	2.08758	0.000186329	0.0013574	0.325946	1.25349	1.88445e+06	1.50336e+06	1.91676e+06	1.83785e+06	1.89873e+06	1.47242e+06	1.5256e+06	1.51207e+06
10.22_416.2779n	455.241	10.2249	pos	Agaric acid		315818			12629		HZLCGUXUOFWCCN-UHFFFAOYSA-N	Unclassified	Unclassified	Unclassified	*	38.3	0	M+H-H2O, M+K	C22H40O7	1.17089	1.12112	0.000367788	0.00226715	0.328787	1.25596	542185	431691	540514	554489	531552	427751	421447	445874
9.20_293.2106m/z	293.211	9.20287	pos	12-oxo-PDA	HMDB0301804	63360	LMFA02010001	C01226	5280411	85551-10-6	PMTMAFAPLCGXGK-JMTMCXQRSA-N	Lipids and lipid-like molecules	Fatty Acyls	Eicosanoids	*	57.2	90.7	M+H	C18H28O3	-1.72839	4.80744	4.49984e-05	0.000480141	0.33005	1.25706	9.82966e+06	7.81959e+06	9.62468e+06	9.97027e+06	9.89404e+06	7.84539e+06	7.80091e+06	7.81247e+06
8.58_381.0594m/z	381.059	8.5795	neg	Bisphenol AF	HMDB0249276	69985		C14350	73864	1478-61-1	ZFVMWEVVKGLCIJ-UHFFFAOYSA-N	Benzenoids	Benzene and substituted derivatives	Diphenylmethanes	*	37.8	0	M+FA-H	C15H10F6O2	8.06878	1.02943	0.00216447	0.00874677	0.332037	1.25879	463324	368071	486143	439598	464231	369643	370054	364516
9.52_389.1035m/z	389.103	9.52237	neg	Sanaganone		48494	LMPK12110058		2802240		FVPDHIHSSUEMOI-UHFFFAOYSA-N	Lipids and lipid-like molecules	Polyketides	Flavonoids	*	49.5	51.9	M+FA-H	C22H16O4	1.19635	1.10471	0.000174889	0.0012968	0.332973	1.25961	517859	411128	522625	527757	503196	406052	414510	412821
9.11_419.1483m/z	419.148	9.11142	pos	Macrophyllol A (flavone)		53131	LMPK12140654		42608112		JPVGMUKLJFGCKP-FQEVSTJZSA-N	Lipids and lipid-like molecules	Polyketides	Flavonoids	*	54.9	83.5	M+H-H2O	C25H24O7	-1.31388	1.5856	0.00100089	0.00482358	0.337373	1.26345	1.07059e+06	847349	1.08684e+06	1.06914e+06	1.05578e+06	895969	821719	824357
7.56_591.2557m/z	591.256	7.56155	pos	Sarcoehrendin B			LMFA03010223		102584767		UDXSBDAXYCWEFW-ZIQALQBSSA-N	Lipids and lipid-like molecules	Fatty Acyls	Eicosanoids	*	38.9	0	M+K	C29H44O10	-1.57381	1.1601	0.0123013	0.0336265	0.338376	1.26433	613198	484997	640578	601296	597721	432683	508754	513555
12.25_396.3233n	397.331	12.2502	pos	FAHFA(10:0/3-O-14:1(7Z))			LMFA07090132				AJJVREIQAHBRRL-OWBHPGMISA-N	Lipids and lipid-like molecules	Fatty Acyls	Fatty esters	*	38	0	M+H, M+Na	C24H44O4	-1.70542	1.10674	0.00206945	0.00847106	0.339379	1.26521	525098	415028	502492	545584	527219	399141	430874	415068
12.64_300.2666n	299.259	12.6431	neg	7-Hydroxyoctadecanoic acid	HMDB0112181	35437	LMFA02000125		516995	3158-48-3	AROVHWXXFTUQIL-UHFFFAOYSA-N	Lipids and lipid-like molecules	Fatty Acyls	Fatty acids and conjugates	*	45.6	31	M+FA-H, 2M-H, M-H	C18H36O3	0.509349	1.00148	0.016865	0.0430389	0.341373	1.26696	461350	364139	503317	448174	432559	373487	378769	340160
5.67_472.1960m/z	472.196	5.66555	pos	Hydroxydesmthyl doxepin glucuronide	HMDB0060629				131769921		RECOUBTVNVWWDB-CAOOACKPSA-N	Organoheterocyclic compounds	Benzoxepines	Dibenzoxepines	*	50.8	65.5	M+H	C25H29NO8	-1.17645	1.09587	0.00235739	0.00933399	0.343496	1.26883	510515	402352	504250	506485	520809	432099	387000	387956
10.27_520.3042n	501.286	10.2652	neg	24,25-Diacetylvulgaroside	HMDB0041366	95771			85261348	172616-87-4	CQEKWFACITVTKT-UHFFFAOYSA-N	Lipids and lipid-like molecules	Prenol lipids	Sesterterpenoids	**	58	11.2	M-H2O-H, M-H	C29H44O8	1.10404	1.08166	0.000799765	0.00406032	0.345586	1.27067	486207	382639	500393	466980	491248	390548	372261	385109
10.33_338.2451n	361.234	10.3317	pos	ent-3alpha,14alpha,16beta,17-tetrahydroxyatisane			LMPR0104150008				AZNFYXDEPQETKE-PWDDSECPSA-N	Lipids and lipid-like molecules	Prenol lipids	Isoprenoids	*	51.9	65.1	M+H, M+Na, M+H-H2O	C20H34O4	-1.90357	12.377	0.000157223	0.00119474	0.346885	1.27181	6.26321e+07	4.92464e+07	6.36067e+07	6.28243e+07	6.14654e+07	4.86233e+07	5.0713e+07	4.8403e+07
12.08_308.2346n	309.242	12.0805	pos	Annosquamosin B	HMDB0031379	87632			51136563	177742-56-2	NICDFCNOCPZHTJ-UHFFFAOYSA-N	Lipids and lipid-like molecules	Prenol lipids	Diterpenoids	*	53.5	72.2	M+H, M+Na	C19H32O3	-1.60813	12.0472	4.60793e-06	0.000101245	0.348119	1.2729	5.86571e+07	4.60815e+07	5.85098e+07	5.88401e+07	5.86215e+07	4.66389e+07	4.54081e+07	4.61975e+07
10.50_655.3234m/z	655.323	10.4994	pos	20-F4t-NeuroP		985581	LMFA04010138		131840458		CJWASNYUTHNACM-RIUMACHSSA-N	Lipids and lipid-like molecules	Fatty Acyls	Docosanoids	*	39.2	0	M+K	C35H52O9	-1.46431	1.30597	0.0116824	0.0322578	0.348465	1.27321	755954	593740	755008	809825	703028	611672	553431	616118
9.48_645.4355m/z	645.436	9.47587	neg	DG(22:5(4Z,7Z,10Z,13Z,19Z)-O(16,17)/i-12:0/0:0)	HMDB0298482						BGOGWLBNTOLJJO-YSPKKWQCSA-N	Unclassified	Unclassified	Unclassified	*	40.4	11	M+FA-H	C37H60O6	-2.76555	1.80132	0.000653684	0.00350145	0.348825	1.27352	1.33403e+06	1.04751e+06	1.34071e+06	1.27946e+06	1.3819e+06	1.04519e+06	1.04737e+06	1.04996e+06
8.39_500.2176m/z	500.218	8.39288	pos	STROPHANTHIDIN SEMICARBAZIDE		44254			16725077		GFJQQPYCTIQFPJ-LGJNPRDNSA-N	Unclassified	Unclassified	Unclassified	*	37.4	0	M+K	C24H35N3O6	3.92521	1.30809	0.00808303	0.0241884	0.350321	1.27484	741123	581344	777112	720711	725546	557523	635631	550877
5.82_345.2284m/z	345.228	5.8248	neg	9-hydroperoxy-12,13-dihydroxy-10-octadecenoic acid		74455	LMFA02000107		5282863		XKOSMZYONOMNMT-BUHFOSPRSA-N	Lipids and lipid-like molecules	Fatty Acyls	Octadecanoids	*	44.2	25.1	M-H	C18H34O6	0.487274	2.18947	0.000229541	0.00158714	0.354228	1.2783	1.92822e+06	1.50842e+06	1.99401e+06	1.90006e+06	1.89058e+06	1.49908e+06	1.51512e+06	1.51106e+06
10.03_513.2451m/z	513.245	10.0267	pos	PI(13:0/0:0)			LMGP06050001				QGSQXOJTKFYHRK-FBYKMOGESA-N	Lipids and lipid-like molecules	Glycerophospholipids	Glycerophosphoinositols	*	38.1	0	M+H-H2O	C22H43O12P	-1.5469	1.14202	0.00357658	0.0128186	0.354505	1.27855	544742	426063	551967	568788	513470	441544	430091	406555
5.87_346.2349n	369.224	5.86993	pos	oscr#20			LMFA13040084		86289780		HTPFVTWQRWJPNG-BVIKNXMNSA-N	Lipids and lipid-like molecules	Fatty Acyls	Fatty acyl glycosides	*	42.8	20.2	M+H-H2O, M+NH4, M+Na	C18H34O6	-1.87352	3.18938	1.6756e-05	0.000235294	0.358883	1.28243	4.00761e+06	3.125e+06	3.97248e+06	3.99396e+06	4.05638e+06	3.09834e+06	3.17699e+06	3.09969e+06
11.42_578.2874n	561.284	11.4186	pos	PKODiA-PA			LMGP20070008		134812497		FRSACBBYZYDGRH-UPCAWOEVSA-N	Lipids and lipid-like molecules	Glycerophospholipids	Oxidized glycerophospholipids	*	40.9	16.3	M+H-H2O, M+Na	C27H47O11P	3.04389	2.62963	0.000186958	0.00135979	0.35896	1.2825	2.74581e+06	2.14098e+06	2.79712e+06	2.7598e+06	2.68052e+06	2.18583e+06	2.15303e+06	2.08409e+06
12.08_310.2409n	311.248	12.0805	pos	4,4'-Methylenebis(2,6-diethylaniline)		320223			83656		NWIVYGKSHSJHEF-UHFFFAOYSA-N	Unclassified	Unclassified	Unclassified	*	37	0	M+H, M+Na	C21H30N2	0.132638	1.74378	2.92148e-05	0.000351261	0.36172	1.28496	1.19142e+06	927209	1.18996e+06	1.20726e+06	1.17706e+06	939623	910035	931971
9.72_682.3498n	665.346	9.72185	pos	Delartine	HMDB0250976						XLTANAWLDBYGFU-UHFFFAOYSA-N	Lipids and lipid-like molecules	Steroids and steroid derivatives	Steroid lactones	*	37.9	0	M+H-H2O, M+H	C37H50N2O10	4.73789	1.28844	0.00236354	0.00935314	0.36305	1.28614	671881	522400	659416	670350	685878	509054	562447	495700
7.22_423.2349m/z	423.235	7.21758	pos	Nifekalant	HMDB0255595				101625661		XECRMKUDCPXAHD-UHFFFAOYSA-N	Benzenoids	Benzene and substituted derivatives	Phenylpropylamines	*	40.2	4.68	M+NH4	C19H27N5O5	-0.314961	2.10495	2.22117e-05	0.000288062	0.370522	1.29282	1.69846e+06	1.31376e+06	1.71295e+06	1.67845e+06	1.70398e+06	1.29511e+06	1.3064e+06	1.33978e+06
10.24_517.1851m/z	517.185	10.2402	pos	1-[6-[(3-Acetyl-2,4,6-trihydroxy-5-methylphenyl)methyl]-5,7-dihydroxy-2,2-dimethyl-1-benzopyran-8-yl]-3-phenyl-2-propen-1-one	HMDB0247787						DEZFNHCVIZBHBI-UHFFFAOYSA-N	Phenylpropanoids and polyketides	Diarylheptanoids	Linear diarylheptanoids	*	47.5	47	M+H	C30H28O8	-1.16806	1.2296	0.00572029	0.0184587	0.370593	1.29288	615986	476443	654408	624038	569511	474108	465193	490028
10.83_189.1636m/z	189.164	10.8349	pos	3-Methyl-4-(2,6,6-trimethyl-2-cyclohexen-1-yl)-3-buten-2-one	HMDB0031738	87909			5372174	127-51-5	JRJBVWJSTHECJK-PKNBQFBNSA-N	Lipids and lipid-like molecules	Prenol lipids	Sesquiterpenoids	***	60.7	62.2	M+H-H2O	C14H22O	-1.00516	1.21643	0.000147772	0.00114428	0.370996	1.29325	570076	440811	558795	572126	579307	427080	445879	449473
10.64_343.2838m/z	343.284	10.6366	pos	Medica 16	HMDB0254402	62960			121871	87272-20-6	HYSMCRNFENOHJH-UHFFFAOYSA-N	Lipids and lipid-like molecules	Fatty Acyls	Fatty acids and conjugates	*	48	45.7	M+H	C20H38O4	-1.52951	2.94301	1.6293e-05	0.000231636	0.37975	1.30112	3.24744e+06	2.49589e+06	3.28719e+06	3.24704e+06	3.20808e+06	2.51689e+06	2.51559e+06	2.45518e+06
8.48_391.1190m/z	391.119	8.48037	neg	Epicocconone	HMDB0251844				72376744		JKMBMIMLVFMXRW-UHFFFAOYSA-N	Organic oxygen compounds	Organooxygen compounds	Carbonyl compounds	*	53.9	78.7	M-H2O-H	C23H22O7	0.683126	1.39629	0.000442671	0.00259606	0.381034	1.30228	738922	567409	752479	727574	736714	574629	587933	539664
11.48_514.2925n	537.282	11.4797	pos	Ganoderic acid xi	HMDB0036308				131751952		PRJBNEAPLDQWLQ-LFIBNONCSA-N	Lipids and lipid-like molecules	Prenol lipids	Triterpenoids	*	38.6	1.84	M+H, M+NH4, M+Na	C30H42O7	-0.994166	1.85552	0.000253795	0.00171093	0.385039	1.3059	1.28802e+06	986312	1.31455e+06	1.25639e+06	1.29312e+06	966499	970610	1.02183e+06
11.65_434.3261m/z	434.326	11.6491	pos	(24S,25R)-25,26-epoxy-1alpha,24-dihydroxy-27-norvitamin D3 / (24S,25R)-25,26-epoxy-1alpha,24-dihydroxy-27-norcholecalciferol			LMST03020038		9547298		CKMUTKJMMMBQHA-ASSMWGRUSA-N	Lipids and lipid-like molecules	Steroids and steroid derivatives	Secosteroids	*	46.9	39.4	M+NH4	C26H40O4	-0.96424	1.48932	0.000749901	0.00387303	0.386703	1.3074	834603	638368	876503	818445	808860	637330	639830	637942
11.57_509.2880m/z	509.288	11.5722	pos	(25R)-12beta-acetyl-17alpha-hydroxyspirost-4-en-3-one			LMST01080099		21575012		HHCVYWVYZQZTGU-KFRJKGBGSA-N	Lipids and lipid-like molecules	Steroids and steroid derivatives	Sterols	*	48	48.1	M+Na	C29H42O6	1.25805	1.13702	0.000256781	0.00172928	0.389013	1.3095	479281	366004	490756	471842	475245	355865	379944	362203
8.55_347.1824m/z	347.182	8.54682	pos	(2R,5R)-2-[6-(Cyclopentylamino)-8-(methylamino)purin-9-yl]-5-(hydroxymethyl)oxolane-3,4-diol	HMDB0255318				44282903		ARVGZMRDUMAGBG-UHFFFAOYSA-N	Nucleosides, nucleotides, and analogues	Purine nucleosides	Unclassified	*	42.2	18.7	M+H-H2O	C16H24N6O4	-0.557369	1.02485	0.00536962	0.0175897	0.390708	1.31104	407532	310847	416175	386784	419637	295645	297666	339230
6.67_593.1305m/z	593.131	6.67092	neg	Maritimetin 6-(6''-p-coumarylglucoside)			LMPK12130011				JEBDJWVQHWVRFP-JLSFGLERSA-N	Lipids and lipid-like molecules	Polyketides	Flavonoids	*	53.2	69.6	M-H	C30H26O13	0.764724	1.7015	0.00873946	0.02572	0.39123	1.31151	1.14311e+06	871601	1.23346e+06	1.15316e+06	1.04273e+06	854310	864046	896448
10.30_535.1405m/z	535.141	10.296	neg	5-Hydroxy-2'-methoxyflavone		48518	LMPK12110082		688677		OHYPQURAHPKQEA-UHFFFAOYSA-N	Lipids and lipid-like molecules	Polyketides	Flavonoids	*	46.2	46.6	2M-H	C16H12O4	1.26065	2.46199	0.0242704	0.0575892	0.394756	1.31472	2.51541e+06	1.91326e+06	2.73858e+06	2.27801e+06	2.52963e+06	2.12597e+06	1.82315e+06	1.79067e+06
11.79_446.3260m/z	446.326	11.7868	pos	delta5-Convallamarogenin		84205	LMST01080048		9910474		ALTRINCJVPIQNK-NHIXJPGBSA-N	Lipids and lipid-like molecules	Steroids and steroid derivatives	Sterols	*	38.9	0	M+NH4	C27H40O4	-1.09955	1.16123	0.00047154	0.0027217	0.397495	1.31722	493072	374328	474066	495890	509260	375983	365211	381791
6.17_440.1698m/z	440.17	6.16583	pos	2-[[4-[(2-Amino-1-methyl-4-oxo-2,3-dihydropteridin-6-yl)methylamino]benzoyl]amino]pentanedioic acid	HMDB0257812				66631903		HFOZNJRVGYPELC-UHFFFAOYSA-N	Organic acids and derivatives	Carboxylic acids and derivatives	Amino acids, peptides, and analogues	*	45.4	36.1	M+H-H2O	C20H23N7O6	4.62067	1.30567	0.0113584	0.0315796	0.400208	1.3197	668298	506402	632713	715414	656766	522937	453649	542621
10.83_224.1774n	207.174	10.8349	pos	Goshuyic acid	HMDB0000560	34921	LMFA01030257		5312409	39039-37-7	HXHZGHRLVRFQDR-HZJYTTRNSA-N	Lipids and lipid-like molecules	Fatty Acyls	Fatty acids and conjugates	***	63	58.8	M+H-H2O, M+H	C14H24O2	-0.91368	2.95636	2.37538e-06	6.7704e-05	0.407771	1.32663	3.07401e+06	2.31715e+06	3.05723e+06	3.09148e+06	3.07331e+06	2.2979e+06	2.3494e+06	2.30413e+06
11.35_462.2287n	443.211	11.3488	neg	SCHEMBL13960539	HMDB0257632				23533297		JKPWOPNZKYPRPZ-UHFFFAOYSA-N	Benzenoids	Benzene and substituted derivatives	Anilides	*	39.8	4.65	M-H2O-H, M-H	C26H30N4O4	4.3578	2.56261	0.00552486	0.0179737	0.408638	1.32743	2.45203e+06	1.8472e+06	2.42054e+06	2.30799e+06	2.62755e+06	1.74713e+06	1.84036e+06	1.95409e+06
7.62_261.1457m/z	261.146	7.62267	pos	Geranyl acetoacetate	HMDB0038256	92981	LMFA07010896		54611954	10032-00-5	RYILZWKGLGVPOC-WQLSENKSSA-N	Lipids and lipid-like molecules	Fatty Acyls	Fatty alcohol esters	*	43.3	21.6	M+Na	C14H22O3	-1.73651	1.08876	0.000348696	0.00217671	0.41377	1.33216	417414	313336	430062	403448	418733	308728	323378	307901
8.37_327.2180m/z	327.218	8.36718	neg	9-epi-9-F1t-PhytoP		985562	LMFA02030011		122367191		GKBLNJXQDMHILB-DDGADJJWSA-N	Lipids and lipid-like molecules	Fatty Acyls	Octadecanoids	*	48.2	48	M-H	C18H32O5	0.942133	1.01232	0.000265836	0.00177276	0.414378	1.33272	359850	270011	372428	356263	350860	263294	271126	275614
11.96_396.2885n	419.278	11.9557	pos	MG(0:0/20:3(6,8,11)-OH(5)/0:0)	HMDB0260564						APZFKAJBLBCEFG-YIAAKVKQSA-N	Unclassified	Unclassified	Unclassified	*	53.9	77.9	M+H-H2O, M+Na	C23H40O5	2.22238	1.76153	0.000110444	0.000920545	0.417295	1.33542	1.078e+06	807238	1.05839e+06	1.10925e+06	1.06637e+06	790567	814702	816444
7.00_352.1538m/z	352.154	7.00097	pos	Gardiquimod	HMDB0252643				44592366		FHJATBIERQTCTN-UHFFFAOYSA-N	Organoheterocyclic compounds	Quinolines and derivatives	Imidazoquinolines	*	46.4	36.9	M+K	C17H23N5O	1.1541	2.1626	8.07876e-05	0.000730178	0.418001	1.33607	1.62029e+06	1.21273e+06	1.63164e+06	1.63126e+06	1.59798e+06	1.24509e+06	1.17023e+06	1.22285e+06
11.10_565.1514m/z	565.151	11.0959	neg	4-Nitrophenyl 4-[bis(2H-1,3-benzodioxol-5-yl)(hydroxy)methyl]piperidine-1-carboxylate	HMDB0253749	45471			25021165	1101854-58-3	SEGYOKHGGFKMCX-UHFFFAOYSA-N	Organoheterocyclic compounds	Benzodioxoles	Unclassified	*	37.4	0	M+FA-H	C27H24N2O9	9.65293	1.11887	0.000326129	0.00207047	0.419067	1.33706	435886	326002	426509	442862	438285	336809	331323	309875
9.43_738.4789m/z	738.479	9.43227	pos	Mitemcinal	HMDB0254757				20584683		BELMMAAWNYFCGF-UHFFFAOYSA-N	Organic oxygen compounds	Organooxygen compounds	Carbohydrates and carbohydrate conjugates	*	38.1	0	M+H-H2O	C40H69NO12	0.29484	1.71505	0.000279801	0.00184438	0.423537	1.34121	1.01363e+06	755757	979920	1.01613e+06	1.04484e+06	759744	771753	735773
10.85_340.2616n	339.254	10.8466	neg	PGF2alpha alcohol			LMFA03010113		5283100		QYBXRFWLQYXAPC-LFZNYWNYSA-N	Lipids and lipid-like molecules	Fatty Acyls	Eicosanoids	*	50.4	55.5	M-H, 2M-H	C20H36O4	0.673571	3.36832	0.00360265	0.0128913	0.426024	1.34353	4.03658e+06	3.00447e+06	3.99461e+06	3.92682e+06	4.1883e+06	2.70851e+06	3.119e+06	3.18589e+06
0.72_380.1545m/z	380.155	0.715183	pos	Catalpol		41152	LMPR0102070007	C09773	91520		LHDWRKICQLTVDL-PZYDOOQISA-N	Lipids and lipid-like molecules	Prenol lipids	Isoprenoids	*	38.7	0	M+NH4	C15H22O10	-1.60731	1.03173	0.000118928	0.000969612	0.426627	1.34409	362965	270046	367076	366267	355553	266074	264041	280022
9.58_411.1795m/z	411.18	9.58467	pos	9-Hydroxy-7-megastigmen-3-one glucoside	HMDB0040701	95175			131752911		NLPBBNGDXNHAJP-AATRIKPKSA-N	Lipids and lipid-like molecules	Fatty Acyls	Fatty acyl glycosides	*	47.3	47.7	M+K	C19H32O7	4.18081	1.96129	2.60639e-05	0.000323396	0.428021	1.34539	1.3011e+06	967086	1.30033e+06	1.27514e+06	1.32783e+06	967694	969558	964005
8.56_354.2398n	377.229	8.56213	pos	Troxilin B3	HMDB0001965	36371	LMFA03090004	C14811	5283210		GOHNIXDAQODZKP-OZPSOFALSA-N	Lipids and lipid-like molecules	Fatty Acyls	Eicosanoids	**	59	5.9	M+H, M+Na	C20H34O5	-2.2671	1.69299	0.00212928	0.00864711	0.429673	1.34693	1.00106e+06	743215	1.0086e+06	1.0575e+06	937074	743280	724758	761607
10.33_519.3320n	520.339	10.3317	pos	LysoPC(0:0/18:2(9Z,12Z))	HMDB0061700				71768169	27304-12-7	LSUXCWJOIAWGOU-FTJOPAKQSA-N	Lipids and lipid-like molecules	Glycerophospholipids	Glycerophosphocholines	***	70.8	76.9	M+H, M+Na	C26H50NO7P	-0.949259	3.33708	0.000620075	0.00335972	0.430286	1.3475	3.8122e+06	2.82909e+06	3.96055e+06	3.78277e+06	3.69329e+06	2.74803e+06	2.95372e+06	2.78552e+06
9.19_310.2147n	309.207	9.18528	neg	15,16-dihydrosacrolide A			LMFA07040156		132571558		JJQOCZNUTZIGAX-RCKIBTJTSA-N	Lipids and lipid-like molecules	Fatty Acyls	Fatty esters	*	56.9	87.9	M-H2O-H, 2M-H, M-H, M+FA-H	C18H30O4	0.986887	4.63771	0.000337636	0.0021245	0.431372	1.34852	7.30629e+06	5.41802e+06	7.0825e+06	7.28833e+06	7.54803e+06	5.26247e+06	5.59443e+06	5.39717e+06
0.87_134.0578n	117.054	0.868067	pos	Deoxyribose	HMDB0003224			C01801	22833604		PDWIQYODPROSQH-WISUUJSJSA-N	Organic oxygen compounds	Organooxygen compounds	Carbohydrates and carbohydrate conjugates	***	60.1	38.8	M+H-H2O, M+H	C5H10O4	-0.941466	1.20011	0.00868936	0.0256002	0.431817	1.34893	521898	386897	512883	525827	526984	331663	409028	420001
11.88_325.2732m/z	325.273	11.8785	pos	1,2-Ethanediol monoricinoleate	HMDB0252073				3084042		XLMXUUQMSMKFMH-UHFFFAOYSA-N	Lipids and lipid-like molecules	Fatty Acyls	Fatty alcohols	***	60.2	71.2	M+H-H2O	C20H38O4	-1.58509	4.95019	1.72393e-05	0.000240272	0.432764	1.34982	8.20433e+06	6.0781e+06	8.14409e+06	8.14407e+06	8.32482e+06	6.18224e+06	6.09005e+06	5.96202e+06
4.72_173.0819m/z	173.082	4.72032	neg	Suberic acid	HMDB0000893	4243	LMFA01170001	C08278	10457	505-48-6	TYFQFVWCELRYAO-UHFFFAOYSA-N	Lipids and lipid-like molecules	Fatty Acyls	Fatty acids and conjugates	***	68.7	89.4	M-H	C8H14O4	-0.154938	1.56253	3.15844e-05	0.000371562	0.435085	1.35199	814981	602801	813723	830667	800554	592691	605075	610636
10.27_525.2820m/z	525.282	10.2706	pos	PG-PA			LMGP20070016		134812504		VTNGUBNJWZUCLT-OAQYLSRUSA-N	Lipids and lipid-like molecules	Glycerophospholipids	Oxidized glycerophospholipids	*	38.7	0	M+H	C24H45O10P	-0.654342	1.90031	0.000418959	0.00249204	0.437171	1.35395	1.21478e+06	897216	1.2385e+06	1.15935e+06	1.2465e+06	889761	885507	916379
7.22_240.1722n	263.161	7.21758	pos	8-hydroxy-3Z,5Z-tetradecadienoic acid			LMFA01050598		101170776		URAJSOLJUHSVKY-VVRUXRSYSA-N	Lipids and lipid-like molecules	Fatty Acyls	Fatty Acids and Conjugates	*	49.4	51.6	M+H-H2O, M+Na, M+H	C14H24O3	-1.42802	3.66168	7.9982e-05	0.000726043	0.439779	1.3564	4.4448e+06	3.27691e+06	4.43574e+06	4.357e+06	4.54164e+06	3.20196e+06	3.36261e+06	3.26617e+06
12.55_277.2158m/z	277.216	12.5517	pos	5-Heptyl-2-furanheptanoic acid	HMDB0112093		LMFA01150041		101929482		DIQFORWONKLMOZ-UHFFFAOYSA-N	Lipids and lipid-like molecules	Fatty Acyls	Fatty acids and conjugates	***	58.4	76.8	M+H-H2O	C18H30O3	-1.51039	9.71191	6.25893e-05	0.00060934	0.44062	1.35719	3.11938e+07	2.29841e+07	3.1473e+07	3.04125e+07	3.16957e+07	2.25358e+07	2.30101e+07	2.34064e+07
11.60_622.3133n	623.321	11.6033	pos	PI(20:3(8Z,11Z,14Z)/0:0)			LMGP06050021				LBUGPTQSMSJVAG-XPKIYXIUSA-N	Lipids and lipid-like molecules	Glycerophospholipids	Glycerophosphoinositols	***	52.7	32.4	M+H, M+Na	C29H51O12P	2.46643	2.07145	7.42447e-05	0.000687694	0.442895	1.35933	1.4138e+06	1.04007e+06	1.45259e+06	1.38849e+06	1.40033e+06	1.05879e+06	1.02262e+06	1.03881e+06
12.64_428.2922n	451.281	12.6362	pos	(23R,25S)-25-hydroxyvitamin D3 26,23-lactone / (23R,25S)-25-hydroxycholecalciferol 26,23-lactone		42056	LMST03020117		9547363		IJNDMZIDDKVXHR-HIPAYCOGSA-N	Lipids and lipid-like molecules	Steroids and steroid derivatives	Secosteroids	*	52.8	83.2	M+H, M+Na, M+NH4	C27H40O4	-0.978053	1.33662	0.00446632	0.0152403	0.452646	1.36855	606948	443498	599882	584943	636019	491264	421309	417919
11.56_635.3234m/z	635.323	11.5591	neg	Stelleracin D			LMPR0104330014		71712660		LJMGPHPBWGVOEW-YGBGHXOCSA-N	Lipids and lipid-like molecules	Prenol lipids	Isoprenoids	*	46.7	43.8	M-H2O-H	C37H50O10	1.32554	1.64137	4.55367e-05	0.000483991	0.454304	1.37012	867488	633147	857997	872037	872430	622677	620824	655939
12.36_574.4438n	613.407	12.3579	pos	Glucosyl 25-hydroxyhexacosanoate			LMFA13010053		73242184		ATMCRTHCTLYXPM-CTGWYOPZSA-N	Lipids and lipid-like molecules	Fatty Acyls	Fatty acyl glycosides	*	38.4	0	M+H-H2O, M+K	C32H62O8	-1.15294	1.26435	0.00171765	0.00731741	0.455527	1.37128	528857	385665	504738	565965	515867	390919	387310	378767
12.83_579.3308m/z	579.331	12.8291	pos	4-Fluoro-N-methyl-L-phenylalanyl-N-methyl-L-valyl-3-(1,1-dimethylethyl)-N-ethyl-L-tyrosinamide	HMDB0245737				85327393		KSDWAJPUTRBIRR-UHFFFAOYSA-N	Organic acids and derivatives	Carboxylic acids and derivatives	Amino acids, peptides, and analogues	*	38.9	0	M+Na	C31H45FN4O4	-1.64785	1.8001	0.000480772	0.00276329	0.459415	1.37498	1.04607e+06	760784	1.08449e+06	1.00751e+06	1.0462e+06	787718	762381	732254
9.00_403.2112m/z	403.211	9.00475	pos	20-Cooh ltb4	HMDB0245561				72726445		OWRZLPFARZIZOG-UHFFFAOYSA-N	Lipids and lipid-like molecules	Fatty Acyls	Fatty acids and conjugates	**	39.6	0	M+Na	C21H32O6	5.43363	1.21111	1.72194e-05	0.00024009	0.465416	1.38072	461608	334325	462433	457976	464415	324653	340488	337834
13.14_562.4230n	585.412	13.143	pos	Campesteryl glucoside			LMST01031126		12895787		FWNZEKQVBDXWKA-NYENXMMQSA-N	Lipids and lipid-like molecules	Steroids and steroid derivatives	Sterols	*	44.1	29.3	M+NH4, M+Na	C34H58O6	-0.648259	1.22065	0.000827366	0.00417237	0.472852	1.38785	472243	340269	490801	469397	456530	360646	335313	324849
10.30_355.2475m/z	355.247	10.3011	pos	11,12,15-TriHETRE	HMDB0010170	61544	LMFA03050023		53480356		PBCZCSXKHMNACJ-RWEAINGASA-N	Lipids and lipid-like molecules	Fatty Acyls	Eicosanoids	***	64.1	57.2	M+H	C20H34O5	-1.2007	2.44854	1.40595e-05	0.000210924	0.476044	1.39092	1.85072e+06	1.33057e+06	1.88639e+06	1.84936e+06	1.81642e+06	1.33521e+06	1.32556e+06	1.33095e+06
10.85_341.2683m/z	341.268	10.8501	pos	11-deoxy-PGF1a			LMFA03010068		5283069		HYBPXYQCXNOTFK-DUSCRHDRSA-N	Lipids and lipid-like molecules	Fatty Acyls	Eicosanoids	*	53	69.3	M+H	C20H36O4	-0.880259	4.98342	8.33225e-05	0.000746806	0.479178	1.39395	7.65762e+06	5.49347e+06	7.85461e+06	7.59958e+06	7.51869e+06	5.6516e+06	5.35502e+06	5.4738e+06
12.83_504.2757n	485.258	12.8258	neg	Ceanothine B	HMDB0029339				5855405		IDZLSIWTJUALRQ-NXVVXOECSA-N	Organic acids and derivatives	Carboxylic acids and derivatives	Amino acids, peptides, and analogues	*	38.8	0.00527	M-H2O-H, M-H	C29H36N4O4	4.05882	1.27699	0.0337608	0.0749989	0.481668	1.39636	587597	420807	509145	674365	579280	427908	454341	380172
9.58_469.1854m/z	469.185	9.58467	pos	2',4',4-Trihydroxy-3'-prenylchalcone 4'-O-glucoside			LMPK12120030		10096911		HNRQFWQDRYQVNP-BAOGALEJSA-N	Lipids and lipid-like molecules	Polyketides	Flavonoids	*	46.3	35.9	M+H-H2O	C26H30O9	-0.595224	2.10551	0.000404883	0.00242909	0.483395	1.39803	1.36873e+06	979042	1.34927e+06	1.32018e+06	1.43675e+06	974409	993615	969102
11.62_350.2451n	351.252	11.6186	pos	9-deoxy-9-methylene-PGE2		36129	LMFA03010058		5283059	61263-32-9	VKEJXDXJUFQESA-DLMPNJEASA-N	Lipids and lipid-like molecules	Fatty Acyls	Eicosanoids	*	50.6	60.6	M+H, M+Na	C21H34O4	-1.76924	1.34853	7.03734e-06	0.000132233	0.484436	1.39904	552702	395058	554550	559327	544230	399822	390561	394793
5.20_394.2164n	439.215	5.19782	neg	(6RS)-22-hydroxy-23,24,25,26,27-pentanorvitamin D3 6,19-sulfur dioxide adduct / (6RS)-22-hydroxy-23,24,25,26,27-pentanorcholecalciferol 6,19-sulfur dioxide adduct			LMST03020012		9547272		ZMPGFJMASMWZRK-RMZXUFQGSA-N	Lipids and lipid-like molecules	Steroids and steroid derivatives	Secosteroids	*	38	2.8	M-H, M+FA-H	C22H34O4S	-3.50141	1.09835	0.00142576	0.00632532	0.485971	1.40053	376592	268893	400003	372759	357013	273606	257840	275232
5.60_275.1613m/z	275.161	5.60207	pos	2,3-Dihydroabscisic alcohol	HMDB0040685	95160			131752905		JIXIFPSGUSMCIL-FNORWQNLSA-N	Lipids and lipid-like molecules	Prenol lipids	Sesquiterpenoids	**	59.1	21.1	M+Na	C15H24O3	-2.0342	1.74177	3.50215e-05	0.000401864	0.48957	1.40403	916305	652627	940104	909803	899008	647477	649354	661049
10.33_341.2591m/z	341.259	10.3317	pos	12,13 diHOME-(d4)		45820	LMFA02000234	C14829	42607288		CQSLTKIXAJTQGA-LZHWIENRSA-N	Lipids and lipid-like molecules	Fatty Acyls	Octadecanoids	*	38.5	0	M+Na	C18H30D4O4	-2.96172	1.45174	0.000224672	0.00156017	0.490969	1.40539	639510	455042	632803	622109	663618	455829	467790	441505
10.59_336.2295n	359.219	10.5909	pos	10-hydroxy-11S,12S-epoxy-5Z,8Z,14Z-eicosatrienoic acid	HMDB0062479						DWNBPRRXEVJMPO-OLCCVTJXSA-N	Lipids and lipid-like molecules	Fatty Acyls	Eicosanoids	***	55	30.7	M+NH4, M+Na	C20H32O4	-1.54265	3.47201	4.83103e-06	0.000104492	0.506641	1.42074	3.52708e+06	2.48257e+06	3.49585e+06	3.57612e+06	3.50927e+06	2.4844e+06	2.51473e+06	2.44857e+06
13.28_416.3151m/z	416.315	13.2777	pos	Benzotest	HMDB0258854				85694		YKNXICSCSYLTHK-UHFFFAOYSA-N	Lipids and lipid-like molecules	Steroids and steroid derivatives	Steroid esters	*	53.6	74.5	M+NH4	C26H38O3	-1.99494	1.20308	0.00534584	0.0175328	0.507485	1.42157	449244	316019	409616	461511	476604	341160	296055	310842
6.24_367.2085m/z	367.209	6.24413	pos	Cyclohexyladenosine	HMDB0250660				17891077		CHMUHOFITZIING-UHFFFAOYSA-N	Nucleosides, nucleotides, and analogues	Purine nucleosides	Unclassified	*	42.8	21.3	M+NH4	C16H23N5O4	-0.934062	1.15519	0.00249159	0.00973384	0.51461	1.42861	401026	280711	434708	376372	391999	286204	281782	274147
11.65_363.2888m/z	363.289	11.6491	pos	MG(20:3(11Z,14Z,17Z)/0:0/0:0)	HMDB0011575	62357			53480984		IKBDZTUBAQMHJD-RDNZRLETSA-N	Lipids and lipid-like molecules	Glycerolipids	Monoradylglycerols	*	44.2	26.5	M+H-H2O	C23H40O4	-1.493	1.36716	0.000179552	0.0013211	0.514824	1.42882	544536	381109	552354	523976	557277	382302	369454	391571
7.22_204.1512n	205.158	7.21758	pos	13-tetradecen-2,4-diyn-1-ol		36473	LMFA05000016		5283270		CENJVOWTHMJWMU-UHFFFAOYSA-N	Lipids and lipid-like molecules	Fatty Acyls	Fatty alcohols	*	50.1	54.3	M+H-H2O, M+H	C14H20O	-1.03456	1.49722	5.17451e-05	0.000529713	0.5174	1.43137	646999	452013	635324	642789	662885	447263	465257	443518
12.99_323.2939m/z	323.294	12.9927	pos	19-methyl-5Z,9Z-eicosadienoic acid		73672	LMFA01020226		5312318		UZWGJGWPRAVRBC-LRIZWFDKSA-N	Lipids and lipid-like molecules	Fatty Acyls	Fatty Acids and Conjugates	*	40.2	7.12	M+H	C21H38O2	-1.82575	1.37741	0.000565102	0.00312392	0.520183	1.43414	552604	385322	574105	522292	561415	396284	384570	375110
11.66_403.2816m/z	403.282	11.6644	pos	7b-Hydroxy-3-oxo-5b-cholanoic acid	HMDB0000541	5526			22833531	77060-26-5	UZRRNRRCPZZPNY-ZECRIGHZSA-N	Lipids and lipid-like molecules	Steroids and steroid derivatives	Bile acids, alcohols and derivatives	**	43.1	0	M+H	C25H38O4	-6.75136	1.85264	3.86289e-05	0.000430036	0.520301	1.43425	985334	687001	993379	960313	1.00231e+06	673371	686434	701197
11.51_607.3256m/z	607.326	11.5102	pos	Fulvestrant		45325			104741		VWUXBMIQPBEWFH-WCCTWKNTSA-N	Unclassified	Unclassified	Unclassified	*	49.5	60.2	M+H	C32H47F5O3S	2.8962	2.88106	0.000189797	0.0013762	0.52131	1.43526	2.39403e+06	1.66801e+06	2.47811e+06	2.31475e+06	2.38922e+06	1.70818e+06	1.6138e+06	1.68206e+06
5.85_367.2086m/z	367.209	5.85457	pos	oscr#19			LMFA13040085		86289779		CBFGNQUTSUMTTO-XIWSQWRSSA-N	Lipids and lipid-like molecules	Fatty Acyls	Fatty acyl glycosides	*	43.1	21.6	M+Na	C18H32O6	-1.39474	1.94791	1.64105e-05	0.000232587	0.52273	1.43667	1.08339e+06	754094	1.09938e+06	1.07841e+06	1.07237e+06	744507	742422	775353
5.16_317.0668m/z	317.067	5.16253	neg	Dihydroisorhamnetin	HMDB0037501	92378			56658060	55812-91-4	JWYULKXTGMJKKM-UHFFFAOYSA-N	Phenylpropanoids and polyketides	Flavonoids	O-methylated flavonoids	**	62.2	15.4	M-H	C16H14O7	0.334527	1.1229	6.04645e-06	0.00012042	0.526802	1.44073	357198	247928	358836	353551	359206	252733	242566	248485
10.53_303.2314m/z	303.231	10.5299	pos	Dimethandrolone	HMDB0251375				22559975		KVIKZOGGZHCGFH-UHFFFAOYSA-N	Lipids and lipid-like molecules	Steroids and steroid derivatives	Estrane steroids	**	54.4	0	M+H	C20H30O2	-1.55894	1.32651	4.72769e-05	0.000496828	0.527103	1.44103	499999	346973	498659	490623	510715	335655	353482	351781
11.79_457.2267m/z	457.227	11.7929	neg	3-Sulfodeoxycholic acid	HMDB0002504					67030-48-2	WSBVSABEAXNERB-JNLBVXOESA-N	Lipids and lipid-like molecules	Sphingolipids	Ceramides	*	51.5	64.5	M-H	C23H38O7S	0.291031	1.5133	0.00280453	0.010641	0.533156	1.44709	669792	462854	689201	634229	685948	446694	513886	427983
11.33_430.3078n	431.315	11.3265	pos	7alpha-Hydroxy-3-oxo-4-cholestenoate	HMDB0012458		LMST04030149	C17337	3081085	115538-85-7	SATGKQGFUDXGAX-MYWFJNCASA-N	Lipids and lipid-like molecules	Steroids and steroid derivatives	Bile acids, alcohols and derivatives	***	58.1	61.9	M+H, M+Na, M+H-H2O	C27H42O4	-1.14998	2.62231	4.98971e-05	0.000516555	0.533545	1.44748	1.93467e+06	1.33658e+06	1.93495e+06	1.88061e+06	1.98845e+06	1.33126e+06	1.32523e+06	1.35324e+06
11.97_415.2824m/z	415.282	11.971	pos	3alpha,7alpha,12alpha-Trihydroxy-5alpha-cholan-24-al		84618	LMST04010308		5284058		ZYUGWIRQWCNRJP-JLIFGLSWSA-N	Lipids and lipid-like molecules	Steroids and steroid derivatives	Bile acids and derivatives	*	49.8	54.8	M+Na	C24H40O4	1.42145	3.39265	6.17656e-06	0.000121871	0.536289	1.45024	3.21324e+06	2.21567e+06	3.23832e+06	3.24607e+06	3.15534e+06	2.22473e+06	2.23231e+06	2.18997e+06
10.44_370.2714n	393.261	10.4384	pos	Glycerylmonooleate	HMDB0252857				73657505		MFIQBAKSQYMQQX-UHFFFAOYSA-N	Organic oxygen compounds	Organooxygen compounds	Carbohydrates and carbohydrate conjugates	*	47.8	46.5	M+H-H2O, M+Na, M+NH4	C21H38O5	-1.31006	1.74229	0.0127395	0.0345288	0.544975	1.459	920176	630692	831822	876421	1.05228e+06	621814	638308	631952
12.42_560.2767n	561.284	12.4198	pos	20-hydroxyecdysone 22-phosphate		57630	LMST01010185		21122089		VQMWDPXOYFYYKP-YPVLXUMRSA-N	Lipids and lipid-like molecules	Steroids and steroid derivatives	Sterols	*	44.5	35.1	M+H, M+Na	C27H45O10P	2.91358	3.1508	3.2892e-05	0.000383509	0.548382	1.46244	2.72835e+06	1.86561e+06	2.67421e+06	2.80096e+06	2.70989e+06	1.84938e+06	1.902e+06	1.84546e+06
9.79_565.1514m/z	565.151	9.79142	neg	Cucumopine	HMDB0301842	403207		C08475	441561	110342-24-0	XGCZNSAJOHDWQS-KGFZYKRKSA-N	Organic acids and derivatives	Carboxylic acids and derivatives	Amino acids, peptides, and analogues	*	38.6	10.3	2M-H	C11H13N3O6	-3.91763	1.00234	0.00170576	0.00728517	0.550787	1.46488	283457	193501	267736	289163	293473	209545	178372	192587
13.17_311.2938m/z	311.294	13.175	pos	Ethyl oleate		318739			5363269		LVGKNOAMLMIIKO-QXMHVHEDSA-N	Unclassified	Unclassified	Unclassified	*	53.1	71.4	M+H	C20H38O2	-2.1327	2.34925	0.000343868	0.00215112	0.552421	1.46654	1.52314e+06	1.03859e+06	1.59742e+06	1.45628e+06	1.51571e+06	1.03687e+06	1.06057e+06	1.01833e+06
10.59_305.2470m/z	305.247	10.5909	pos	Mestaline	HMDB0254484				4079		WYZDXEKUWRCKOB-UHFFFAOYSA-N	Lipids and lipid-like molecules	Steroids and steroid derivatives	Androstane steroids	***	58.3	52.1	M+H	C20H32O2	-1.57521	3.10413	2.68546e-06	7.25749e-05	0.55483	1.469	2.61352e+06	1.77912e+06	2.64362e+06	2.57298e+06	2.62396e+06	1.78324e+06	1.78472e+06	1.7694e+06
11.60_304.2398n	305.247	11.6033	pos	Copalic acid	HMDB0036829				131752059		JFQBNOIJWROZGE-YPKPFQOOSA-N	Lipids and lipid-like molecules	Prenol lipids	Diterpenoids	**	57.2	27.1	M+H-H2O, M+H	C20H32O2	-1.28524	2.62119	6.56207e-06	0.000126452	0.556534	1.47073	1.86057e+06	1.26506e+06	1.82632e+06	1.87227e+06	1.88311e+06	1.25962e+06	1.25418e+06	1.28139e+06
10.50_650.3446n	633.341	10.4994	pos	PA(6 keto-PGF1alpha/8:0)	HMDB0266616						DEUUVRMKMHTGOE-SYEOAWHHSA-N	Unclassified	Unclassified	Unclassified	*	42.1	22.9	M+H-H2O, M+Na, M+H	C31H55O12P	2.29319	4.66923	2.88303e-05	0.000348529	0.558218	1.47245	5.90351e+06	4.00931e+06	5.82375e+06	5.98761e+06	5.89916e+06	3.87658e+06	4.0138e+06	4.13756e+06
13.45_657.4690m/z	657.469	13.4517	pos	DG(i-15:0/20:4(8Z,11Z,14Z,17Z)-2OH(5S,6R)/0:0)	HMDB0299081						CNLVDWFXDJBXPP-AEKUQUJWSA-N	Unclassified	Unclassified	Unclassified	*	40.8	15.6	M+Na	C38H66O7	-1.65745	1.90774	0.00363836	0.0129967	0.55822	1.47245	1.03164e+06	700625	1.09823e+06	933935	1.06274e+06	740805	691862	669208
13.14_652.5135m/z	652.514	13.143	pos	DG(i-15:0/20:4(6E,8Z,11Z,13E)-2OH(5S,15S)/0:0)	HMDB0299077						IVJVWSLTIHVAAA-BDKIDDHYSA-N	Unclassified	Unclassified	Unclassified	*	43.8	32.3	M+NH4	C38H66O7	-1.85452	1.91227	0.000746139	0.00386047	0.558498	1.47274	1.00756e+06	684141	1.06093e+06	964358	997386	721391	679084	651948
6.44_382.1644m/z	382.164	6.43527	pos	Glaudine	HMDB0030170	86770			633491	5140-40-9	STJFYCWYHROASW-UHFFFAOYSA-N	Alkaloids and derivatives	Rhoeadine alkaloids	Unclassified	*	41	10.7	M+H-H2O	C22H25NO6	-1.26924	1.09606	2.4718e-05	0.000311341	0.561018	1.47531	323876	219531	321374	332484	317770	222782	217941	217870
11.65_438.2743n	439.282	11.6491	pos	PA(18:0/0:0)		40943	LMGP10050005		9547179		LAYXSTYJRSVXIH-HXUWFJFHSA-N	Lipids and lipid-like molecules	Glycerophospholipids	Glycerophosphates	*	38.8	0.183	M+H, M+Na	C21H43O7P	-0.76242	2.73228	6.17212e-06	0.000121851	0.567502	1.48196	1.98936e+06	1.34239e+06	2.02334e+06	1.96452e+06	1.98022e+06	1.35817e+06	1.32171e+06	1.34729e+06
5.68_437.2141m/z	437.214	5.6808	pos	methyl 6,8-epidioxy-5,15-dihydroperoxy-9,11,13-eicosatrienoate		74993	LMFA03050014		5283151		AWZPWRYFAAHRSV-NABOWOGOSA-N	Lipids and lipid-like molecules	Fatty Acyls	Eicosanoids	*	37.8	0	M+Na	C21H34O8	-1.08087	1.37082	0.000148388	0.00114777	0.578081	1.49286	497333	333140	499545	497551	494902	316113	328012	355296
12.60_462.3336n	463.341	12.6026	pos	3alpha,7alpha,12alpha-Trihydroxy-24-methyl-5beta-cholest-23-en-26-oic acid		84905	LMST04040005		5284297		OHNCMRIDBJLJKB-YWVMPULNSA-N	Lipids and lipid-like molecules	Steroids and steroid derivatives	Bile acids and derivatives	*	45.4	37.8	M+H-H2O, M+H	C28H46O5	-2.08754	1.65006	0.000152454	0.00117002	0.581138	1.49603	717297	479467	721209	696505	734177	505309	468233	464860
13.17_329.3044m/z	329.304	13.175	pos	20-hydroxy-eicosanoic acid		74505	LMFA01050075		5282919		JLDIWYKSFMPIDW-UHFFFAOYSA-N	Lipids and lipid-like molecules	Fatty Acyls	Fatty Acids and Conjugates	*	48.8	49.3	M+H	C20H40O3	-1.95473	1.03538	0.000157802	0.00119811	0.587316	1.50245	280191	186490	288873	283465	268236	182442	185253	191773
11.30_373.2823n	356.279	11.296	pos	3-hydroxytridecanoyl carnitine	HMDB0061639				131770392		DOFFCMLMRQLXPK-UHFFFAOYSA-N	Lipids and lipid-like molecules	Fatty Acyls	Fatty acid esters	*	38.9	0.0155	M+H-H2O, M+H	C20H39NO5	-1.42155	13.2252	2.22391e-06	6.51141e-05	0.592165	1.50751	4.49861e+07	2.98414e+07	4.45912e+07	4.4716e+07	4.56512e+07	2.95511e+07	3.01312e+07	2.98418e+07
11.35_311.1690m/z	311.169	11.3488	neg	N-Undecylbenzenesulfonic acid	HMDB0032549	88521			38222	50854-94-9	UCDCOJNNUVYFKJ-UHFFFAOYSA-N	Benzenoids	Benzene and substituted derivatives	Benzenesulfonic acids and derivatives	*	41.8	16.8	M-H	C17H28O3S	1.08855	1.48253	0.00569903	0.0184102	0.5942	1.50964	600470	397758	672580	578537	550294	388323	410499	394453
8.27_308.1991n	307.192	8.27072	neg	9-epiSacrolide A			LMFA07040155		132571557		UYLKXNMQPMQPNW-JAYJKSFCSA-N	Lipids and lipid-like molecules	Fatty Acyls	Fatty esters	*	57.9	94.1	M-H, 2M-H	C18H28O4	1.10213	1.93298	6.55771e-05	0.000629785	0.595012	1.51048	962586	637270	935966	986565	965228	625299	660820	625690
14.68_614.4535n	632.487	14.6838	pos	DG(22:6(4Z,7Z,10Z,13E,15E,19Z)-OH(17)/a-13:0/0:0)	HMDB0297436						ACVUOZJGTLBHKV-DBGBMPHBSA-N	Unclassified	Unclassified	Unclassified	*	46.2	39.1	M+NH4, M+Na, M+H	C38H62O6	-1.79392	1.27029	0.00951397	0.0274839	0.599549	1.51524	446116	294419	458993	387698	491656	313857	277278	292121
11.43_608.3346n	631.324	11.4338	pos	OOV-PG			LMGP20060022		134812475		FEMJGSQKGSXJBD-GCTAQDMASA-N	Lipids and lipid-like molecules	Glycerophospholipids	Oxidized glycerophospholipids	*	38.1	0	M+H, M+Na	C29H53O11P	3.33338	1.86518	2.67209e-05	0.000329202	0.600741	1.51649	887108	584972	887381	866151	907791	580501	575655	598762
12.88_326.2724n	327.28	12.877	pos	20-HETE-d6		36334	LMFA03060082	C14748	16061123		NNDIXBJHNLFJJP-KVJJYFOZSA-N	Lipids and lipid-like molecules	Fatty Acyls	Eicosanoids	*	36.9	0	M+H, M+Na, M+NH4	C20H26D6O3	-1.10067	1.19358	0.00134474	0.00602938	0.605611	1.52162	370778	243673	384754	386543	341038	239717	236289	255013
11.99_275.2002m/z	275.2	11.9862	pos	D6-Ambrettolide	HMDB0037805	92617			5869600	7779-50-2	HMWPDRYGIBLSHB-GQCTYLIASA-N	Phenylpropanoids and polyketides	Macrolides and analogues	Unclassified	**	56.8	0	M+Na	C16H28O2	8.05376	3.1915	2.11057e-06	6.32049e-05	0.623323	1.54042	2.51419e+06	1.63215e+06	2.50435e+06	2.51974e+06	2.51848e+06	1.59714e+06	1.62978e+06	1.66952e+06
10.22_363.2501m/z	363.25	10.2249	pos	19,20-DiHDPA	HMDB0010214	61549	LMFA04000043		16061148		FFXKPSNQCPNORO-MBYQGORISA-N	Lipids and lipid-like molecules	Fatty Acyls	Fatty acids and conjugates	**	47.5	0	M+H	C22H34O4	-7.92039	1.6411	0.00147304	0.00648561	0.628577	1.54604	680933	440437	704522	657799	680479	385208	462196	473908
11.40_488.3130n	489.32	11.4033	pos	Acetylpinnasterol			LMST01010467				RMENLPCGRPPGAV-HCPHOYGESA-N	Lipids and lipid-like molecules	Steroids and steroid derivatives	Sterols	*	41.7	17.7	M+H, M+Na	C29H44O6	-1.55873	2.51368	0.000157723	0.00119777	0.630073	1.54764	1.5602e+06	1.00811e+06	1.63782e+06	1.50577e+06	1.53701e+06	1.00733e+06	1.01101e+06	1.00599e+06
13.35_362.2814n	385.271	13.348	pos	24-Nor-5beta-chol-22-ene-3alpha,7alpha,12alpha-triol		84912	LMST04060012		5284307		VLJOAPYLXOBUNB-ZTSBSJDLSA-N	Lipids and lipid-like molecules	Steroids and steroid derivatives	Bile acids and derivatives	*	53.7	74	M+H, M+Na	C23H38O3	-1.91179	7.0516	0.00050399	0.00286148	0.630251	1.54783	1.23741e+07	7.99447e+06	1.24699e+07	1.16705e+07	1.29819e+07	8.36367e+06	7.73966e+06	7.88007e+06
11.30_275.2002m/z	275.2	11.296	pos	13S-HODTA			LMFA02000373		101936069		NGBYXHBSPUAWMR-AYGRKINNSA-N	Lipids and lipid-like molecules	Fatty Acyls	Octadecanoids	*	54.4	77.4	M+H-H2O	C18H28O3	-1.05723	2.67322	5.31313e-06	0.000111209	0.631543	1.54922	1.74657e+06	1.12739e+06	1.74639e+06	1.72175e+06	1.77157e+06	1.1046e+06	1.13007e+06	1.14749e+06
10.50_678.3758n	679.383	10.4994	pos	PA(10:0/6 keto-PGF1alpha)	HMDB0262671						NIZRDJSLKISJIU-RQOPTULISA-N	Unclassified	Unclassified	Unclassified	*	46.6	41.1	M+H, M+Na	C33H59O12P	2.00053	5.1426	4.27088e-06	9.6454e-05	0.637596	1.55573	6.41403e+06	4.12283e+06	6.30063e+06	6.47221e+06	6.46924e+06	4.19259e+06	4.09323e+06	4.08267e+06
13.49_516.3815n	539.371	13.4888	pos	Gorgost-5-en-3beta,7alpha,11alpha,12beta-tetrol 11-acetate			LMST01060017		101535293		PDGZNZCIBVLEFZ-XFYLPZKTSA-N	Lipids and lipid-like molecules	Steroids and steroid derivatives	Sterols	*	39.1	0.375	M+NH4, M+Na, M+H	C32H52O5	0.0651198	1.35135	0.000911722	0.0044986	0.643017	1.56159	450103	288234	470534	415109	464666	295638	291027	278036
0.72_126.0315n	127.039	0.715183	pos	5-Hydroxymethyl-2-furancarboxaldehyde	HMDB0034355	68842		C11101	237332	67-47-0	NOEGNKMFWQHSLB-UHFFFAOYSA-N	Organic oxygen compounds	Organooxygen compounds	Carbonyl compounds	*	45.7	32.2	M+H, M+NH4, M+H-H2O	C6H6O3	-1.52975	1.12235	5.19482e-05	0.000531274	0.651142	1.57041	301666	192093	307707	291738	305551	185961	197096	193223
13.61_597.4119m/z	597.412	13.6123	pos	DG(12:0/20:4(5Z,8Z,11Z,13E)+=O(15)/0:0)	HMDB0294709						AHHJANYPKFMQBG-ZAYUFLCMSA-N	Unclassified	Unclassified	Unclassified	*	38	0	M+Na	C35H58O6	-1.23422	1.22146	0.000623827	0.00337541	0.657453	1.5773	359859	228149	369550	351232	358794	252832	218564	213051
10.50_497.2160m/z	497.216	10.4994	pos	Darexaban	HMDB0250868						IJNIQYINMSGIPS-UHFFFAOYSA-N	Benzenoids	Benzene and substituted derivatives	Anilides	*	39	0	M+Na	C27H30N4O4	0.115551	1.58816	0.000367638	0.00226662	0.66254	1.58287	602093	380382	604151	634532	567597	371659	382534	386952
9.68_451.2661m/z	451.266	9.67612	pos	MG(PGD1/0:0/0:0)	HMDB0260510						GBBWVVWURXFUIW-KYDUUGMDSA-N	Unclassified	Unclassified	Unclassified	*	45.9	37.2	M+Na	C23H40O7	-1.11906	1.98046	0.00221128	0.00889051	0.664665	1.5852	955572	602809	965471	896147	1.0051e+06	524905	633926	649597
0.79_146.1174m/z	146.117	0.791567	pos	4-Trimethylammoniobutanoic acid	HMDB0001161			C01181	725		JHPNVNIEXXLNTR-UHFFFAOYSA-N	Lipids and lipid-like molecules	Fatty Acyls	Fatty acids and conjugates	***	70.7	72.3	M+H	C7H15NO2	-1.09663	1.45663	0.000334952	0.00211402	0.67555	1.59721	498222	311933	520734	473284	500647	310892	297301	327607
11.15_501.2863m/z	501.286	11.1466	neg	Digoxigenin monodigitoxoside	HMDB0060819						JFSXBMIFXZFKHD-MXSQURSSSA-N	Organic oxygen compounds	Organooxygen compounds	Ethers	*	48	46.4	M-H2O-H	C29H44O8	1.06479	1.16664	2.25697e-05	0.000291638	0.676129	1.59785	315889	197697	314441	316458	316767	195677	189923	207490
6.75_384.1211n	383.114	6.7536	neg	5,7,3',4'-Tetrahydroxy-3-methoxy-6-prenylflavone		51133	LMPK12112719		44259677		XREZFYPTHFWMDM-UHFFFAOYSA-N	Lipids and lipid-like molecules	Polyketides	Flavonoids	*	46.8	40.7	M-H, 2M-H	C21H20O7	0.43969	1.03792	2.34403e-05	0.000299504	0.681218	1.60349	248569	155017	247167	254429	244111	150391	160176	154484
11.89_307.2626m/z	307.263	11.8938	pos	Ethyl alpha-linolenate	HMDB0302158	45006			5367460	1191-41-9	JYYFMIOPGOFNPK-AGRJPVHOSA-N	Lipids and lipid-like molecules	Fatty Acyls	Lineolic acids and derivatives	***	71	70.1	M+H	C20H34O2	-1.84779	5.20799	5.11108e-06	0.000108578	0.683176	1.60567	6.22968e+06	3.8798e+06	6.2725e+06	6.17427e+06	6.24225e+06	3.92481e+06	3.96352e+06	3.75105e+06
12.81_465.3570m/z	465.357	12.8128	pos	3alpha,7alpha,12alpha-Trihydroxy-24-methyl-5beta-Cholestan-26-oic acid		84904	LMST04040002		5284296		KNFSIJCTWSWAOV-BIZJTFIWSA-N	Lipids and lipid-like molecules	Steroids and steroid derivatives	Bile acids and derivatives	*	52.4	70.2	M+H	C28H48O5	-0.912884	1.33312	8.54665e-05	0.000762361	0.687806	1.61083	408382	253522	422672	391560	410913	249336	251735	259495
10.50_339.2543m/z	339.254	10.5039	neg	9,13-dihydroxy-12-ethoxy-10-octadecenoic acid		74512	LMFA01050122		5282956		IEEBTNFNSJRPDT-FOCLMDBBSA-N	Lipids and lipid-like molecules	Fatty Acyls	Fatty Acids and Conjugates	*	48.7	49.1	M-H2O-H	C20H38O5	0.679949	3.12298	1.25138e-05	0.000193384	0.69093	1.61432	2.22284e+06	1.37695e+06	2.27476e+06	2.18173e+06	2.21204e+06	1.41036e+06	1.36539e+06	1.35509e+06
12.10_413.3135n	396.31	12.096	pos	(10Z)-12-Hydroxyhexadecenoylcarnitine	HMDB0241477						NNIGBOAAXZMMQM-UHFFFAOYSA-N	Lipids and lipid-like molecules	Fatty Acyls	Fatty acid esters	*	38.8	1.12	M+H-H2O, M+H	C23H43NO5	-1.62727	2.47982	1.23262e-05	0.000191019	0.694196	1.61798	1.39651e+06	863119	1.38565e+06	1.38489e+06	1.419e+06	885720	830214	873424
10.21_305.2472m/z	305.247	10.2097	pos	ent-17-Hydroxy-16beta-kauran-19-al	HMDB0036721	91751			3481851	41756-43-8	ACXLVKYMISNUFD-UHFFFAOYSA-N	Lipids and lipid-like molecules	Prenol lipids	Diterpenoids	**	49.8	0	M+H	C20H32O2	-1.03528	1.01019	2.50261e-06	6.94332e-05	0.699746	1.62422	229954	141578	233059	227856	228946	143458	138405	142870
13.26_655.4535m/z	655.453	13.2616	pos	DG(PGJ2/0:0/i-15:0)	HMDB0299000						IHECQTSVVLSGFW-NIYWQEOCSA-N	Unclassified	Unclassified	Unclassified	*	44	30.8	M+Na	C38H64O7	-1.53632	2.08205	8.37793e-05	0.000749385	0.700234	1.62477	982130	604474	998024	955853	992513	635816	607691	569914
9.62_401.1971m/z	401.197	9.61802	neg	Piperochromanoic acid	HMDB0040634	95112			13845940	110979-03-8	XBOKPWYVDNVFMX-DHDCSXOGSA-N	Lipids and lipid-like molecules	Prenol lipids	Monoterpenoids	*	39.3	0.612	M+FA-H	C22H28O4	0.307367	3.04145	0.000317186	0.00202457	0.701617	1.62633	2.10787e+06	1.29609e+06	2.23584e+06	2.01042e+06	2.07736e+06	1.25419e+06	1.31358e+06	1.3205e+06
11.05_392.2535n	375.25	11.0521	pos	CAY10408		45593			53394154	212310-16-2	HJVBXPOYFHMZAS-UHFFFAOYSA-N	Unclassified	Unclassified	Unclassified	*	36.5	0	M+H-H2O, M+Na	C23H36O5	-7.0668	1.26568	0.000200597	0.00143514	0.702311	1.62711	363632	223483	372095	363328	355472	230016	235909	204525
11.46_310.2504n	293.247	11.4644	pos	13(S)-HODE methyl ester		45152			31868	109837-85-6	ZVMLLPSSQZSZOA-UHFFFAOYSA-N	Unclassified	Unclassified	Unclassified	*	46.7	39.7	M+H-H2O, M+H	C19H34O3	-1.41367	1.5366	5.5697e-06	0.000114683	0.704208	1.62925	529703	325120	534194	517214	537700	324405	324515	326441
10.51_662.3446n	645.341	10.5146	pos	OKOOA-PG			LMGP20060029		134812482		YCEAAUANOREYMN-FHFRGTEHSA-N	Lipids and lipid-like molecules	Glycerophospholipids	Oxidized glycerophospholipids	*	38	0	M+H-H2O, M+H	C32H55O12P	2.19137	1.52051	0.000778284	0.00398242	0.707321	1.63277	527799	323254	558875	488258	536265	317184	338848	313731
11.33_395.2936m/z	395.294	11.3265	pos	N-margaroyl taurine			LMFA08020247		20455404		NKUBJVWCFAYGAD-UHFFFAOYSA-N	Lipids and lipid-like molecules	Fatty Acyls	Fatty amides	*	37.6	0	M+NH4	C19H39NO4S	-0.583459	1.08709	0.000928824	0.00456519	0.708588	1.6342	270211	165347	283319	267345	259970	157660	153655	184727
10.26_334.2118n	335.219	10.2554	pos	BICYCLO PROSTAGLANDIN E2	HMDB0249187				122273		CGCZPIJMGKLVTQ-UHFFFAOYSA-N	Lipids and lipid-like molecules	Fatty Acyls	Eicosanoids	**	56.5	0	M+H-H2O, M+H	C20H30O4	-7.73147	2.18327	0.000585055	0.0032097	0.710658	1.63655	1.08152e+06	660852	1.05024e+06	1.08546e+06	1.10885e+06	594515	658674	729366
12.62_326.2816n	309.278	12.6195	pos	14R-hydroxy-11E-eicosenoic acid		35611	LMFA01050256		5312809		OONXYOAWMIVMCI-FIIODCPWSA-N	Lipids and lipid-like molecules	Fatty Acyls	Fatty Acids and Conjugates	*	51.4	61.8	M+H-H2O, M+H	C20H38O3	-1.55981	8.45991	3.40125e-05	0.000393212	0.724038	1.6518	1.57612e+07	9.54185e+06	1.58701e+07	1.55444e+07	1.58691e+07	1.00867e+07	9.12601e+06	9.41278e+06
10.61_386.3258m/z	386.326	10.6061	pos	16-Nitroxystearate	HMDB0246923				2724321		RPAZYIOIDZRJOO-UHFFFAOYSA-N	Lipids and lipid-like molecules	Fatty Acyls	Fatty acids and conjugates	*	38.3	2.7	M+H	C22H43NO4	-1.67446	1.62463	0.000166654	0.00125138	0.73133	1.66017	580106	349426	565658	568495	606164	328002	361070	359206
12.62_245.2260m/z	245.226	12.6195	pos	6-[3]-ladderane-1-hexanol		75286	LMFA05000065		10244470		OPEALXSBJSNYAZ-UHFFFAOYSA-N	Lipids and lipid-like molecules	Fatty Acyls	Fatty alcohols	*	53.7	73.6	M+H-H2O	C18H30O	-1.48626	1.34517	0.00012537	0.0010064	0.731808	1.66072	396938	239016	405717	382652	402445	254572	228070	234405
13.74_427.2159m/z	427.216	13.7411	neg	serofendic acid	HMDB0258253				58859406		RSTMEZAVUUMLEO-UHFFFAOYSA-N	Lipids and lipid-like molecules	Prenol lipids	Diterpenoids	*	53.3	73.4	M+FA-H	C21H34O4S	-0.2626	1.43542	0.000227019	0.00157369	0.74006	1.67025	449550	269152	433828	442781	472041	285914	259057	262485
10.59_337.2367m/z	337.237	10.5909	pos	Prostaglandin H1	HMDB0013041				50921242		NTAYABHEVAQSJS-NDWDMBLISA-N	Lipids and lipid-like molecules	Fatty Acyls	Eicosanoids	***	66.1	41.8	M+H-H2O	C20H34O5	-1.70937	4.01025	3.62096e-07	2.41786e-05	0.741438	1.67184	3.46285e+06	2.07128e+06	3.48766e+06	3.44624e+06	3.45466e+06	2.0374e+06	2.0976e+06	2.07884e+06
8.38_320.2348n	321.242	8.37765	pos	Mutilin	HMDB0254962				596074		OBUUFWIMEGVAQS-UHFFFAOYSA-N	Lipids and lipid-like molecules	Prenol lipids	Diterpenoids	*	45.7	37	M+H-H2O, M+H	C20H32O3	-0.994189	1.28629	0.000461907	0.00267918	0.742034	1.67253	362357	216652	347581	385409	354082	231439	207673	210843
13.42_350.2815n	351.289	13.4154	pos	3,4-Dimethyl-5-propyl-2-furantridecanoic acid	HMDB0112078	922615	LMFA01150019		71374382	116627-43-1	IGZNOKSSNQTWMY-UHFFFAOYSA-N	Lipids and lipid-like molecules	Fatty Acyls	Fatty acids and conjugates	***	63.7	62.1	M+H, M+Na	C22H38O3	-1.63543	2.00889	0.000709322	0.00371498	0.743978	1.67479	885291	528599	946158	820986	888729	514768	550888	520141
12.55_323.2575m/z	323.258	12.5517	pos	12R-hydroxy-5Z,8Z,12Z-eicosatrienoic acid	HMDB0062290	36270	LMFA03050012		5283149		RFAKHEWADWLSJX-ZIQRGBBDSA-N	Lipids and lipid-like molecules	Fatty Acyls	Eicosanoids	***	63.3	61.3	M+H	C20H34O3	-1.69622	31.4723	7.76621e-06	0.000139993	0.744249	1.6751	2.1303e+08	1.27174e+08	2.14033e+08	2.08021e+08	2.17036e+08	1.26455e+08	1.25586e+08	1.29481e+08
10.38_342.2766n	343.284	10.3774	pos	PGF1a alcohol			LMFA03010173		16061105		PZXLDAYOXMEITH-YYFRNVAQSA-N	Lipids and lipid-like molecules	Fatty Acyls	Eicosanoids	*	52.8	69.1	M+H, M+Na, M+K, M+H-H2O	C20H38O4	-1.31142	12.5533	1.50335e-06	5.20548e-05	0.745931	1.67706	3.37928e+07	2.015e+07	3.3425e+07	3.4019e+07	3.39343e+07	2.05552e+07	2.0179e+07	1.97159e+07
0.68_258.1098m/z	258.11	0.682183	pos	N2-gamma-Glutamylglutamine	HMDB0011738	429700		C05283	150914	10148-81-9	JBFYFLXEJFQWMU-WDSKDSINSA-N	Organic acids and derivatives	Carboxylic acids and derivatives	Amino acids, peptides, and analogues	***	58.8	40	M+H-H2O	C10H17N3O6	4.82938	3.07847	0.0024628	0.00965009	0.746885	1.67817	2.11334e+06	1.25932e+06	2.1589e+06	1.87972e+06	2.30141e+06	1.21734e+06	1.26652e+06	1.29409e+06
10.67_309.2420m/z	309.242	10.6671	pos	Avocadyne 2-acetate	HMDB0031047	87372			71694412	37139-04-1	LQFANUWEWSJRJG-UHFFFAOYSA-N	Lipids and lipid-like molecules	Fatty Acyls	Fatty alcohols	**	61.6	28	M+H-H2O	C19H34O4	-1.15239	2.3128	2.49904e-08	7.86696e-06	0.74912	1.68077	1.14236e+06	679667	1.1465e+06	1.14129e+06	1.13929e+06	673644	682052	683305
8.65_457.0887m/z	457.089	8.65357	pos	Isoliquiritin	HMDB0037318			C16978	14187588	5041-81-6	YNWXJFQOCHMPCK-FPYGCLRLSA-N	Phenylpropanoids and polyketides	Flavonoids	Flavonoid glycosides	*	40.1	5.41	M+K	C21H22O9	-1.93788	1.15773	0.00746541	0.0227524	0.752247	1.68441	307181	182366	325043	301214	295285	228119	166406	152574
11.51_484.2803n	467.277	11.5102	pos	LysoPG(16:0/0:0)	HMDB0240601	46733	LMGP04050008		42607483	116870-26-9	BVJSKAUUFXBDOB-LEWJYISDSA-N	Lipids and lipid-like molecules	Glycerophospholipids	Glycerophosphoglycerols	*	38.8	0	M+H-H2O, M+NH4	C22H45O9P	0.378563	1.5254	7.69812e-05	0.00070585	0.753908	1.68635	498044	295338	517230	491087	485815	280899	299821	305293
11.39_377.2088m/z	377.209	11.3876	pos	PA(15:1(9Z)/0:0)		82340	LMGP10050021		52929755		WMIBCBLHUXDTKT-JTGQJZMRSA-N	Lipids and lipid-like molecules	Glycerophospholipids	Glycerophosphates	*	40.3	7.97	M+H-H2O	C18H35O7P	0.0312895	1.1463	0.000292565	0.00190829	0.758466	1.69169	281890	166632	268727	279379	297564	160450	163118	176328
12.34_299.2576m/z	299.258	12.3422	pos	12,13-dihydroxy stearic acid		35471	LMFA02000146		5282931		PEUSBAXOWSDDBR-UHFFFAOYSA-N	Lipids and lipid-like molecules	Fatty Acyls	Octadecanoids	*	49.5	53	M+H-H2O	C18H36O4	-1.48073	1.94559	9.3374e-05	0.000813255	0.760127	1.69364	805609	475667	844386	773761	798679	472286	481090	473624
13.14_448.3552n	471.344	13.143	pos	(1Ar,3S,4aS,7S,8aS)-3-[(1S,2R,3R)-3-[(2R,5S)-5,6-dimethylheptan-2-yl]-2-(2-hydroxyethyl)-2-methylcyclopentyl]-7-hydroxy-4a-methyl-2,3,5,6,7,8-hexahydro-1aH-naphtho[4,4a-b]oxiren-4-one	HMDB0242305				73837310		DIFSFFZHWQSHBX-UHFFFAOYSA-N	Lipids and lipid-like molecules	Steroids and steroid derivatives	Ergostane steroids	**	44.7	4.31	M+H-H2O, M+NH4, M+Na	C28H48O4	-0.17533	1.20988	0.000374348	0.00229481	0.761171	1.69487	313826	185163	329657	319420	292401	191523	183417	180549
12.13_414.2763n	432.31	12.1267	pos	Adlupulone	HMDB0030140						FHYRSQGERVECQU-UHFFFAOYSA-N	Organic oxygen compounds	Organooxygen compounds	Carbonyl compounds	*	47.6	43.7	M+NH4, M+Na	C26H38O4	-1.64386	4.0058	1.88396e-06	5.93775e-05	0.765395	1.69984	3.37504e+06	1.98551e+06	3.37541e+06	3.43181e+06	3.31791e+06	1.98877e+06	1.98485e+06	1.98292e+06
10.61_343.2743m/z	343.274	10.6061	pos	Tolterodine	HMDB0015170	43895		C07750	443879	124937-51-5	OOGJQPCLVADCPB-HXUWFJFHSA-N	Benzenoids	Benzene and substituted derivatives	Diphenylmethanes	*	36.4	0	M+NH4	C22H31NO	-0.277006	1.10738	0.000664663	0.00354444	0.767114	1.70186	262794	154416	274955	272466	240962	159902	153320	150025
11.39_338.2453n	339.253	11.3876	pos	3-Epiaphidicolin	HMDB0245864				2210		NOFOAYPPHIUXJR-UHFFFAOYSA-N	Lipids and lipid-like molecules	Prenol lipids	Diterpenoids	*	53.5	72.1	M+H, M+Na	C20H34O4	-1.2781	26.9458	1.19195e-06	4.47699e-05	0.76878	1.70383	1.52144e+08	8.92951e+07	1.52276e+08	1.50065e+08	1.5409e+08	8.8057e+07	9.01915e+07	8.96368e+07
10.38_307.2627m/z	307.263	10.3774	pos	ent-16b-Kauran-16,19-diol	HMDB0302662				52916190		XZESVXVYTBMYCR-WVMNWVHYSA-N	Lipids and lipid-like molecules	Prenol lipids	Diterpenoids	***	55.1	55.7	M+H	C20H34O2	-1.59821	5.45906	2.7169e-06	7.31018e-05	0.770298	1.70562	6.23812e+06	3.65739e+06	6.1579e+06	6.22576e+06	6.33071e+06	3.71519e+06	3.6867e+06	3.57027e+06
11.17_418.3078n	419.315	11.174	pos	1alpha,25-dihydroxy-23-oxavitamin D3 / 1alpha,25-dihydroxy-23-oxacholecalciferol			LMST03020063		6438738		BLWGJQZULCEFMA-ZPURXJTESA-N	Lipids and lipid-like molecules	Steroids and steroid derivatives	Secosteroids	*	38.2	0	M+H, M+Na, M+H-H2O	C26H42O4	-1.29468	2.6214	2.33716e-05	0.000298949	0.771321	1.70683	1.44111e+06	844317	1.46852e+06	1.45279e+06	1.40201e+06	831104	822928	878919
9.92_517.2810m/z	517.281	9.91617	neg	Vamonolide	HMDB0037379	92298			13939886	114332-66-0	LTYSVVJJHYDSMR-UHFFFAOYSA-N	Lipids and lipid-like molecules	Steroids and steroid derivatives	Steroid lactones	*	45.2	33.6	M+FA-H	C28H40O6	0.628013	1.33957	0.00016233	0.00122723	0.771792	1.70739	378682	221790	377028	394343	364674	226940	207014	231416
13.84_561.3204m/z	561.32	13.8423	pos	Penicisteroid F			LMST01031167		146682902		HFUCIIVEICGGNB-SUDBBCPOSA-N	Lipids and lipid-like molecules	Steroids and steroid derivatives	Sterols	*	42.4	24.1	M+K	C30H50O7	2.97803	2.30135	0.00163739	0.00706891	0.775528	1.71182	1.13914e+06	665454	1.24657e+06	1.05643e+06	1.11441e+06	720453	637803	638107
6.78_333.2031m/z	333.203	6.78123	pos	(Z)-7-[(1R,3R)-3-Hydroxy-2-[(1E,3S,5Z)-3-hydroxyocta-1,5-dienyl]-5-oxocyclopentyl]hept-5-enoic acid	HMDB0247474				5229250		CBOMORHDRONZRN-UHFFFAOYSA-N	Lipids and lipid-like molecules	Fatty Acyls	Eicosanoids	**	56.8	0	M+H-H2O	C20H30O5	-8.40878	1.25575	0.000690965	0.0036474	0.776374	1.71282	334819	195478	342564	312421	349472	176998	206690	202746
11.30_384.3101m/z	384.31	11.296	pos	Anisperimus	HMDB0248445				18448140		PZDPVSFZTKORSP-UHFFFAOYSA-N	Organic acids and derivatives	Carboxylic acids and derivatives	Amino acids, peptides, and analogues	*	42.8	21.8	M+H-H2O	C18H39N7O3	4.89327	4.96256	0.000325261	0.0020668	0.776822	1.71335	5.19116e+06	3.02982e+06	5.25881e+06	4.8851e+06	5.42956e+06	2.84606e+06	3.06782e+06	3.17559e+06
13.35_408.3465m/z	408.346	13.348	pos	Homolithocholic acid			LMST04070035		15739299		KIRMEPQLDNGRBP-ULCLHEGSSA-N	Lipids and lipid-like molecules	Steroids and steroid derivatives	Bile acids and derivatives	*	47.1	42	M+NH4	C25H42O3	-1.90241	2.72453	0.00130677	0.00590085	0.780894	1.71819	1.58218e+06	920836	1.68791e+06	1.42367e+06	1.63494e+06	953737	901947	906825
8.79_467.2610m/z	467.261	8.79093	pos	MG(TXB2/0:0/0:0)	HMDB0260482						IICVENUOZSIBNH-HXUYKSDOSA-N	Unclassified	Unclassified	Unclassified	*	47.8	50.1	M+Na	C23H40O8	-1.229	1.42679	0.000313957	0.00201302	0.785629	1.72384	425526	246847	419761	448556	408261	245328	264261	230953
11.19_593.3124m/z	593.312	11.1946	neg	OOB-PG			LMGP20060019		134812472		IKVMRKHEECFSMS-SYCADYHESA-N	Lipids and lipid-like molecules	Glycerophospholipids	Oxidized glycerophospholipids	*	41.5	18.8	M-H	C28H51O11P	4.6265	1.80388	3.25192e-05	0.000380046	0.791202	1.73052	669969	387150	669349	684053	656507	392908	365612	402930
13.14_595.3965m/z	595.396	13.143	pos	(3b,5a,22E,24S)-Stigmasta-7,22,25-trien-3-ol 3-glucoside	HMDB0033089	88981			131751370	99782-87-3	XUUMFDUVFVNHSM-CMDGGOBGSA-N	Lipids and lipid-like molecules	Steroids and steroid derivatives	Stigmastanes and derivatives	*	50.2	60.8	M+Na	C35H56O6	-0.788369	1.73134	0.00087346	0.00434854	0.794563	1.73455	627483	361755	673047	631090	578313	385047	351660	348559
12.28_426.2763n	444.31	12.2808	pos	Garcinoic acid			LMPR02020069		10455173		QOFWRHWADNWKSU-LRXIOGKNSA-N	Lipids and lipid-like molecules	Prenol lipids	Quinones and hydroquinones	*	48.8	48.7	M+NH4, M+Na	C27H38O4	-1.60753	4.92678	4.17627e-05	0.000453254	0.798033	1.73873	4.96695e+06	2.85665e+06	4.81202e+06	4.9138e+06	5.17502e+06	2.84603e+06	2.84159e+06	2.88234e+06
13.40_433.2707m/z	433.271	13.3975	pos	PA(19:1(9Z)/0:0)		82344	LMGP10050025		44159681		PBTCGPITOGPANY-KUFMOJEASA-N	Lipids and lipid-like molecules	Glycerophospholipids	Glycerophosphates	*	41.6	17	M+H-H2O	C22H43O7P	-1.52828	4.98635	0.00494856	0.0165017	0.799361	1.74033	5.36256e+06	3.08135e+06	5.75641e+06	4.57627e+06	5.75501e+06	2.8836e+06	3.22919e+06	3.13125e+06
11.30_303.2315m/z	303.231	11.296	pos	5-Oxoicosa-3,6,8-trienoic acid	HMDB0260375				53922620		ILNUTMKQMUMBTE-UHFFFAOYSA-N	Lipids and lipid-like molecules	Fatty Acyls	Fatty acids and conjugates	***	68	47.4	M+H-H2O	C20H32O3	-1.14856	1.75293	6.31342e-05	0.000613009	0.80334	1.74514	626537	359019	600393	634634	644584	361483	345054	370519
11.36_416.2920n	417.299	11.3571	pos	1alpha,25-Dihydroxy-16-ene-19-nor-24-oxovitamin D3			LMST03020609		24779622		KEHHENHIHMFJAY-AVVHVZKBSA-N	Lipids and lipid-like molecules	Steroids and steroid derivatives	Secosteroids	*	50	56.6	M+H, M+Na, M+NH4	C26H40O4	-1.50784	3.35407	7.69424e-06	0.000139272	0.804145	1.74611	2.28194e+06	1.30687e+06	2.27898e+06	2.22771e+06	2.33914e+06	1.29641e+06	1.30508e+06	1.31913e+06
12.98_336.2658n	337.273	12.9766	pos	Pregnanetriol	HMDB0006070				3032833	27178-64-9	SCPADBBISMMJAW-HWPIAJDMSA-N	Lipids and lipid-like molecules	Steroids and steroid derivatives	Pregnane steroids	*	55.3	81.4	M+H, M+Na	C21H36O3	-1.81947	9.5038	2.08583e-05	0.000275344	0.807477	1.75015	1.8291e+07	1.04511e+07	1.88045e+07	1.77542e+07	1.83144e+07	1.07001e+07	1.0479e+07	1.01743e+07
11.19_272.2347n	255.231	11.1893	pos	13-Hydroxyhexadecanoic acid	HMDB0112191				15569769	59642-39-6	RPTGBPWFRSJPOM-UHFFFAOYSA-N	Lipids and lipid-like molecules	Fatty Acyls	Fatty acids and conjugates	***	57.3	32.1	M+H-H2O, M+H	C16H32O3	-1.53165	3.17265	5.49385e-06	0.000113722	0.809906	1.7531	2.03075e+06	1.15838e+06	2.00421e+06	2.07697e+06	2.01108e+06	1.16236e+06	1.13261e+06	1.18017e+06
8.27_313.0355m/z	313.036	8.27072	neg	Wedelolactone	HMDB0259891	48360	LMPK12090046	C10541	5281813		XQDCKJKKMFWXGB-UHFFFAOYSA-N	Phenylpropanoids and polyketides	Isoflavonoids	Coumestans	*	46.1	48.1	M-H	C16H10O7	0.397864	1.11029	0.000117757	0.000963387	0.820861	1.76646	247906	140340	255548	239793	248376	150370	131035	139615
11.18_325.1845m/z	325.185	11.1775	neg	4-Dodecylbenzenesulfonic Acid	HMDB0059915	324404			8485		KWXICGTUELOLSQ-UHFFFAOYSA-N	Benzenoids	Benzene and substituted derivatives	Benzenesulfonic acids and derivatives	*	44.5	31.3	M-H	C18H30O3S	0.662703	1.22955	0.00523183	0.0172332	0.823949	1.77024	319554	180514	367414	306138	285111	177756	189881	173905
12.13_300.2660n	283.263	12.1267	pos	17-hydroxy stearic acid		35447	LMFA02000135		5282914		CKGPXFKOAGKQDN-UHFFFAOYSA-N	Lipids and lipid-like molecules	Fatty Acyls	Octadecanoids	*	54.3	75.6	M+H-H2O, M+H	C18H36O3	-1.48867	9.70338	4.64495e-08	9.85721e-06	0.824058	1.77038	1.87165e+07	1.0572e+07	1.8806e+07	1.8582e+07	1.87614e+07	1.05629e+07	1.06348e+07	1.05184e+07
9.90_585.3441m/z	585.344	9.90033	neg	Bax inhibitor peptide V5	HMDB0248888				85854989		NHMUTADCTDDWPV-UHFFFAOYSA-N	Phenylpropanoids and polyketides	Flavonoids	Flavans	*	38	0	M-H	C27H50N6O6S	0.129401	1.01017	0.011914	0.0327544	0.824644	1.7711	223033	125929	206798	264419	197881	135448	131410	110929
7.96_369.2617m/z	369.262	7.96388	pos	Carboprost	HMDB0249644				5229711		DLJKPYFALUEJCK-UHFFFAOYSA-N	Lipids and lipid-like molecules	Fatty Acyls	Eicosanoids	**	42.7	0	M+H	C21H36O5	-5.0236	1.75289	1.53344e-06	5.25833e-05	0.828002	1.77522	609149	343139	599721	615036	612690	346025	347459	335933
11.97_437.2657m/z	437.266	11.971	pos	LysoPA(18:1(9Z)/0:0)	HMDB0007855	5432			5497152		WRGQSWVCFNIUNZ-KTKRTIGZSA-N	Lipids and lipid-like molecules	Glycerophospholipids	Glycerophosphates	**	46.6	1.01	M+H	C21H41O7P	-1.1982	2.32414	6.96483e-07	3.31925e-05	0.828543	1.77589	1.07006e+06	602548	1.06275e+06	1.07111e+06	1.07632e+06	611883	587322	608439
14.10_650.4983m/z	650.498	14.1014	pos	DG(PGJ2/15:0/0:0)	HMDB0295256						DJPCGBUNVOWRSG-OPEAPXQLSA-N	Unclassified	Unclassified	Unclassified	*	50.4	64.3	M+NH4	C38H64O7	-1.15211	2.09743	0.00178963	0.00755058	0.828891	1.77632	901777	507666	989090	859141	857101	567831	487750	467418
13.63_400.2970n	418.331	13.6288	pos	Testosterone enanthate	HMDB0005814	2785	LMST02020075	C08157	9416	315-37-7	VOCBWIIFXDYGNZ-IXKNJLPQSA-N	Lipids and lipid-like molecules	Steroids and steroid derivatives	Steroid esters	*	46.7	40	M+NH4, M+Na, M+H	C26H40O3	-1.88958	2.82901	0.00083201	0.00418983	0.829895	1.77756	1.62032e+06	911546	1.50464e+06	1.6326e+06	1.72373e+06	863314	1.00357e+06	867753
12.57_368.3152m/z	368.315	12.5688	pos	N-Oleoyl GABA	HMDB0062335	75486	LMFA08020104		16759340		NFYDTZXYPVTQHJ-KTKRTIGZSA-N	Organic acids and derivatives	Carboxylic acids and derivatives	Amino acids, peptides, and analogues	**	53.6	0.219	M+H	C22H41NO3	-2.0649	5.27587	8.98004e-05	0.000791575	0.832391	1.78063	5.53281e+06	3.10722e+06	5.6839e+06	5.2293e+06	5.68524e+06	3.09736e+06	3.10877e+06	3.11552e+06
10.65_309.2784m/z	309.278	10.6519	pos	Ethyl linoleate		316156			5282184	544-35-4	FMMOOAYVCKXGMF-MURFETPASA-N	Unclassified	Unclassified	Unclassified	*	47.1	40.5	M+H	C20H36O2	-1.23202	1.62104	1.0596e-05	0.000173776	0.836169	1.7853	518008	290151	511580	509293	533150	283648	291698	295108
12.88_396.3236n	419.313	12.877	pos	Wuhanic acid			LMFA01050559		137323799		MYDDZMLKINSENR-TZWOSKRLSA-N	Lipids and lipid-like molecules	Fatty Acyls	Fatty Acids and Conjugates	*	45.6	34.2	M+H, M+Na, M+NH4	C24H44O4	-0.919372	2.42485	5.3078e-05	0.000539097	0.837145	1.78651	1.1623e+06	650597	1.17792e+06	1.20029e+06	1.10869e+06	640855	652667	658270
0.72_324.1051n	325.112	0.715183	pos	Difructose anhydride III	HMDB0251271				3363160		KSRQDWNGXKYIDO-UHFFFAOYSA-N	Organic oxygen compounds	Organooxygen compounds	Carbohydrates and carbohydrate conjugates	***	56.4	50.1	M+H, M+NH4, M+Na, M+K, M+H-H2O	C12H20O10	-1.61255	3.53842	5.10173e-06	0.000108514	0.839916	1.78995	2.45813e+06	1.3733e+06	2.48619e+06	2.42465e+06	2.46355e+06	1.31797e+06	1.40176e+06	1.40017e+06
12.86_412.2974n	413.305	12.8618	pos	Valenciachrome	HMDB0036849	91858			131752066	88853-51-4	SMTGOURXPBLNQN-IOCJBXAWSA-N	Lipids and lipid-like molecules	Prenol lipids	Sesterterpenoids	*	48.3	49.4	M+H-H2O, M+H	C27H40O3	-0.905218	1.6446	6.26506e-06	0.000123054	0.841084	1.7914	530524	296151	537958	517385	536229	301700	297334	289420
12.25_406.2690n	389.266	12.2502	pos	3,7-Dihydroxy-12-oxocholanoic acid	HMDB0000400	5389	LMST04010176		94235	2458-08-4	MIHNUBCEFJLAGN-DMMBONCOSA-N	Lipids and lipid-like molecules	Steroids and steroid derivatives	Bile acids, alcohols and derivatives	*	36.6	0	M+H-H2O, M+H	C24H38O5	-7.12341	1.27187	4.54864e-05	0.000483602	0.841677	1.79213	318299	177609	304547	327135	323215	174298	182599	175931
11.89_260.2136n	261.221	11.8938	pos	Gonal	HMDB0252913						DIFYHTVBKJHYKE-UHFFFAOYSA-N	Lipids and lipid-like molecules	Steroids and steroid derivatives	Unclassified	***	58.3	52.6	M+H-H2O, M+H	C18H28O	-1.68256	1.8006	6.27388e-07	3.13589e-05	0.856266	1.81035	626831	346249	620636	623380	636475	345514	344519	348714
10.99_503.3022m/z	503.302	10.9928	neg	Pubesenolide	HMDB0033728	89500			72999858	98569-64-3	FYYIHVSEGVWNCF-UHFFFAOYSA-N	Lipids and lipid-like molecules	Prenol lipids	Triterpenoids	*	52	64.1	M+FA-H	C28H42O5	1.58417	1.82454	0.00100451	0.00483515	0.857562	1.81197	659599	364022	600824	677444	700528	396600	352588	342879
10.68_352.2609n	353.268	10.6824	pos	Isoraspailyne A			LMGL01030008		21591332		JPVHGPAQJWEPFH-TVSZHIICSA-N	Lipids and lipid-like molecules	Glycerolipids	Monoradylglycerols	*	48.5	47.7	M+H, M+Na, M+NH4, M+H-H2O	C21H36O4	-1.26539	6.57695	6.35214e-08	1.08441e-05	0.862079	1.81766	8.31834e+06	4.57641e+06	8.28998e+06	8.29375e+06	8.37129e+06	4.53023e+06	4.57464e+06	4.62436e+06
10.93_354.2765n	355.284	10.9272	pos	RIOPROSTIL	HMDB0257238				73177085		SPOAFZKFCYREMW-UHFFFAOYSA-N	Lipids and lipid-like molecules	Fatty Acyls	Fatty alcohols	***	56	59.5	M+H, M+Na	C21H38O4	-1.53392	1.69771	0.000343034	0.00215042	0.863228	1.8191	561956	308919	598697	530382	556790	307267	327097	292394
6.43_374.1004n	355.083	6.4304	neg	Gossypetin 7,8,3',4'-tetramethyl ether		51663	LMPK12113251		14034216		WSWGLZBEEOPFJF-UHFFFAOYSA-N	Lipids and lipid-like molecules	Polyketides	Flavonoids	*	48.7	50.5	M-H2O-H, M-H	C19H18O8	0.591222	1.16454	0.000569436	0.00314298	0.866536	1.82328	264947	145313	252438	260837	281565	135020	139143	161776
10.61_496.3392m/z	496.339	10.6061	pos	LysoPC(0:0/16:0)	HMDB0240262	40340	LMGP01050074		15061532	66757-27-5	NEGQHKSYEYVFTD-HSZRJFAPSA-N	Lipids and lipid-like molecules	Glycerophospholipids	Glycerophosphocholines	***	74.5	85.5	M+H	C24H50NO7P	-1.18796	4.14819	3.24211e-06	8.08408e-05	0.874424	1.83328	3.27886e+06	1.78853e+06	3.27246e+06	3.23851e+06	3.32561e+06	1.72697e+06	1.83116e+06	1.80745e+06
10.45_496.3393m/z	496.339	10.4536	pos	11-HydroxyNonadecanoylcarnitine	HMDB0241561						LZIQXDUPOFNDEY-UHFFFAOYSA-N	Lipids and lipid-like molecules	Fatty Acyls	Fatty acid esters	**	43.5	0	M+K	C26H51NO5	-1.3577	1.72824	1.14553e-05	0.000182221	0.880151	1.84057	567198	308164	553497	574168	573928	298907	321416	304171
11.60_390.2400n	391.247	11.6033	pos	Viveta	HMDB0259865				11246284		PAJMKGZZBBTTOY-UHFFFAOYSA-N	Benzenoids	Benzene and substituted derivatives	Phenoxyacetic acid derivatives	*	40.8	11.1	M+H, M+Na	C23H34O5	-1.5457	1.29564	1.92106e-05	0.000258995	0.880676	1.84124	318910	173204	309466	324220	323044	179779	173789	166045
9.27_287.2230m/z	287.223	9.2655	neg	3,16-dihydroxypalmitic acid			LMFA01050487		56927872		ZGYXOTYZKRXDBF-UHFFFAOYSA-N	Lipids and lipid-like molecules	Fatty Acyls	Fatty Acids and Conjugates	*	49.3	49.9	M-H	C16H32O4	0.631521	1.88319	0.000163934	0.00123567	0.886094	1.84817	675492	365493	693447	695832	637196	380603	374095	341781
11.54_519.3309m/z	519.331	11.5407	pos	Ganolucidic acid C	HMDB0039691	94246			14109400	100440-27-5	FMQZBQQCIZBLHW-UHFFFAOYSA-N	Lipids and lipid-like molecules	Prenol lipids	Triterpenoids	*	42.5	23.9	M+H	C30H46O7	-1.39934	1.5802	0.000253809	0.00171093	0.893791	1.85805	473883	255043	464739	466292	490616	238797	239787	286544
13.09_613.4071m/z	613.407	13.0944	pos	Hebevinoside IX	HMDB0034599				74037118		QQKQWCLXOKWADM-UHFFFAOYSA-N	Lipids and lipid-like molecules	Steroids and steroid derivatives	Steroidal glycosides	**	43.7	0	M+Na	C35H58O7	-0.706674	1.04557	0.000225645	0.00156631	0.895661	1.86046	206978	111251	217083	209014	194836	111779	117698	104274
9.32_581.1100m/z	581.11	9.31588	neg	5'-Methoxybilobetin	HMDB0038101	92859			5319411	77053-35-1	RQNXAFVREOYDNA-UHFFFAOYSA-N	Phenylpropanoids and polyketides	Flavonoids	Biflavonoids and polyflavonoids	*	42.4	22	M-H	C32H22O11	1.85776	1.67934	0.000421541	0.00249985	0.902267	1.869	533477	285434	496649	528010	575770	287660	283783	284860
11.65_383.3151m/z	383.315	11.6491	pos	3-(Acetyloxy)-2-hydroxypropyl octadecanoate	HMDB0059929				314293		RGGBUUSHDAWGIN-UHFFFAOYSA-N	Lipids and lipid-like molecules	Glycerolipids	Diradylglycerols	*	44	28.1	M+H-H2O	C23H44O5	-1.15234	1.4616	0.000399238	0.00240295	0.903764	1.87094	403427	215628	386471	387361	436449	210337	211338	225208
13.82_364.2973n	365.305	13.8246	pos	4-Hydroxy-3-(16-methylheptadecyl)-2H-pyran-2-one	HMDB0032093	88177			86187765	203300-23-6	XEKYYIHOWASTHE-UHFFFAOYSA-N	Organoheterocyclic compounds	Pyrans	Pyranones and derivatives	*	49.5	52.6	M+H, M+Na	C23H40O3	-1.25026	2.35934	0.00119712	0.00551611	0.906983	1.87512	1.06136e+06	566023	1.14374e+06	993932	1.04641e+06	642877	554071	501123
12.57_667.4894m/z	667.489	12.5688	pos	DG(17:0/20:4(5Z,8Z,11Z,13E)+=O(15)/0:0)	HMDB0295703						ATHHJOQJSIUKGU-NLOPYGONSA-N	Unclassified	Unclassified	Unclassified	*	39.1	0.236	M+Na	C40H68O6	-2.25476	7.80968	0.000310416	0.00199536	0.908476	1.87706	1.14529e+07	6.10149e+06	1.21108e+07	1.06762e+07	1.15716e+07	6.30122e+06	5.72229e+06	6.28095e+06
10.53_372.2874n	395.277	10.5299	pos	DG(10:0/0:0/8:0)	HMDB0092960				73416316		AMRVOUCEFGMNBS-IBGZPJMESA-N	Lipids and lipid-like molecules	Glycerolipids	Diradylglycerols	*	42.2	16.9	M+H-H2O, M+H, M+Na	C21H40O5	-0.579319	3.79373	4.29819e-06	9.6701e-05	0.910606	1.87983	2.66444e+06	1.41738e+06	2.63515e+06	2.73501e+06	2.62318e+06	1.42441e+06	1.4015e+06	1.42623e+06
8.61_639.3857m/z	639.386	8.60783	pos	PON-PG			LMGP20060013		134812466		IBQCTUCZTNJJMG-URLMMPGGSA-N	Lipids and lipid-like molecules	Glycerophospholipids	Oxidized glycerophospholipids	*	38.5	0	M+H	C31H59O11P	-1.75995	1.4577	0.015995	0.0413024	0.91193	1.88156	438882	233254	409001	533347	374296	232949	203505	263308
8.96_361.1788m/z	361.179	8.96313	neg	1-(9Z-tetradecenoyl)-glycero-3-phosphate	HMDB0062311	82357	LMGP10050038		52929768		IQSHJASKBUVXAG-OGZRUICASA-N	Lipids and lipid-like molecules	Glycerophospholipids	Glycerophosphates	*	40.1	6.35	M-H2O-H	C17H33O7P	0.618637	1.77394	7.08961e-05	0.000667084	0.912971	1.88292	584319	310326	598541	569646	584769	298900	337864	294214
13.40_456.3464m/z	456.346	13.3975	pos	(17Z)-1alpha,25-dihydroxy-26,27-dimethyl-17,20,22,22,23,23-hexadehydrovitamin D3 / (17Z)-1alpha,25-dihydroxy-26,27-dimethyl-17,20,22,22,23,23-hexadehydrocholecalciferol			LMST03020391		9547500		UENVSUKLKMJWQW-IGELHMHJSA-N	Lipids and lipid-like molecules	Steroids and steroid derivatives	Secosteroids	*	51.5	64.1	M+NH4	C29H42O3	-1.77219	2.74047	0.00304785	0.0113001	0.914748	1.88524	1.44832e+06	768241	1.59403e+06	1.24241e+06	1.50852e+06	753245	775522	775955
10.35_319.2264m/z	319.226	10.3469	pos	Prostaglandin B-1	HMDB0302204						YBHMPNRDOVPQIN-OWBHPGMISA-N	Lipids and lipid-like molecules	Fatty Acyls	Eicosanoids	***	67.9	61.4	M+H-H2O	C20H32O4	-1.12188	2.1524	7.28016e-05	0.000679227	0.91975	1.89179	855841	452398	817786	859181	890556	460337	466906	429952
10.34_881.4487m/z	881.449	10.3438	neg	PI(16:2(9Z,12Z)/20:5(7Z,9Z,11E,13E,17Z)-3OH(5,6,15))	HMDB0276306						DUOKNDQVVWXJLD-NUDNRLFWSA-N	Unclassified	Unclassified	Unclassified	*	36.8	0	M-H2O-H	C45H73O16P	3.21832	1.10598	0.00477363	0.0160492	0.922977	1.89602	237459	125241	261088	251567	199723	123778	135084	116860
10.94_499.2705m/z	499.271	10.9443	neg	Withanolide B	HMDB0030020			C00828			ZTEVDTFJUUJBLP-UHFFFAOYSA-N	Lipids and lipid-like molecules	Prenol lipids	Quinone and hydroquinone lipids	*	52.1	66.7	M+FA-H	C28H38O5	0.844849	1.88615	1.91942e-05	0.000258968	0.9242	1.89763	652786	344001	676961	643445	637952	353334	341200	337467
10.22_613.1701m/z	613.17	10.2249	pos	Dalpanol O-glucoside		48017	LMPK12060004		14779760		XLAVQLXQQIQYSX-UHFFFAOYSA-N	Lipids and lipid-like molecules	Polyketides	Flavonoids	*	38	0	M+K	C29H34O12	3.37202	1.04274	0.00116622	0.00540673	0.924786	1.8984	204556	107752	197362	215581	200725	109487	89143.5	124625
10.15_551.0992m/z	551.099	10.1535	neg	Bilobetin	HMDB0030833	87220	LMPK12040013		5315459	521-32-4	IWEIJEPIYMAGTH-UHFFFAOYSA-N	Phenylpropanoids and polyketides	Flavonoids	Biflavonoids and polyflavonoids	*	43.7	25.4	M-H	C31H20O10	1.44798	1.29126	0.000612936	0.00332918	0.930153	1.90548	309828	162598	318100	329288	282095	164728	169817	153251
13.31_783.5517m/z	783.552	13.3126	pos	PG(20:0/18:3(6Z,9Z,12Z))		79343	LMGP04010518		52926783		AFQUKDZZVBWTHS-BAMPMVBTSA-N	Lipids and lipid-like molecules	Glycerophospholipids	Glycerophosphoglycerols	*	39	1.01	M+H-H2O	C44H81O10P	-2.1418	2.48631	0.00372673	0.0132311	0.940843	1.91965	1.17481e+06	611991	1.122e+06	1.08215e+06	1.32028e+06	680597	500124	655253
12.81_472.3187n	495.308	12.8128	pos	(23S,24S)-17,23-Epoxy-24,29-dihydroxy-27-norlanost-8-ene-3,15-dione	HMDB0035843	91060			131751873		IPZHIWYVRSTEKX-UHFFFAOYSA-N	Lipids and lipid-like molecules	Prenol lipids	Triterpenoids	*	41.2	14	M+NH4, M+Na	C29H44O5	-0.426895	2.3201	6.25625e-06	0.000123033	0.942684	1.9221	972457	505934	997470	965960	953941	491666	509758	516379
13.65_412.2970n	413.304	13.6466	pos	(22E)-25-hydroxy-24-oxo-22,23-didehydrovitamin D3 / (22E)-25-hydroxy-24-oxo-22,23-didehydrocholecalciferol		42044	LMST03020104		5283674		CPHSFAAHLTYWNP-QYMFTIPMSA-N	Lipids and lipid-like molecules	Steroids and steroid derivatives	Secosteroids	*	49.1	52.2	M+H, M+Na	C27H40O3	-1.71825	3.72715	3.73824e-05	0.00041985	0.945088	1.92531	2.51182e+06	1.30464e+06	2.54162e+06	2.41737e+06	2.57649e+06	1.33946e+06	1.3429e+06	1.23155e+06
12.98_290.2240n	291.231	12.9766	pos	Androstendiol	HMDB0248415						IBAFAEHLNXQMQA-UHFFFAOYSA-N	Lipids and lipid-like molecules	Steroids and steroid derivatives	Androstane steroids	*	50.5	58.4	M+H-H2O, M+H	C19H30O2	-1.89607	2.13203	4.02814e-05	0.000441549	0.945131	1.92536	822171	427021	858738	797880	809893	442122	423249	415691
7.65_514.2752n	497.272	7.65342	pos	Cinncassiol D4 2-glucoside	HMDB0035065	90417			131751659		ISSKLTGTEWBALZ-UHFFFAOYSA-N	Lipids and lipid-like molecules	Prenol lipids	Terpene glycosides	*	37.1	0	M+H-H2O, M+Na	C26H42O10	-5.10547	1.96657	1.00462e-05	0.000167607	0.94766	1.92874	696321	361023	688409	684992	715561	362464	372801	347806
7.36_252.2087n	253.216	7.35663	pos	8Z,10Z-hexadecadienoic acid		34938	LMFA01030274		5312426		RKRWQJWKOXDDSE-JPDBVBESSA-N	Lipids and lipid-like molecules	Fatty Acyls	Fatty Acids and Conjugates	*	45.9	35.5	M+H-H2O, M+H	C16H28O2	-1.04623	1.01475	0.000431275	0.0025448	0.95105	1.93328	187639	97057.4	173984	186897	202037	100775	97885.7	92511.4
12.31_338.2816n	321.278	12.3114	pos	Hippobutenolide A			LMFA07040157				WHJOMNMBHCCZGR-ROPPNANJSA-N	Lipids and lipid-like molecules	Fatty Acyls	Fatty esters	*	44.2	32.8	M+H-H2O, M+H	C21H38O3	-1.45966	2.92522	2.36968e-07	1.92269e-05	0.955848	1.93972	1.52826e+06	787878	1.53912e+06	1.53516e+06	1.51051e+06	781135	798499	784001
11.73_367.2834m/z	367.283	11.7255	pos	10,20-Dihydroxyeicosanoic acid	HMDB0031923	88038			14259007	120727-26-6	RIIQXYZWFWMFSB-UHFFFAOYSA-N	Lipids and lipid-like molecules	Fatty Acyls	Fatty acids and conjugates	*	54.8	82.1	M+Na	C20H40O4	4.47048	3.33021	5.43105e-07	2.89933e-05	0.960671	1.94621	1.97425e+06	1.0144e+06	1.96704e+06	2.00547e+06	1.95024e+06	1.01429e+06	1.00891e+06	1.02002e+06
12.99_305.2470m/z	305.247	12.9927	pos	(Z)-13-Octadecenoic acid	HMDB0041480	34954	LMFA01030290		5312441	13126-39-1	BDLLSHRIFPDGQB-WAYWQWQTSA-N	Lipids and lipid-like molecules	Fatty Acyls	Fatty acids and conjugates	**	46	0	M+Na	C18H34O2	6.69797	2.52155	0.000273621	0.00181545	0.961931	1.94792	1.14539e+06	588008	1.23133e+06	1.09816e+06	1.10669e+06	618503	586330	559192
9.58_375.2137m/z	375.214	9.58467	pos	15-Epi-lipoxin A4	HMDB0012587				52224362		IXAQOQZEOGMIQS-BZIKWXEGSA-N	Lipids and lipid-like molecules	Fatty Acyls	Eicosanoids	**	62.5	29.9	M+Na	C20H32O5	-1.41078	1.69274	1.92251e-05	0.000259089	0.964068	1.9508	510232	261550	495092	510867	524736	259964	272936	251749
14.10_591.3307m/z	591.331	14.1014	pos	24-Acetyl- 25-cinnamoylvulgaroside	HMDB0041368	95773			131753124	172616-89-6	IMXZIJOCFAKDPZ-OUKQBFOZSA-N	Lipids and lipid-like molecules	Prenol lipids	Sesterterpenoids	*	50.3	60.5	M+H-H2O	C36H48O8	-1.48464	1.3316	0.000332776	0.00210362	0.96583	1.95319	318942	163293	344249	298338	314238	162026	167130	160723
12.94_370.3077n	353.304	12.9438	pos	FAHFA(10:0/3-O-12:0)			LMFA07090140				ACHKZGVGTYTTDM-UHFFFAOYSA-N	Lipids and lipid-like molecules	Fatty Acyls	Fatty esters	*	44.6	25.2	M+H-H2O, M+Na	C22H42O4	-1.56974	1.5648	1.7876e-05	0.000246339	0.968103	1.95627	434696	222207	446440	418562	439084	218118	220525	227977
12.28_472.3414m/z	472.341	12.2808	pos	Cervonyl carnitine	HMDB0006510	58436	LMFA07070055		53477842		WLLMYDQRCSWAST-BUHCESQUSA-N	Lipids and lipid-like molecules	Fatty Acyls	Fatty acid esters	*	38.6	0	M+H	C29H45NO4	-1.57617	1.19641	0.00015784	0.00119815	0.970901	1.96006	255469	130337	258342	265290	242775	131554	119189	140269
13.47_591.3308m/z	591.331	13.4704	pos	Karatavegenin B		84169	LMST01080012		52931437		HBGXWELPRPGLBB-AJIQOSEBSA-N	Lipids and lipid-like molecules	Steroids and steroid derivatives	Sterols	*	40.8	14.4	M+Na	C34H48O7	2.85597	1.91069	0.00288168	0.0108548	0.975023	1.96567	672036	341886	707661	574645	733803	319614	344604	361441
13.14_673.4641m/z	673.464	13.143	pos	DG(i-15:0/PGD2/0:0)	HMDB0298985						BMZUXSQUXIQWDV-UVUYUFEJSA-N	Unclassified	Unclassified	Unclassified	*	51.3	67.7	M+Na	C38H66O8	-1.41441	2.35722	7.93058e-05	0.000721382	0.97523	1.96595	985258	501160	1.03025e+06	976373	949152	535220	487854	480406
13.43_410.2815n	411.289	13.434	pos	5,8-Epoxy-5,8-dihydro-10'-apo-b,y-carotene-3,10'-diol	HMDB0039020	93626			131752516	53905-15-0	OOJOUQLXWXASLN-TVICGMDOSA-N	Lipids and lipid-like molecules	Prenol lipids	Sesterterpenoids	*	50.3	57.5	M+H-H2O, M+H	C27H38O3	-1.5302	4.81986	0.00156605	0.00681819	0.979581	1.97189	4.21153e+06	2.13578e+06	4.60188e+06	3.69061e+06	4.34209e+06	2.11691e+06	2.14795e+06	2.14248e+06
9.63_567.1302m/z	567.13	9.63325	neg	Obtusifolin	HMDB0255882	71517		C17039	3083575	477-85-0	NYRXUBDGDSRBGB-UHFFFAOYSA-N	Benzenoids	Anthracenes	Anthraquinones	**	57.1	22.8	2M-H	C16H12O5	0.964827	2.3454	0.000713046	0.00372678	0.982853	1.97637	984338	498054	1.06519e+06	894396	993428	470293	502355	521513
12.83_577.3176m/z	577.318	12.8258	neg	IC202B			LMFA08020183		9828474		BHNYEXHOBOECJW-UHFFFAOYSA-N	Lipids and lipid-like molecules	Fatty Acyls	Fatty amides	*	44.7	36.9	M+FA-H	C23H44N6O8	-4.92043	1.12577	0.000767783	0.00394101	0.988734	1.98444	226143	113958	223933	244747	209748	124080	116449	101344
11.77_389.2658m/z	389.266	11.7715	pos	Dodec-7-enedioylcarnitine	HMDB0241228						FHUOXFYHMLBHSA-UHFFFAOYSA-N	Lipids and lipid-like molecules	Fatty Acyls	Fatty acid esters	*	38.6	0.428	M+NH4	C19H33NO6	3.22201	3.29982	7.72236e-07	3.48361e-05	0.991518	1.98828	1.89598e+06	953580	1.86609e+06	1.8989e+06	1.92295e+06	960771	960155	939813
12.27_367.2837m/z	367.284	12.2655	pos	3-dehydrosphinganine (C20)	HMDB0304123						KEJZKSADWMARKE-UHFFFAOYSA-N	Organic oxygen compounds	Organooxygen compounds	Carbonyl compounds	*	38.5	0	M+K	C20H42NO2+	-3.14848	1.28989	1.97708e-06	6.10639e-05	1.02103	2.02937	284024	139957	280797	281962	289315	139808	136228	143834
7.07_331.2492m/z	331.249	7.07108	neg	Avocadene	HMDB0031042	43516	LMFA05000639		158573	83797-45-9	DFEHQWFIOMAGBM-UHFFFAOYSA-N	Lipids and lipid-like molecules	Fatty Acyls	Fatty alcohols	*	41.3	10.2	M+FA-H	C17H34O3	0.838798	3.87691	3.2514e-05	0.000380046	1.02458	2.03436	2.56904e+06	1.26282e+06	2.50714e+06	2.64344e+06	2.55655e+06	1.16532e+06	1.30073e+06	1.32241e+06
12.16_560.3127n	561.32	12.1575	pos	PG(22:4(7Z,10Z,13Z,16Z)/0:0)		80005	LMGP04050017		52927440		GTUVDMUYRYBFAU-INRKLGSDSA-N	Lipids and lipid-like molecules	Glycerophospholipids	Glycerophosphoglycerols	*	38.2	0	M+H, M+Na	C28H49O9P	2.28025	2.64562	7.85661e-06	0.000140989	1.03247	2.04552	1.18716e+06	580368	1.18925e+06	1.2092e+06	1.16301e+06	552383	606387	582335
10.83_356.2790m/z	356.279	10.8349	pos	11-Deoxy-PGE1	HMDB0251584				4834553		DPNOTBLPQOITGU-UHFFFAOYSA-N	Lipids and lipid-like molecules	Fatty Acyls	Eicosanoids	***	67	55.7	M+NH4	C20H34O4	-1.53713	2.86054	1.4084e-05	0.000211152	1.03357	2.04708	1.38791e+06	677993	1.44036e+06	1.37035e+06	1.35301e+06	674206	666520	693254
12.91_408.2660n	431.255	12.9106	pos	Apo-10'-violaxanthal	HMDB0039018	93624			131752515	17237-68-2	QZOYIQGWDBXSHB-AFMCRXATSA-N	Lipids and lipid-like molecules	Prenol lipids	Sesterterpenoids	*	38.6	0.701	M+H, M+Na	C27H36O3	-1.15723	1.51964	0.000122124	0.000988258	1.03758	2.05278	393064	191479	367504	409911	401777	189612	185395	199431
11.62_444.2876n	467.277	11.6186	pos	17-hydroxyprogesterone caproate	HMDB0244774						FRGUFGVLQWEEFL-UHFFFAOYSA-N	Lipids and lipid-like molecules	Steroids and steroid derivatives	Pregnane steroids	*	43.3	20.2	M+H, M+Na	C27H40O5	0.09277	1.67337	5.8378e-05	0.000579482	1.04075	2.0573	474341	230565	464331	496243	462450	234323	214876	242496
3.04_153.0195m/z	153.019	3.03782	neg	Protocatechuic acid	HMDB0001856	6350		C00230	72	99-50-3	YQUVCSBJEUQKSH-UHFFFAOYSA-N	Benzenoids	Benzene and substituted derivatives	Benzoic acids and derivatives	***	62.2	87.9	M-H	C7H6O4	0.845057	1.22856	4.76645e-06	0.000103743	1.04368	2.06148	253974	123200	259348	251630	250944	128844	119940	120815
13.35_747.5519m/z	747.552	13.348	pos	Ibrexafungerp	HMDB0254784				75163792		BODYFEUFKHPRCK-UHFFFAOYSA-N	Lipids and lipid-like molecules	Steroids and steroid derivatives	Hydroxysteroids	*	39.4	0.25	M+NH4	C44H67N5O4	-1.73445	2.24109	0.000589039	0.00322806	1.04773	2.06727	858248	415161	918846	782763	873136	451745	381544	412194
12.98_382.3309m/z	382.331	12.9766	pos	24-Nor-5beta-cholane-3alpha,12alpha,23-triol			LMST04060011		5284306		JWKNPWJGFZVWMB-XQNRYLPDSA-N	Lipids and lipid-like molecules	Steroids and steroid derivatives	Bile acids and derivatives	*	53.9	75	M+NH4	C23H40O3	-1.93763	2.486	0.000246655	0.00167467	1.04873	2.06871	1.04786e+06	506530	1.12093e+06	971892	1.05076e+06	520320	507212	492058
11.85_402.2968n	385.294	11.8479	pos	ascr#28			LMFA13040027		86289699		HSLYPVWJYLQYET-AIYVTKCESA-N	Lipids and lipid-like molecules	Fatty Acyls	Fatty acyl glycosides	*	48	49.6	M+H-H2O, M+K	C22H42O6	-3.3064	2.79275	5.5123e-08	1.04263e-05	1.05174	2.07303	1.30341e+06	628747	1.30987e+06	1.29336e+06	1.30701e+06	629549	635596	621098
11.99_320.2346n	321.242	11.9862	pos	Crispane	HMDB0038694	93349			131752434	79803-28-4	NXPBEWQMSGGADR-XUDYDAPFSA-N	Lipids and lipid-like molecules	Prenol lipids	Monoterpenoids	***	59.9	34.4	M+H, M+Na	C20H32O3	-1.68225	13.2979	3.5428e-08	8.88892e-06	1.05499	2.0777	2.94915e+07	1.41943e+07	2.93324e+07	2.97565e+07	2.93856e+07	1.42087e+07	1.41662e+07	1.42081e+07
0.81_158.1175m/z	158.117	0.80685	pos	Alepramic acid			LMFA01140031		15650101		ZKEQEKIUJNGBRM-UHFFFAOYSA-N	Lipids and lipid-like molecules	Fatty Acyls	Fatty Acids and Conjugates	*	41.9	12.1	M+NH4	C8H12O2	-0.750503	1.25257	4.58665e-05	0.000486185	1.06077	2.08605	262024	125608	263113	252246	270714	118995	134984	122844
11.39_699.4794m/z	699.479	11.3876	pos	DG(i-17:0/0:0/20:5(7Z,9Z,11E,13E,17Z)-3OH(5,6,15))	HMDB0299490						JPAMPHHTQLICGI-GBHWZDTDSA-N	Unclassified	Unclassified	Unclassified	*	39.2	0.124	M+Na	C40H68O8	-1.8349	4.92008	2.33585e-06	6.68462e-05	1.06378	2.0904	4.01913e+06	1.92266e+06	3.9926e+06	4.11573e+06	3.94908e+06	1.89099e+06	1.94308e+06	1.93392e+06
12.78_383.2554m/z	383.255	12.7805	pos	(6Ar,10aR)-1-hydroxy-6,6-dimethyl-3-(2-methyloctan-2-yl)-6a,9,10,10a-tetrahydrobenzo[c]chromene-9-carboxylic acid	HMDB0257598						QHGPTMABBHVVQU-UHFFFAOYSA-N	Organoheterocyclic compounds	Benzopyrans	1-benzopyrans	**	48	0	M+H-H2O	C25H36O4	-6.73859	1.1635	3.14816e-05	0.000371185	1.06694	2.09499	225055	107425	234998	224635	215530	108269	106378	107630
12.20_290.1877n	291.195	12.2035	pos	Athanacalvic acid			LMFA01031032		131839745		ZEUJRMMYGFFECR-XXSBLCDOSA-N	Lipids and lipid-like molecules	Fatty Acyls	Fatty Acids and Conjugates	*	52.6	69.9	M+H-H2O, M+H	C18H26O3	-1.85474	2.3188	3.7221e-07	2.44851e-05	1.06839	2.09709	889436	424129	883964	902218	882126	421743	419468	431176
6.84_394.1645m/z	394.164	6.84222	pos	Lactacystin	HMDB0253941				3870		DAQAKHDKYAWHCG-UHFFFAOYSA-N	Organic acids and derivatives	Carboxylic acids and derivatives	Amino acids, peptides, and analogues	*	48.6	53.1	M+NH4	C15H24N2O7S	0.607961	1.09345	8.50466e-08	1.16428e-05	1.07208	2.10246	197249	93818.2	196570	197116	198061	95815.1	93332.7	92306.8
10.48_625.1703m/z	625.17	10.4841	pos	Physalin E acetate	HMDB0031878	87995			131751197	70255-21-9	RDXUOLZCAJWFGV-UHFFFAOYSA-N	Organic acids and derivatives	Carboxylic acids and derivatives	Amino acids, peptides, and analogues	*	38.2	0	M+K	C30H34O12	3.5775	1.94916	0.000382811	0.00232699	1.07385	2.10504	636105	302181	578743	651571	678000	291855	312093	302596
12.06_368.2920n	391.281	12.0644	pos	FAHFA(12:1(5Z)/3-O-10:0)			LMFA07090128		140421437		UIFQRAADLSRGCS-QXMHVHEDSA-N	Lipids and lipid-like molecules	Fatty Acyls	Fatty esters	*	47.4	43.6	M+H, M+Na, M+NH4, M+H-H2O	C22H40O4	-1.89452	6.11118	4.82872e-06	0.000104492	1.07578	2.10786	6.1573e+06	2.92111e+06	6.13945e+06	6.32845e+06	6.004e+06	2.90647e+06	2.96786e+06	2.88902e+06
11.97_345.2302m/z	345.23	11.971	pos	Aprindine hydrochloride		315879			71413		KIPFVRHNAAZJOD-UHFFFAOYSA-N	Unclassified	Unclassified	Unclassified	*	36.6	0	M+Na	C22H30N2	0.364239	1.16638	4.48901e-05	0.000479519	1.08229	2.11739	224218	105893	218479	235318	218857	103377	111481	102822
7.05_325.0718m/z	325.072	7.05448	neg	Neodunol	HMDB0033743	48096	LMPK12070007		44257431	53766-53-3	UUDOMPYHVUEXEE-UHFFFAOYSA-N	Phenylpropanoids and polyketides	Isoflavonoids	Furanoisoflavonoids	*	48.3	46.6	M+FA-H	C17H12O4	0.169193	1.06339	3.71781e-05	0.000418086	1.09107	2.13032	185251	86959.2	186374	189717	179663	92369.6	89212.3	79295.6
11.96_387.2500m/z	387.25	11.9557	pos	Cilostazol	HMDB0015297	44192			2754	73963-72-1	RRGUKTPIGVIEKM-UHFFFAOYSA-N	Organoheterocyclic compounds	Quinolines and derivatives	Quinolones and derivatives	*	38.5	0	M+NH4	C20H27N5O2	-0.810186	1.04472	1.22094e-05	0.000189789	1.09257	2.13253	178269	83595	184717	176982	173107	83539.7	81724.8	85520.3
0.65_316.9481m/z	316.948	0.649067	neg	beta-D-fructose 2,6-bisphosphate	HMDB0304539				73743762		YXWOAJXNVLXPMU-UHFFFAOYSA-J	Organic oxygen compounds	Organooxygen compounds	Carbohydrates and carbohydrate conjugates	*	39.2	2.67	M-H2O-H	C6H10O12P2-4	3.63962	1.265	6.23984e-05	0.000607985	1.09634	2.13811	261715	122405	261399	270460	253285	113138	134219	119857
8.67_377.2292m/z	377.229	8.66885	pos	11,12,15-trihydroxyeicosatrienoic acid	HMDB0062278						PRMWQIVYOYCJQC-OKZFOFOKSA-N	Lipids and lipid-like molecules	Fatty Acyls	Eicosanoids	**	53.4	2.48	M+Na	C20H34O5	-1.72345	2.32398	7.11223e-06	0.000133072	1.09871	2.14163	878108	410019	902424	862413	869488	418801	419927	391328
0.75_309.1055n	292.102	0.7457	pos	Glucose-6-glutamate	HMDB0252776				71336986		NQJPQZNYMMPJQU-UHFFFAOYSA-N	Organic acids and derivatives	Carboxylic acids and derivatives	Amino acids, peptides, and analogues	***	67	45.9	M+H-H2O, M+K	C11H19NO9	-1.47682	1.09977	5.5957e-06	0.000115018	1.10769	2.155	195541	90738.2	198706	194599	193317	93893	93227.3	85094.4
5.43_367.2087m/z	367.209	5.42525	pos	(9R,12S,15S)-d10-13-PhytoF[13S,16S]			LMFA02040020		131839887		LWIIWULNZCFOCA-CXPZKCCLSA-N	Lipids and lipid-like molecules	Fatty Acyls	Octadecanoids	*	50.7	60.1	M+Na	C18H32O6	-1.28435	2.00772	6.51912e-07	3.19266e-05	1.10982	2.15819	650091	301220	638062	655936	656274	303948	297333	302379
9.96_625.1720m/z	625.172	9.96253	neg	Albafuran C	HMDB0030073				72549442		SEUPIEHHWMMMQG-UHFFFAOYSA-N	Phenylpropanoids and polyketides	2-arylbenzofuran flavonoids	Unclassified	*	51.9	68.6	M+FA-H	C34H28O9	0.848127	2.13886	1.96474e-05	0.000263144	1.11004	2.15851	739792	342732	767054	710094	742227	347732	335059	345405
14.19_384.3598n	367.357	14.1929	pos	24-Hydroxytetracosanoic acid	HMDB0302964	74590	LMFA01050213		5312780		OVBKVWSHXDCSTK-UHFFFAOYSA-N	Lipids and lipid-like molecules	Fatty Acyls	Fatty acids and conjugates	*	47.6	43.8	M+H-H2O, M+H	C24H48O3	-1.40918	1.38673	0.00302122	0.0112242	1.11572	2.16704	323247	149166	355861	274533	339349	167332	150495	129669
13.63_458.3620m/z	458.362	13.6288	pos	13'-Hydroxy-alpha-tocotrienol	HMDB0012560				53481466		OQCXIVSCFNNFEE-QFLITSPGSA-N	Lipids and lipid-like molecules	Prenol lipids	Quinone and hydroquinone lipids	*	49.3	53.1	M+NH4	C29H44O3	-1.93406	1.23306	3.82303e-05	0.000426805	1.11794	2.17037	245039	112902	247779	238076	249262	119928	117096	101681
4.24_310.1644m/z	310.164	4.23687	pos	(2E,7E)-Nona-2,7-dienedioylcarnitine	HMDB0241775						BBIALLQJPGHWFF-UHFFFAOYSA-N	Lipids and lipid-like molecules	Fatty Acyls	Fatty acid esters	***	64.5	38.6	M+H-H2O	C16H25NO6	-1.59924	1.1139	4.37957e-07	2.62078e-05	1.12776	2.1852	197949	90586.5	197507	196006	200335	89173.3	93031.7	89554.6
11.89_418.2942m/z	418.294	11.8938	pos	Ophiobolin A		41265	LMPR0105050001	C09145	5281387		MWYYLZRWWNBROW-BDZRSQQBSA-N	Lipids and lipid-like molecules	Prenol lipids	Isoprenoids	*	51	65.5	M+NH4	C25H36O4	-2.40912	1.03995	1.78696e-05	0.000246339	1.12816	2.18579	173004	79149.3	180359	167888	170766	77078.5	80301.8	80067.8
10.42_565.1146m/z	565.115	10.4233	neg	Ginkgetin	HMDB0033762	43573	LMPK12040003	C10048	5271805	481-46-9	AIFCFBUSLAEIBR-UHFFFAOYSA-N	Phenylpropanoids and polyketides	Flavonoids	Biflavonoids and polyflavonoids	*	45	28.3	M-H	C32H22O10	1.02479	4.11947	0.000282184	0.00185732	1.13167	2.19111	2.73773e+06	1.24947e+06	2.96873e+06	2.69966e+06	2.54481e+06	1.22178e+06	1.26998e+06	1.25664e+06
2.83_162.0530n	161.046	2.83188	neg	1-Rhamnono-1,4-lactone	HMDB0302823				242516		VASLEPDZAKCNJX-UHFFFAOYSA-N	Organoheterocyclic compounds	Lactones	Gamma butyrolactones	*	47.4	40.1	M-H2O-H, M-H	C6H10O5	0.986409	1.0118	2.25929e-07	1.89859e-05	1.1408	2.20503	162082	73505.7	161182	162900	162165	75728.7	72742.7	72045.8
12.71_305.2470m/z	305.247	12.7145	pos	Cis-8,11,14,17-Eicosatetraenoic acid	HMDB0002177	74354	LMFA01030818		11722594	2091-26-1	HQPCSDADVLFHHO-LTKCOYKYSA-N	Lipids and lipid-like molecules	Fatty Acyls	Fatty acids and conjugates	***	69.4	62.6	M+H	C20H32O2	-1.53096	3.80738	8.16733e-06	0.000144921	1.14566	2.21248	2.29303e+06	1.03641e+06	2.36242e+06	2.2358e+06	2.28088e+06	992863	1.05543e+06	1.06094e+06
8.96_363.1762m/z	363.176	8.96313	neg	Dacarbazine	HMDB0014989				2942		FDKXTQMXEQVLRF-UHFFFAOYSA-N	Organic acids and derivatives	Carboxylic acids and derivatives	Carboxylic acid derivatives	*	39.6	0	2M-H	C6H10N6O	0.704878	1.01308	0.000876262	0.00435942	1.15066	2.22015	165526	74556.3	147972	173169	175438	84107.3	73210.6	66351
13.95_398.3390n	381.336	13.9541	pos	Nebraskanic acid			LMFA01050558		134695209		XTSZRMFZUAMBRN-FIIQTUGESA-N	Lipids and lipid-like molecules	Fatty Acyls	Fatty Acids and Conjugates	*	50.6	60.1	M+H-H2O, M+Na	C24H46O4	-1.55566	1.03418	0.000596998	0.0032621	1.15559	2.22776	171229	76861.5	182966	156980	173740	88375.4	69476.2	72732.8
10.87_405.2610m/z	405.261	10.8654	pos	(11R,16S)-misoprostol	HMDB0242321	45377			4183806		OJLOPKGSLYJEMD-UHFFFAOYSA-N	Lipids and lipid-like molecules	Fatty Acyls	Eicosanoids	**	55.1	7.01	M+Na	C22H38O5	-0.321935	2.95659	1.14716e-07	1.33299e-05	1.17207	2.25335	1.35956e+06	603349	1.36699e+06	1.34453e+06	1.36716e+06	594966	611433	603650
12.11_326.3048m/z	326.305	12.1114	pos	Oleoylethanolamide	HMDB0002088	24103	LMFA08040015		5283454	111-58-0	BOWVQLFMWHZBEF-KTKRTIGZSA-N	Organic nitrogen compounds	Organonitrogen compounds	Amines	*	51.9	65.5	M+H	C20H39NO2	-1.76934	1.05743	0.000116939	0.000959593	1.17279	2.25447	175368	77786.5	187124	172197	166781	76107.9	74767.5	82484.2
4.12_331.1191m/z	331.119	4.12005	neg	3-Hydroxy-1-(4-hydroxyphenyl)-1-propanone	HMDB0040645	95123			638759	53170-93-7	LTEPZFZSPZASKJ-UHFFFAOYSA-N	Organic oxygen compounds	Organooxygen compounds	Carbonyl compounds	***	41.8	47.2	2M-H	C9H10O3	1.31706	1.00449	7.35208e-07	3.38549e-05	1.17384	2.25612	156856	69524.5	158841	157866	153860	68844.5	70703.6	69025.5
7.35_287.2230m/z	287.223	7.35242	neg	Ustilic acid A		35461	LMFA01050084		5282925		LFTOYWCRNBAZKX-UHFFFAOYSA-N	Lipids and lipid-like molecules	Fatty Acyls	Fatty Acids and Conjugates	*	41.3	11.7	M-H	C16H32O4	0.844228	1.16429	2.62498e-05	0.000325095	1.17687	2.26086	211066	93356.4	210513	206351	216334	90247.7	102338	87483.8
13.74_429.3238n	430.331	13.7372	pos	Peiminine	HMDB0256206				5221		IQDIERHFZVCNRZ-UHFFFAOYSA-N	Lipids and lipid-like molecules	Steroids and steroid derivatives	Steroidal alkaloids	*	41	11.7	M+H, M+NH4	C27H43NO3	-1.218	1.62367	0.00229737	0.00914948	1.18953	2.28078	422589	185283	470792	396625	400351	232677	171806	151364
10.77_358.3674m/z	358.367	10.7739	pos	19-methyl-heneicosanoic acid		73673	LMFA01020227		5312319		CDGJKEUOLAMVSS-UHFFFAOYSA-N	Lipids and lipid-like molecules	Fatty Acyls	Fatty Acids and Conjugates	*	42.2	17.9	M+NH4	C22H44O2	-1.59797	2.37656	0.000171209	0.00127694	1.18972	2.28109	879122	385396	932197	868281	836889	366992	431531	357664
13.63_590.3235n	591.331	13.6288	pos	OHOOA-PA			LMGP20070031		134812519		OABJQCLPCSATJL-HPNFKZMPSA-N	Lipids and lipid-like molecules	Glycerophospholipids	Oxidized glycerophospholipids	*	39.5	9.46	M+H, M+Na	C29H51O10P	2.50395	1.70741	7.95172e-05	0.000723119	1.19354	2.28713	451241	197296	428077	447937	477709	194933	207683	189273
11.27_338.2093n	356.243	11.2656	pos	2-(10-Hydroxydec-1-enyl)-5,6-dimethoxy-3-methylbenzene-1,4-diol	HMDB0255351				53749899		DAIXANOXBPTONE-UHFFFAOYSA-N	Lipids and lipid-like molecules	Prenol lipids	Quinone and hydroquinone lipids	*	39.2	0	M+NH4, M+Na	C19H30O5	-0.190926	1.78332	0.000210468	0.00148773	1.19571	2.29057	494085	215704	460083	509270	512901	189483	224505	233124
14.27_414.3704n	397.367	14.2665	pos	Tetracosanoic acid, 15,16-dihydroxy-, methyl ester			LMFA01050530		131839775		ANKIJNMJOZDVJY-UHFFFAOYSA-N	Lipids and lipid-like molecules	Fatty Acyls	Fatty Acids and Conjugates	*	49.5	53.7	M+H-H2O, M+H	C25H50O4	-1.31641	1.55141	0.000865802	0.0043189	1.19688	2.29244	378232	164991	419685	337850	377160	162875	171377	160721
12.68_290.2605n	291.268	12.6835	pos	(-)-Dilophol		53710	LMPR0104450002		42608260		OUVXRPFTQJMCGW-BRPRPXEGSA-N	Lipids and lipid-like molecules	Prenol lipids	Isoprenoids	*	45.7	34.7	M+H-H2O, M+H	C20H34O	-1.69826	1.16395	0.000480322	0.00276115	1.21978	2.32912	209173	89808	197196	231767	198556	86988.4	89008.8	93427
11.97_312.2659n	295.263	11.971	pos	10-oxo-nonadecanoic acid		74766	LMFA01060128		5312916		PEBIXVCZWGYSTN-UHFFFAOYSA-N	Lipids and lipid-like molecules	Fatty Acyls	Fatty Acids and Conjugates	*	44	25	M+H-H2O, M+H	C19H36O3	-1.67524	3.08391	0.00028628	0.00187801	1.23734	2.35763	1.44819e+06	614254	1.35817e+06	1.40619e+06	1.58019e+06	576190	637491	629082
10.12_795.4062m/z	795.406	10.1182	pos	6-(2,2-Diphenylethylamino)-9-[(2r,3r,4s,5s)-5-(Ethylcarbamoyl)-3,4-Dihydroxy-Oxolan-2-Yl]-N-[2-[(1-Pyridin-2-Ylpiperidin-4-Yl)carbamoylamino]ethyl]purine-2-Carboxamide	HMDB0260329				21946298		ZOTHAEBAWXWVID-UHFFFAOYSA-N	Nucleosides, nucleotides, and analogues	Purine nucleosides	Unclassified	*	38.8	0	M+NH4	C40H47N11O6	1.67905	2.21243	6.38697e-05	0.000619258	1.23923	2.36073	739198	313123	770111	728043	719442	302135	349773	287461
13.40_414.3129n	397.31	13.3975	pos	25-hydroxy-24-oxovitamin D3 / 25-hydroxy-24-oxocholecalciferol		42102	LMST03020164		5283689		DDZHNKIBJQESJA-AHMPPUFCSA-N	Lipids and lipid-like molecules	Steroids and steroid derivatives	Secosteroids	*	48.7	52.8	M+H-H2O, M+H	C27H42O3	-1.2479	1.19983	0.00040956	0.00245052	1.23978	2.36163	219527	92955.6	237234	200716	220630	83703.9	100712	94451.3
9.83_428.2770n	451.266	9.82857	pos	MG(PGF2alpha/0:0/0:0)	HMDB0260478						NWKPOVHSHWJQNI-GQPRAUOSSA-N	Unclassified	Unclassified	Unclassified	*	43.9	25.3	M+Na, M+K, M+NH4, M+H-H2O	C23H40O7	-0.879862	6.2569	4.38915e-07	2.62078e-05	1.24387	2.36832	5.86336e+06	2.47574e+06	5.81631e+06	5.80173e+06	5.97203e+06	2.47689e+06	2.45495e+06	2.49539e+06
9.41_349.2023m/z	349.202	9.41155	neg	20-oxo-leukotriene B4	HMDB0012641		LMFA03020064		6449839		LVLQYGYNBVIONY-PSPARDEHSA-N	Lipids and lipid-like molecules	Fatty Acyls	Eicosanoids	***	65.7	44.3	M-H	C20H30O5	0.818422	1.26977	0.000432186	0.00254848	1.24786	2.37489	245008	103166	223386	254534	257104	104843	115470	89184.6
9.00_430.2923n	453.282	9.00475	pos	MG(PGF1alpha/0:0/0:0)	HMDB0260511						QUXXWFCCGPDOIB-ISWYLGGCSA-N	Unclassified	Unclassified	Unclassified	*	45.2	34	M+H, M+Na, M+H-H2O	C23H42O7	-1.72324	3.99436	2.26446e-06	6.60193e-05	1.25112	2.38026	2.38261e+06	1.00099e+06	2.35379e+06	2.38055e+06	2.41349e+06	1.05391e+06	951499	997555
9.58_917.5392m/z	917.539	9.58467	pos	PI(18:2(9Z,12Z)/20:3(8Z,11Z,14Z)-2OH(5,6))	HMDB0276693						AMHYKKRVSSUCAT-POUZFQBXSA-N	Unclassified	Unclassified	Unclassified	*	38.3	0	M+H	C47H81O15P	0.631548	3.32442	0.00039921	0.00240295	1.25174	2.38128	1.67592e+06	703790	1.66792e+06	1.80709e+06	1.55276e+06	786381	613150	711838
12.60_408.2845n	391.281	12.6026	pos	(R)-Butaprost		322919			5311035	69685-22-9	XRISENIKJUKIHD-LHQZMKCDSA-N	Unclassified	Unclassified	Unclassified	*	37.1	1.95	M+H-H2O, M+Na	C24H40O5	-7.64226	2.60235	5.13215e-06	0.000108834	1.25304	2.38342	1.01098e+06	424171	1.03919e+06	1.01051e+06	983241	435316	427684	409512
12.22_396.2869n	379.284	12.2191	pos	24-Nor-5beta-cholane-3alpha,7alpha,12alpha,22,23-pentol		84906	LMST04060001		5284298		UHRXWDYIMNNWLV-YORLSYTHSA-N	Lipids and lipid-like molecules	Steroids and steroid derivatives	Bile acids and derivatives	*	47.8	46.1	M+H-H2O, M+H	C23H40O5	-1.66309	2.16303	2.78106e-08	8.14942e-06	1.2583	2.39213	695420	290711	689491	698453	698315	289895	293688	288550
13.14_355.1585m/z	355.158	13.1367	neg	Hydroxyzine	HMDB0014697	4069		C07045	3658	68-88-2	ZQDWXGKKHFNSQK-UHFFFAOYSA-N	Benzenoids	Benzene and substituted derivatives	Diphenylmethanes	*	38.9	20.8	M-H2O-H	C21H27ClN2O2	0.576749	2.47333	0.00104939	0.00499773	1.26025	2.39537	932612	389339	875167	874211	1.04846e+06	432224	396239	339554
9.48_579.1309m/z	579.131	9.47587	neg	1H-Pyrrole-2,5-dione, 1-[4-(2-benzoxazolyl)phenyl]-	HMDB0244749	359343			85555		BGGCPIFVRJFAKF-UHFFFAOYSA-N	Organoheterocyclic compounds	Pyrrolines	Phenylpyrrolines	*	38.6	0	2M-H	C17H10N2O3	-0.165625	1.23702	0.00409679	0.0142748	1.2737	2.41781	238084	98470.7	252282	194159	267809	84472.6	109766	101174
11.97_366.2996m/z	366.3	11.971	pos	N-Acetylsphinganine	HMDB0249513				2506		CRJGESKKUOMBCT-UHFFFAOYSA-N	Lipids and lipid-like molecules	Sphingolipids	Ceramides	**	41.6	1.51	M+Na	C20H41NO3	4.95131	2.14385	3.1612e-05	0.000371764	1.28359	2.43445	677630	278351	657997	659255	715639	273795	283244	278014
9.79_581.1471m/z	581.147	9.79142	neg	Norrubrofusarin 6-beta-gentiobioside	HMDB0034570				85236943		CUEQARUDPRWNCW-UHFFFAOYSA-N	Organoheterocyclic compounds	Naphthopyrans	Naphthopyranones	*	37.1	0	M-H	C26H30O15	-7.01933	1.59822	2.81446e-07	2.10533e-05	1.28364	2.43452	375102	154076	373716	381237	370352	154052	154926	153251
12.75_380.2922n	381.299	12.747	pos	MG(20:3(5Z,8Z,11Z)/0:0/0:0)	HMDB0011576	62358			53480985		NXOGCYSVLAIYAP-UXNAVHBBSA-N	Lipids and lipid-like molecules	Glycerolipids	Monoradylglycerols	***	53.3	30.2	M+H, M+Na	C23H40O4	-1.28959	1.02093	5.55449e-05	0.000557919	1.28454	2.43605	153877	63166.5	160580	156924	144126	62920	64375	62204.7
11.86_429.3000m/z	429.3	11.8632	pos	Arachidonoylcholine	HMDB0240583				122198216	57718-75-9	NJSSWIYQGNCVTH-SNPVRQPZSA-N	Organic nitrogen compounds	Organonitrogen compounds	Quaternary ammonium salts	*	38.6	0	M+K	C25H44NO2+	-0.95108	1.18467	8.07689e-05	0.000730178	1.31182	2.48254	204774	82485.5	196642	209522	208156	70037.7	89319.6	88099.4
11.85_409.2600m/z	409.26	11.8466	neg	16,16-dimethyl-PGA1		4122	LMFA03010085		5271806		CTQQHQGBBMYJPT-DZFVFWAGSA-N	Lipids and lipid-like molecules	Fatty Acyls	Eicosanoids	*	48.7	48.3	M+FA-H	C22H36O4	1.12992	1.03953	1.53285e-05	0.000223552	1.31355	2.48552	156899	63125.3	161132	159525	150042	60380.6	63590.8	65404.5
12.08_263.2001m/z	263.2	12.0805	pos	5-Pentyl-2-furanoctanoic acid	HMDB0112098				131819628		DMCIYMHYEFBHJQ-UHFFFAOYSA-N	Lipids and lipid-like molecules	Fatty Acyls	Fatty acids and conjugates	*	50.2	56.2	M+H-H2O	C17H28O3	-1.57888	2.25392	1.46555e-06	5.13311e-05	1.32677	2.50841	731365	291565	715184	735972	742941	301205	289751	283739
12.10_287.1977m/z	287.198	12.096	pos	Nerolidyl acetate	HMDB0039630	94187			5363426	2306-78-7	PRNJXUQTUSFYLV-NTCAYCPXSA-N	Lipids and lipid-like molecules	Prenol lipids	Sesquiterpenoids	*	39.2	2.89	M+Na	C17H28O2	-1.81706	1.31182	1.15747e-05	0.000183666	1.34102	2.53331	246628	97354.1	241300	257773	240810	97625	97210.9	97226.4
11.63_349.2732m/z	349.273	11.6339	pos	Carbocyclic thromboxane A2	HMDB0249633				1202		ZIWNJZLXPXFNGN-UHFFFAOYSA-N	Lipids and lipid-like molecules	Fatty Acyls	Fatty acids and conjugates	***	61.5	55.4	M+H	C22H36O3	-1.39904	1.85312	4.77463e-07	2.74356e-05	1.342	2.53503	490814	193613	485699	498399	488343	192901	188534	199404
12.76_396.2660n	397.273	12.7635	pos	estradiol cypionate	HMDB0251962				3263		UOACKFBJUYNSLK-UHFFFAOYSA-N	Lipids and lipid-like molecules	Steroids and steroid derivatives	Steroid esters	*	44.1	27	M+H, M+Na	C26H36O3	-1.13713	3.0252	9.12617e-05	0.000800257	1.34716	2.5441	1.31454e+06	516700	1.38521e+06	1.33688e+06	1.22153e+06	507067	541614	501419
13.34_282.2560n	281.249	13.3361	neg	Octadec-5-enoic acid	HMDB0246833				53435893		AQWHMKSIVLSRNY-UHFFFAOYSA-N	Lipids and lipid-like molecules	Fatty Acyls	Fatty acids and conjugates	**	56.3	0.5	M-H, M+FA-H	C18H34O2	0.484723	1.32325	2.4936e-07	1.97356e-05	1.35763	2.56263	248454	96952.8	246249	250662	248452	98520.3	98877.5	93460.6
11.74_318.2191n	319.226	11.7408	pos	Yucalexin P17	HMDB0036752	91779			14191204	119642-82-9	OKNGHMJLXXXEEZ-UHFFFAOYSA-N	Lipids and lipid-like molecules	Prenol lipids	Diterpenoids	*	48.6	51.1	M+H, M+Na	C20H30O3	-1.39085	1.66992	2.37759e-05	0.000302267	1.3705	2.5856	394937	152745	381434	413800	389577	144115	153405	160714
0.58_164.0667m/z	164.067	0.582867	pos	Ammonia aspartate	HMDB0248341				129713638		GOVCRMWFUKQONY-UHFFFAOYSA-N	Organic acids and derivatives	Carboxylic acids and derivatives	Amino acids, peptides, and analogues	*	39.4	15.8	M+NH4	C4H6N2O4	0.553883	3.08191	0.0105619	0.0297887	1.37848	2.59995	1.46e+06	561550	1.14144e+06	1.81647e+06	1.42209e+06	525374	623578	535698
11.01_757.5841m/z	757.584	11.0085	neg	SM(d19:0/18:1(9Z)-O(12,13))	HMDB0290637						ANFPOIWGDYBPSS-QOEAIALOSA-N	Unclassified	Unclassified	Unclassified	*	37.3	0	M-H	C42H83N2O7P	-3.18105	1.05168	2.125e-05	0.00027897	1.38848	2.61803	155332	59331.7	158989	147613	159394	58141	62489.3	57364.7
0.72_350.1441m/z	350.144	0.715183	pos	Leonuriside A	HMDB0031721	87893			14237625	121748-12-7	NOQYJICHFNSIFZ-UHFFFAOYSA-N	Organic oxygen compounds	Organooxygen compounds	Carbohydrates and carbohydrate conjugates	*	38.8	0	M+NH4	C14H20O9	-1.3666	1.14762	1.6684e-06	5.56503e-05	1.38916	2.61927	184467	70426.9	186726	185457	181217	68187.6	68626.4	74466.7
11.66_383.2787m/z	383.279	11.6644	pos	oscr#27			LMFA13040073		86289787		BEKLYIAFACFFDO-UPBMBJRSSA-N	Lipids and lipid-like molecules	Fatty Acyls	Fatty acyl glycosides	*	49.7	56.4	M+H-H2O	C22H40O6	-1.26557	1.49367	0.000279501	0.00184377	1.39194	2.62432	316162	120474	339197	322148	287143	121602	110058	129763
4.97_262.1412n	285.13	4.97255	pos	ascr#12			LMFA13040038		86289663		LGGOKKRYYYYXPA-VEOFNUSFSA-N	Lipids and lipid-like molecules	Fatty Acyls	Fatty acyl glycosides	*	43.1	20.2	M+H-H2O, M+Na, M+NH4	C12H22O6	-1.72286	1.31502	4.68822e-06	0.000102367	1.39307	2.62637	241984	92136.4	240594	245418	239941	94518.6	84124.9	97765.7
10.77_372.2780n	395.267	10.7739	pos	Finasteride	HMDB0001984	2698			57363	98319-26-7	DBEPLOCGEIEOCV-WSBQPABSSA-N	Lipids and lipid-like molecules	Steroids and steroid derivatives	Androstane steroids	*	37.7	0	M+H, M+Na	C23H36N2O2	0.763556	1.02008	0.000157213	0.00119474	1.40459	2.64743	146083	55179.1	139623	144310	154315	53627.6	64379.2	47530.6
10.68_383.2785m/z	383.278	10.6824	pos	16,16-Dimethyl Prostaglandin E1	HMDB0244726				53394155		RQOFITYRYPQNLL-UHFFFAOYSA-N	Lipids and lipid-like molecules	Fatty Acyls	Eicosanoids	**	55.9	0	M+H	C22H38O5	-1.95141	1.57177	5.58544e-05	0.000560235	1.40897	2.65548	344810	129849	339415	330276	364739	131343	118763	139440
10.54_417.2858m/z	417.286	10.5355	neg	bhas#28			LMFA13040047		86289823		QQIOQZRDFXAPQI-IGKFWFGWSA-N	Lipids and lipid-like molecules	Fatty Acyls	Fatty acyl glycosides	*	38.9	3.57	M-H	C22H42O7	0.0728388	1.05869	5.16567e-05	0.000529394	1.4108	2.65884	156336	58798.5	152729	166186	150094	56448.1	57539	62408.4
11.45_455.2767m/z	455.277	11.4491	pos	Latanoprost	HMDB0014792	45708			5311221	130209-82-4	GGXICVAJURFBLW-CEYXHVGTSA-N	Lipids and lipid-like molecules	Fatty Acyls	Eicosanoids	*	38.9	0	M+Na	C26H40O5	-0.259497	1.57983	3.21061e-05	0.000376825	1.41211	2.66126	347400	130540	365596	337128	339478	140457	123247	127916
11.11_410.2663n	433.256	11.113	pos	DG(2:0/18:3(10,12,15)-OH(9)/0:0)	HMDB0297031						CSWRWJSJZAYUJC-CXOIDVFMSA-N	Unclassified	Unclassified	Unclassified	*	49.1	49.3	M+H, M+Na, M+K, M+H-H2O	C23H38O6	-1.24661	16.6462	3.98226e-06	9.218e-05	1.42694	2.68876	3.82202e+07	1.42148e+07	3.94678e+07	3.80471e+07	3.71456e+07	1.44435e+07	1.40519e+07	1.41489e+07
5.86_201.1134m/z	201.113	5.85762	neg	6-Hydroxy-4,6-dimethyl-3-hepten-2-one	HMDB0039736	94288			11615204	83348-17-8	OAHJSCYHJQJALB-ALCCZGGFSA-N	Organic oxygen compounds	Organooxygen compounds	Alcohols and polyols	***	67.5	84.3	M+FA-H	C9H16O2	0.853571	1.51773	1.76265e-06	5.7338e-05	1.42716	2.68916	317529	118077	322220	320906	309461	114819	122461	116952
12.96_364.2609n	365.268	12.96	pos	Prostaglandin A1 ethyl ester		45366			12149511	93464-24-5	STQVEMJKKQYNQQ-LTGPBHORSA-N	Unclassified	Unclassified	Unclassified	*	55.9	85.5	M+H, M+Na	C22H36O4	-1.16748	1.62524	1.60951e-06	5.43637e-05	1.43117	2.69665	363474	134787	353585	367999	368837	135293	137307	131760
3.71_194.0824m/z	194.082	3.71257	neg	N-Acetyldopamine	HMDB0041943	460295			100526	2494-12-4	OFSAJYZMIPNPHE-UHFFFAOYSA-N	Benzenoids	Phenols	Benzenediols	***	47.9	42.1	M-H	C10H13NO3	0.805332	1.33762	4.31352e-06	9.69844e-05	1.43243	2.699	246261	91241.6	251014	250049	237721	90171.4	94123.7	89429.6
11.97_305.2470m/z	305.247	11.971	pos	Octadecenoic acid	HMDB0245277				172146		LKOVPWSSZFDYPG-UHFFFAOYSA-N	Lipids and lipid-like molecules	Fatty Acyls	Fatty acids and conjugates	**	44.8	0	M+Na	C18H34O2	6.59117	3.06519	6.56386e-07	3.19515e-05	1.44433	2.72136	1.28554e+06	472390	1.28037e+06	1.28249e+06	1.29376e+06	447914	472149	497106
9.57_898.5215n	899.529	9.56943	pos	PI(18:1(9Z)/20:5(5Z,8Z,10E,14Z,17Z)-OH(12))	HMDB0276612						AIEAPOKDYBMSKE-BBTHOIJUSA-N	Unclassified	Unclassified	Unclassified	*	38.9	0	M+H-H2O, M+H	C47H79O14P	0.810003	3.48302	0.00121951	0.00559452	1.45383	2.73934	1.70167e+06	621197	1.54073e+06	1.9119e+06	1.65238e+06	764514	576818	522260
0.70_252.1074m/z	252.107	0.699483	pos	N-(1-Deoxy-1-fructosyl)alanine	HMDB0038662	93320			101039147	16124-24-6	BDMCSTCUMFCYDF-MBGOVIFWSA-N	Organic oxygen compounds	Organooxygen compounds	Carbohydrates and carbohydrate conjugates	***	72.1	85	M+H	C9H17NO7	-1.37783	1.0132	1.70631e-05	0.000238568	1.46453	2.75974	139709	50624	146784	135376	136968	49120	50661.3	52090.6
10.94_322.2736m/z	322.274	10.9425	pos	Junicedral	HMDB0036830	91843			131752060	70901-87-0	IGGYEFVJKTZVIB-UHFFFAOYSA-N	Lipids and lipid-like molecules	Prenol lipids	Diterpenoids	***	52	33.9	M+NH4	C20H32O2	-1.59105	2.22075	6.53462e-06	0.000126219	1.46795	2.76628	669355	241969	650645	666922	690497	248532	250522	226852
10.82_522.3551m/z	522.355	10.8196	pos	LysoPC(18:1(9Z)/0:0)	HMDB0002815	40298	LMGP01050032		16081932	19420-56-5	YAMUFBLWGFFICM-PTGWMXDISA-N	Lipids and lipid-like molecules	Glycerophospholipids	Glycerophosphocholines	***	68.4	79.6	M+H	C26H52NO7P	-0.56095	1.8273	1.75643e-05	0.000243461	1.47253	2.77508	453005	163241	475968	440276	442771	157424	169471	162827
9.90_518.3237m/z	518.324	9.90478	pos	LysoPC(18:3(9Z,12Z,15Z)/0:0)	HMDB0010388	40304	LMGP01050038	C04230	24779469		WKQNRCYKYCKESD-YVHLTTHBSA-N	Lipids and lipid-like molecules	Glycerophospholipids	Glycerophosphocholines	***	60.7	46.6	M+H	C26H48NO7P	-0.717635	4.92905	8.17484e-07	3.59761e-05	1.4758	2.78138	3.28334e+06	1.18047e+06	3.35616e+06	3.24977e+06	3.24409e+06	1.20009e+06	1.14558e+06	1.19574e+06
0.73_128.0704m/z	128.07	0.730433	pos	(S)-5-Amino-3-oxohexanoate	HMDB0012131	35856	LMFA01060173	C03656	440077	19355-90-9	FAASBXNEOGMQHS-BYPYZUCNSA-N	Organic acids and derivatives	Keto acids and derivatives	Medium-chain keto acids and derivatives	***	65.8	38.7	M+H-H2O	C6H11NO3	-1.54145	1.00304	1.49827e-06	5.19806e-05	1.48836	2.8057	135341	48238	136709	136771	132543	50264.7	48786.3	45663.1
10.71_323.2488m/z	323.249	10.7129	pos	13S-HODE-(d4)			LMFA02000236	C14762	42607290		HNICUWMFWZBIFP-QEYKCUBVSA-N	Lipids and lipid-like molecules	Fatty Acyls	Octadecanoids	*	36.3	0	M+Na	C18H28D4O3	-2.12296	1.24405	0.0021469	0.00869759	1.5027	2.83372	215130	75917.7	240695	228332	176362	76324.1	72909.9	78519.1
11.42_397.2734m/z	397.273	11.4186	pos	[(8R,9S,13S,14S,17S)-17-Hydroxy-13-methyl-6,7,8,9,11,12,14,15,16,17-decahydrocyclopenta[a]phenanthren-3-yl] 3-cyclopentylpropanoate	HMDB0257965				520519		FKRVEVDSHLGWGC-UHFFFAOYSA-N	Lipids and lipid-like molecules	Steroids and steroid derivatives	Steroid esters	*	38.9	0	M+H	C26H36O3	-0.932802	1.95413	1.17152e-06	4.41899e-05	1.50588	2.83999	510175	179640	513489	497259	519779	181232	175995	181693
13.31_819.5518m/z	819.552	13.3126	pos	6'-Hydroxysiphonaxanthin dodecenoate			LMPR01070953				YBRKDGDMFQLLGO-UZDZDAFBSA-N	Lipids and lipid-like molecules	Prenol lipids	Isoprenoids	*	51.3	62.3	M+Na	C52H76O6	-2.06431	3.2977	0.000964947	0.00469137	1.51404	2.8561	1.48483e+06	519881	1.35637e+06	1.42148e+06	1.67665e+06	609294	426881	523468
10.71_384.3102m/z	384.31	10.7129	pos	AX 048		64840			15950454	873079-69-7	FMFKQXKYWWJNJS-UHFFFAOYSA-N	Unclassified	Unclassified	Unclassified	*	37.8	0	M+H	C22H41NO4	-1.66751	1.29246	5.74665e-06	0.000116752	1.51659	2.86114	222535	77778.5	226471	222893	218241	71424.9	84752.4	77158.4
0.73_221.0897n	204.086	0.730433	pos	N-Acetylmannosamine	HMDB0001129	6024		C00645	11096158	7772-94-3	OVRNDRQMDRJTHS-OZRXBMAMSA-N	Organic oxygen compounds	Organooxygen compounds	Carbohydrates and carbohydrate conjugates	***	64.5	49.8	M+H-H2O, M+H	C8H15NO6	-0.886288	3.17144	3.40964e-06	8.35526e-05	1.53641	2.90072	1.32958e+06	458363	1.33636e+06	1.31732e+06	1.33506e+06	412498	475821	486770
6.74_395.2399m/z	395.24	6.73512	pos	oscr#23			LMFA13040079		86289783		DIYWZICECWKTIT-XKCSVMQCSA-N	Lipids and lipid-like molecules	Fatty Acyls	Fatty acyl glycosides	*	40.3	10.9	M+Na	C20H36O6	-1.30257	1.74389	3.63718e-05	0.000412683	1.54084	2.90964	402661	138389	413515	376478	417991	139472	137569	138125
13.40_820.5621n	843.551	13.3975	pos	PA(20:5(5Z,8Z,11Z,14Z,16E)-OH(18R)/24:1(15Z))	HMDB0266442						BIIJOMIGFTWMEE-JAANETHVSA-N	Unclassified	Unclassified	Unclassified	*	39.3	3.78	M+NH4, M+Na	C47H81O9P	0.324007	3.35846	0.00356391	0.0127849	1.55781	2.94407	1.5528e+06	527433	1.78546e+06	1.22908e+06	1.64386e+06	526123	524719	531455
12.20_336.2294n	337.237	12.2035	pos	12-Hydroperoxy-icosatetraenoic acid	HMDB0244450				54462544		XCPNMPKPSWOLJW-UHFFFAOYSA-N	Lipids and lipid-like molecules	Fatty Acyls	Eicosanoids	***	60.9	40.5	M+H, M+Na, M+NH4, M+H-H2O	C20H32O4	-1.91551	6.25598	5.56563e-08	1.04263e-05	1.55846	2.9454	5.12614e+06	1.74039e+06	5.11234e+06	5.18407e+06	5.08203e+06	1.71796e+06	1.73784e+06	1.76538e+06
11.05_335.2575m/z	335.258	11.0521	pos	Ceriporic acid C			LMFA01170127		52921869		BQGIGMHUCMNPDK-OEIFXAAASA-N	Lipids and lipid-like molecules	Fatty Acyls	Fatty Acids and Conjugates	*	38.6	0	M+H-H2O	C21H36O4	-1.52786	1.20728	7.64076e-06	0.000138719	1.56234	2.95332	190996	64671.7	188822	185818	198350	65973.4	67206.8	60835
13.26_402.3128n	403.32	13.2616	pos	Tyrosyl Oleate			LMFA07011178		25177375		NEDFFPHPQFWCRE-KTKRTIGZSA-N	Lipids and lipid-like molecules	Fatty Acyls	Fatty esters	*	43	22.7	M+H-H2O, M+H	C26H42O3	-1.39092	1.57794	7.05146e-05	0.00066478	1.58054	2.99081	325684	108895	321635	306044	349374	110906	105832	109946
13.32_381.1741m/z	381.174	13.3191	neg	S-Japonin	HMDB0035802				131751866		HDHDUJDLKYTRAS-VOTSOKGWSA-N	Lipids and lipid-like molecules	Prenol lipids	Sesquiterpenoids	*	42.4	18.9	M+FA-H	C19H28O3S	-0.113255	2.84159	0.000166786	0.00125158	1.58743	3.00514	1.05758e+06	351926	1.03448e+06	986782	1.15149e+06	320491	358010	377277
9.60_445.2110m/z	445.211	9.59992	pos	Panomifene	HMDB0256113				53702		MHXVDXXARZCVRK-UHFFFAOYSA-N	Phenylpropanoids and polyketides	Stilbenes	Unclassified	*	38.6	0.0102	M+NH4	C25H24F3NO2	2.91198	1.11663	0.000839738	0.00421746	1.59099	3.01256	165322	54877.6	144502	168404	183061	63652	54242.4	46738.5
9.90_324.2297n	347.219	9.90478	pos	avocadenyne acetate			LMFA05000714		134594542		HTJYIZVFYOMKBE-VOTSOKGWSA-N	Lipids and lipid-like molecules	Fatty Acyls	Fatty alcohols	*	46.2	36.5	M+H, M+Na	C19H32O4	-1.1981	4.43485	3.48945e-07	2.35965e-05	1.59522	3.0214	2.54377e+06	841919	2.50016e+06	2.54157e+06	2.5896e+06	837024	835672	853063
10.74_448.2437n	431.24	10.7434	pos	3-Hydroxy-3-methylglutarylcarnitine	HMDB0245885				129692232		UIGGVTYQXJVTAE-UHFFFAOYSA-N	Organic acids and derivatives	Keto acids and derivatives	Medium-chain keto acids and derivatives	*	38	0	M+H-H2O, M+K	C20H36N2O9	3.70653	2.63704	3.8402e-05	0.000428317	1.59678	3.02467	903217	298617	864534	958724	886393	277413	314742	303696
0.73_323.0278m/z	323.028	0.734367	neg	Pseudouridine 5'-phosphate	HMDB0001271	58032		C01168	439424	1157-60-4	MOBMOJGXNHLLIR-GBNDHIKLSA-N	Organic oxygen compounds	Organooxygen compounds	Carbohydrates and carbohydrate conjugates	***	54.9	37.8	M-H	C9H13N2O9P	-2.40761	1.20256	7.22168e-07	3.374e-05	1.60332	3.03841	186559	61400.3	186663	183085	189930	60053.6	60273.1	63874.1
0.72_180.0631n	203.052	0.715183	pos	alpha-D-Glucose	HMDB0003345	6897		C00267	79025	492-62-6	WQZGKKKJIJFFOK-DVKNGEFBSA-N	Organic oxygen compounds	Organooxygen compounds	Carbohydrates and carbohydrate conjugates	***	60.7	37	M+H-H2O, M+NH4, M+Na	C6H12O6	-1.43707	2.97399	3.78952e-05	0.000423731	1.60823	3.04878	1.14405e+06	375249	1.21363e+06	1.11994e+06	1.09859e+06	348440	403154	374152
0.72_781.2009m/z	781.201	0.7186	neg	1,3-Dipropyl-8-p-sulfophenylxanthine	HMDB0244176				1330		IWALGNIFYOBRKC-UHFFFAOYSA-N	Organoheterocyclic compounds	Imidazopyrimidines	Purines and purine derivatives	*	37.1	0	2M-H	C17H19N4O5S	-9.02857	2.08234	9.95698e-05	0.00085483	1.61	3.05252	562212	184180	593729	522585	570321	208771	173387	170380
11.97_351.2889m/z	351.289	11.971	pos	3,4-Dimethyl-5-pentyl-2-furanundecanoic acid	HMDB0031126	45904	LMFA01150002		13963867	57818-36-7	MCTXSZNBSIMKTO-UHFFFAOYSA-N	Lipids and lipid-like molecules	Fatty Acyls	Fatty acids and conjugates	*	50.7	59	M+H	C22H38O3	-1.47559	1.90483	1.01786e-07	1.2798e-05	1.61542	3.064	465991	152086	460041	469959	467973	153653	148279	154325
13.08_384.2657n	385.273	13.077	pos	Estradiol enanthate	HMDB0251964				3590886		RFWTZQAOOLFXAY-UHFFFAOYSA-N	Lipids and lipid-like molecules	Steroids and steroid derivatives	Steroid esters	*	43.3	22.7	M+H, M+K, M+Na, M+H-H2O	C25H36O3	-1.81067	7.03231	1.07176e-05	0.000174978	1.62614	3.08686	6.34355e+06	2.05502e+06	6.63052e+06	6.23644e+06	6.16369e+06	2.17341e+06	2.01751e+06	1.97413e+06
12.86_685.4642m/z	685.464	12.8618	pos	1-(O-alpha-D-glucopyranosyl)-3-keto-(1,27R,29R)-triacontanetriol			LMFA13010022				BXSJJRMGKHORST-NLQNCNHRSA-N	Lipids and lipid-like molecules	Fatty Acyls	Fatty acyl glycosides	*	39.3	0	M+K	C36H70O9	-1.46496	1.7284	0.000170417	0.0012721	1.63374	3.10316	385198	124131	396745	349924	408926	132947	128712	110735
1.38_161.0457m/z	161.046	1.375	neg	3-Hydroxymethylglutaric acid	HMDB0000355	5344		C03761	1662	503-49-1	NPOAOTPXWNWTSH-UHFFFAOYSA-N	Lipids and lipid-like molecules	Fatty Acyls	Fatty acids and conjugates	***	59.5	30.2	M-H	C6H10O5	0.885066	1.20478	1.76854e-07	1.66774e-05	1.64349	3.1242	184709	59121.9	184270	187487	182369	57836.2	60207.7	59321.7
7.92_519.2812m/z	519.281	7.92065	neg	Pennelliiside C			LMSL05000011		155937544		LJSYEIZIEREFSJ-QGZVAWBXSA-N	Lipids and lipid-like molecules	Saccharolipids	Other acyl sugars	*	45.6	34.6	M+FA-H	C24H42O9	0.293084	1.55936	1.01382e-07	1.2798e-05	1.64891	3.13597	308835	98481.7	306569	307755	312181	95930.5	101663	97851.6
10.33_203.1064m/z	203.106	10.3317	pos	Ethyl methyl-p-tolylglycidate	HMDB0037492	92370			5362581	74367-97-8	RJQNJKOCFCXTHZ-UHFFFAOYSA-N	Benzenoids	Benzene and substituted derivatives	Toluenes	*	43.3	23.8	M+H-H2O	C13H16O3	-1.07861	1.43745	3.21455e-07	2.25699e-05	1.65059	3.13962	262351	83561.2	258235	265272	263545	85441.9	85093.3	80148.3
12.98_695.5206m/z	695.521	12.9766	pos	PG(O-16:0/15:0)		79816	LMGP04020005		52927253		ADZHXEDQOONQHS-MPQUPPDSSA-N	Lipids and lipid-like molecules	Glycerophospholipids	Glycerophosphoglycerols	*	38.4	0	M+H	C37H75O9P	-2.28287	1.34965	3.69582e-05	0.000417201	1.65696	3.15351	231837	73517.3	236745	230553	228214	87568.6	71038.3	61944.9
9.77_500.2899n	518.324	9.76757	pos	Laprafylline	HMDB0253980				65821		OEHQNUNEMMXGRU-UHFFFAOYSA-N	Benzenoids	Benzene and substituted derivatives	Diphenylmethanes	*	38.6	0	M+NH4, M+K, M+H-H2O	C29H36N6O2	-0.0946173	2.48675	1.03368e-05	0.000170629	1.67671	3.19699	780244	244056	758506	766026	816200	257783	240652	233733
7.64_398.3258m/z	398.326	7.63818	pos	12-Hydroxyhexadecanoylcarnitine	HMDB0241466						JKYBBJBKEKQRCF-UHFFFAOYSA-N	Lipids and lipid-like molecules	Fatty Acyls	Fatty acid esters	*	44.8	31.7	M+H-H2O	C23H45NO5	-1.75501	1.80734	4.10491e-06	9.43283e-05	1.68039	3.20513	411266	128315	423453	396017	414326	128613	130151	126181
0.68_297.0957n	298.103	0.682183	pos	Teroxirone	HMDB0258835						OUPZKGBUJRBPGC-UHFFFAOYSA-N	Organoheterocyclic compounds	Triazines	Triazinones	*	38.7	0	M+H-H2O, M+H	C12H15N3O6	-1.32182	1.5563	0.000849922	0.00425585	1.68576	3.2171	311285	96759.5	342840	264510	326507	95317.5	96188.7	98772.2
8.84_603.1612m/z	603.161	8.8372	pos	SA-beta-Gal	HMDB0257432						ZGTFPSNGHZSMHL-UHFFFAOYSA-N	Organic oxygen compounds	Organooxygen compounds	Carbohydrates and carbohydrate conjugates	*	37.8	0	M+K	C26H32N2O12	4.50062	1.23598	8.98356e-05	0.000791575	1.69383	3.23515	192696	59563.1	190936	180173	206978	62093.2	53640.8	62955.4
8.52_409.2554m/z	409.255	8.51585	pos	6-deoxyerythronolide B		4986	LMPK04000002	C03240	121904		HQZOLNNEQAKEHT-IBBGRPSASA-N	Lipids and lipid-like molecules	Polyketides	Macrolides and lactone polyketides	*	40.6	10.9	M+Na	C21H38O6	-1.69209	4.98137	2.59018e-05	0.000322019	1.72032	3.29509	3.09444e+06	939105	3.18821e+06	3.17114e+06	2.92397e+06	843939	1.00899e+06	964389
6.67_401.1245m/z	401.125	6.67092	neg	Kievitone	HMDB0034213	47983	LMPK12050479	C01590	119269	40105-60-0	MERHMOCEIBOOMA-UHFFFAOYSA-N	Phenylpropanoids and polyketides	Isoflavonoids	Isoflavans	***	48.5	42.6	M+FA-H	C20H20O6	0.885837	1.0196	4.96002e-05	0.000514684	1.72352	3.30241	129725	39281.9	131348	129971	127857	46245.1	30162.6	41438
5.71_410.1913n	393.188	5.71218	pos	Tafluprost free acid	HMDB0014256				131750728		KIQXRQVVYTYYAZ-MTNCBHNASA-N	Lipids and lipid-like molecules	Fatty Acyls	Eicosanoids	*	36.6	0	M+H-H2O, M+Na	C22H28F2O5	1.94665	1.06645	7.78079e-05	0.000711492	1.73007	3.31743	141828	42752.5	135928	137980	151578	43473.5	36509.5	48274.4
10.74_401.2297m/z	401.23	10.7434	pos	Phenylalanyl-prolyl-arginine	HMDB0253027				21151249		NTUPOKHATNSWCY-UHFFFAOYSA-N	Organic acids and derivatives	Carboxylic acids and derivatives	Amino acids, peptides, and analogues	*	38.6	0	M+H-H2O	C20H30N6O4	0.297251	1.5198	1.31307e-05	0.000200248	1.73046	3.31834	286755	86415.3	299774	273834	286658	84057.3	90167.3	85021.5
4.88_385.2192m/z	385.219	4.87845	pos	bhas#20			LMFA13040050		86289819		LOQQYUUEPVHUQQ-RDEONCLASA-N	Lipids and lipid-like molecules	Fatty Acyls	Fatty acyl glycosides	*	41	11.8	M+Na	C18H34O7	-1.43782	1.89652	4.87187e-08	1.00431e-05	1.73754	3.33465	444393	133265	441409	441615	450154	131965	133925	133905
11.30_415.2707m/z	415.271	11.2976	neg	MG(18:1(9Z)-O(12,13)/0:0/0:0)	HMDB0260492						FYCPUPBOVLIBDH-CMIZIVJNSA-N	Unclassified	Unclassified	Unclassified	*	51.4	59.9	M+FA-H	C21H38O5	1.6045	1.6535	6.05315e-06	0.000120424	1.73889	3.33778	338298	101354	324558	343648	346689	95488.5	104161	104413
6.78_429.2816m/z	429.282	6.78123	pos	N-arachidonoyl taurine		44906	LMFA08020075		42607331		YUNYSWCRLRYOPO-DOFZRALJSA-N	Lipids and lipid-like molecules	Fatty Acyls	Fatty amides	*	36.2	0	M+NH4	C22H37NO4S	8.37417	1.01424	0.00786207	0.0236844	1.74361	3.34873	136891	40878.4	167795	136856	106021	32491.4	56482.6	33661.1
10.83_317.2683m/z	317.268	10.8349	pos	7,8-dihydroxy stearic acid		35465	LMFA02000140		5282928		AZZCJRLYIUPWQJ-UHFFFAOYSA-N	Lipids and lipid-like molecules	Fatty Acyls	Octadecanoids	*	38.9	0	M+H	C18H36O4	-1.19429	1.6239	1.13863e-06	4.33181e-05	1.77059	3.41193	322945	94651.7	327645	324962	316228	94784.8	88879	100291
13.14_424.2612n	442.295	13.143	pos	Cuminone J			LMPK13070032				GLPOORBZPXLPFG-YSTUJMKBSA-N	Lipids and lipid-like molecules	Polyketides	Aromatic polyketides	*	38.4	0	M+NH4, M+Na, M+H	C27H36O4	-0.453348	1.59389	0.000180169	0.00132316	1.77166	3.41448	314171	92011.5	345776	305069	291669	98072	91184.4	86778.2
9.48_357.2020m/z	357.202	9.47797	pos	12-Keto-leukotriene B4	HMDB0004234	36254	LMFA03020024	C05949	5280876	136696-10-1	SJVWVCVZWMJXOK-NOJHDUNKSA-N	Lipids and lipid-like molecules	Fatty Acyls	Eicosanoids	**	52.7	0	M+Na	C20H30O4	-4.80249	1.39132	0.000449953	0.00262963	1.78052	3.43549	240277	69939.5	231483	218905	270443	68000.4	63748.7	78069.5
9.54_380.3154m/z	380.315	9.53897	pos	(11Z)-Hexadecenoylcarnitine	HMDB0241469						HDMQICTZSCDWPG-UHFFFAOYSA-N	Lipids and lipid-like molecules	Fatty Acyls	Fatty acid esters	*	42.1	17.7	M+H-H2O	C23H43NO4	-1.19994	3.29961	4.71673e-06	0.000102791	1.78901	3.45577	1.32754e+06	384152	1.2924e+06	1.38042e+06	1.30981e+06	392596	392104	367756
12.34_386.3397n	409.329	12.3422	pos	MG(i-20:0/0:0/0:0)	HMDB0072854				131779641		ASGSROHYBOETMM-JOCHJYFZSA-N	Lipids and lipid-like molecules	Glycerolipids	Monoradylglycerols	*	42	18	M+H-H2O, M+Na, M+H	C23H46O4	0.252779	1.12869	4.61383e-07	2.71123e-05	1.79754	3.47626	154759	44518.7	152171	154372	157734	46126.6	43140.3	44289.3
13.01_348.2659n	349.273	13.0087	pos	12,15-Epoxy-13,14-dimethyleicosa-12,14,16-trienoic acid	HMDB0112073		LMFA01150033		13965212		JDPJNLGDCVKZFL-NTCAYCPXSA-N	Lipids and lipid-like molecules	Fatty Acyls	Fatty acids and conjugates	***	62.5	33.5	M+H, M+Na	C22H36O3	-1.6958	2.92026	1.08591e-05	0.000176342	1.79817	3.4778	1.03786e+06	298425	1.06111e+06	984371	1.0681e+06	303583	302057	289635
6.65_385.0932m/z	385.093	6.65378	neg	cis-Resveratrol 4'-O-glucuronide	HMDB0041713	96071			71752003		CDEBVTGYVFHDMA-BMPGWQKJSA-N	Phenylpropanoids and polyketides	Stilbenes	Stilbene glycosides	*	51.3	64.1	M-H2O-H	C20H20O9	0.744013	1.10177	0.000155214	0.00118487	1.8196	3.52984	148015	41932.6	159295	142779	141971	37258.7	36351.5	52187.6
9.58_483.2923m/z	483.292	9.58467	pos	VD 2656		42567	LMST03020641		24779636		GLUHCPQTSGFVHZ-FILOKOKSSA-N	Lipids and lipid-like molecules	Steroids and steroid derivatives	Secosteroids	*	36.1	0	M+H	C30H42O3S	-1.01827	2.04329	0.00011345	0.000939861	1.83681	3.57219	505840	141605	551596	473697	492227	131165	142549	151101
0.75_144.1018m/z	144.102	0.7457	pos	L-Carnitine	HMDB0000062			C00318			PHIQHXFUZVPYII-ZCFIWIBFSA-O	Organic nitrogen compounds	Organonitrogen compounds	Quaternary ammonium salts	**	61	6.6	M+H-H2O	C7H15NO3	-0.849664	3.48344	8.44347e-08	1.16039e-05	1.84108	3.58279	1.45613e+06	406424	1.47618e+06	1.44422e+06	1.448e+06	404536	416572	398163
6.69_476.2978n	499.287	6.68917	pos	3-O-alpha-L-rhamnopyranosyl-3-hydroxyoctanoyl-3-hydroxydecanoic acid			LMFA13030010		101354481		BUOVURSHNWNFHV-ADJCYOJGSA-N	Lipids and lipid-like molecules	Fatty Acyls	Fatty acyl glycosides	*	41.3	13.6	M+H-H2O, M+Na	C24H44O9	-1.46321	2.71175	2.07338e-05	0.000274641	1.85411	3.61528	882517	244107	827809	909341	910401	247904	236614	247804
11.01_695.5445m/z	695.544	11.0058	pos	Crasseride 1			LMGL00000136		10349532		PGCYPCREUIJSEF-WKSUQRGUSA-N	Lipids and lipid-like molecules	Glycerolipids	Other Glycerolipids	*	37.9	0	M+Na	C39H76O8	1.8211	1.0797	0.000207686	0.00147134	1.86067	3.63176	140753	38756.1	141426	138333	142500	41323.8	50801.3	24143.2
6.27_781.3389m/z	781.339	6.27467	pos	LPIM1(18:2(9Z,12Z)/0:0)			LMGP15040005		126457662		PIBNAUWISYGQJI-LOKITQQCSA-N	Lipids and lipid-like molecules	Glycerophospholipids	Glycerophosphoinositolglycans	*	37.8	0	M+Na	C33H59O17P	0.927119	1.13422	0.00105113	0.00500267	1.86211	3.63538	157675	43372.2	131655	170383	170986	44697.7	48493.2	36925.9
13.09_416.3150m/z	416.315	13.0944	pos	(22E,24E)-1alpha,26-dihydroxy-22,23,24,25-tetradehydro-27-norvitamin D3 / (22E,24E)-1alpha,26-dihydroxy-22,23,24,25-tetradehydro-27-norcholecalciferol			LMST03020034		9547294		MHARGIPBZQIOAO-JNMOAVOJSA-N	Lipids and lipid-like molecules	Steroids and steroid derivatives	Secosteroids	*	38.6	0	M+NH4	C26H38O3	-2.22153	1.12618	0.000142277	0.00111117	1.86492	3.64247	152710	41925	164120	154751	139260	47625.3	39585.2	38564.4
0.85_124.0392m/z	124.039	0.852783	pos	Picolinic acid	HMDB0002243	44803		C10164	1018	98-98-6	SIOXPEMLGUPBBT-UHFFFAOYSA-N	Organoheterocyclic compounds	Pyridines and derivatives	Pyridinecarboxylic acids and derivatives	***	69.2	49	M+H	C6H5NO2	-0.744168	1.27661	1.92385e-07	1.74908e-05	1.86989	3.65504	194100	53104.7	193094	191553	197653	52717.4	54014	52582.8
8.93_386.2658n	369.263	8.92858	pos	oscr#25			LMFA13040074		86289785		FOEYOFVRRORADU-KMIVUYPQSA-N	Lipids and lipid-like molecules	Fatty Acyls	Fatty acyl glycosides	*	50	58.7	M+H-H2O, M+K, M+NH4	C21H38O6	-2.6175	4.30672	5.78905e-05	0.000575126	1.87777	3.67507	2.21787e+06	603490	2.34515e+06	2.26042e+06	2.04803e+06	578368	641324	590777
10.50_393.2510m/z	393.251	10.4994	pos	N-physeteroyl lysine			LMFA08020263				AGHWVQVFMBDJGA-LPADLIQXSA-N	Lipids and lipid-like molecules	Fatty Acyls	Fatty amides	*	37.2	0	M+K	C20H38N2O3	-1.23482	3.09912	5.33053e-06	0.00011131	1.89397	3.71656	1.13874e+06	306397	1.16107e+06	1.15912e+06	1.09604e+06	328828	280377	309985
7.39_407.2398m/z	407.24	7.38782	pos	Alfuzosin	HMDB0014490	321356			2092	81403-80-7	WNMJYKCGWZFFKR-UHFFFAOYSA-N	Organoheterocyclic compounds	Diazanaphthalenes	Benzodiazines	*	38.6	0	M+NH4	C19H27N5O4	-0.750584	1.18612	2.83244e-05	0.000344173	1.89489	3.71894	167147	44944.9	176432	158006	167004	42105.2	43697.9	49031.8
9.83_370.2722n	393.261	9.82857	pos	MG(18:1(12Z)-O(9S,10R)/0:0/0:0)	HMDB0260491						HKMAMSYSIIZNMF-BLQRDNAOSA-N	Unclassified	Unclassified	Unclassified	*	41.8	17	M+H-H2O, M+H, M+Na	C21H38O5	0.772515	3.15722	1.01461e-06	4.04214e-05	1.89697	3.72431	1.17951e+06	316707	1.16452e+06	1.16422e+06	1.2098e+06	305724	310317	334080
6.37_422.2531m/z	422.253	6.37148	pos	Strophanthidin		57775	LMST01120005	C19988	6185		ODJLBQGVINUMMR-HZXDTFASSA-N	Lipids and lipid-like molecules	Steroids and steroid derivatives	Sterols	*	39.1	3.14	M+NH4	C23H32O6	-1.63685	1.66245	7.76848e-07	3.48796e-05	1.90437	3.74344	326400	87192.3	332049	322206	324944	91449.9	80326.7	89800.3
11.07_385.3053m/z	385.305	11.0673	pos	N-palmitoyl glutamine		75509	LMFA08020127		52922071		KCXYSRAVPMMHKU-SFHVURJKSA-N	Lipids and lipid-like molecules	Fatty Acyls	Fatty amides	**	49	0	M+H	C21H40N2O4	-2.08178	2.74938	9.53753e-07	3.87812e-05	1.90867	3.75463	891867	237538	899327	908246	868027	242431	242069	228114
0.73_174.0759m/z	174.076	0.730433	pos	L-Proline, 1-acetyl-4-hydroxy-, cis-	HMDB0253913				538341		BAPRUDZDYCKSOQ-UHFFFAOYSA-N	Organic acids and derivatives	Carboxylic acids and derivatives	Amino acids, peptides, and analogues	***	64.6	56	M+H	C7H11NO4	-1.10747	2.48094	5.77896e-07	3.00573e-05	1.91043	3.7592	725739	193057	722092	724589	730535	175796	196974	206399
7.57_415.1041m/z	415.104	7.56697	neg	Coreopsin		51906	LMPK12120101		12303942		QMVODIKHHIRSGI-ORCRQEGFSA-N	Lipids and lipid-like molecules	Polyketides	Flavonoids	*	51.2	67	M-H2O-H	C21H22O10	1.57731	1.43115	1.51208e-05	0.000221476	1.92248	3.79075	241385	63677.5	227953	246048	250155	67543.3	62422.7	61066.6
6.78_495.2558m/z	495.256	6.78123	pos	Flumethasone Pivalate	HMDB0014801	322955			443980	2002-29-1	JWRMHDSINXPDHB-OJAGFMMFSA-N	Lipids and lipid-like molecules	Steroids and steroid derivatives	Pregnane steroids	*	38.8	3.88	M+H	C27H36F2O6	1.04196	3.47856	7.62978e-06	0.000138662	1.92578	3.79942	1.42344e+06	374645	1.40336e+06	1.3753e+06	1.49165e+06	368178	373711	382047
0.70_357.1041m/z	357.104	0.7016	neg	2-O-b-D-Galactopyranosyl-D-xylose	HMDB0038863	93492			11001447		NTQWZXRSBBGWFC-NCRZSTDJSA-N	Organic oxygen compounds	Organooxygen compounds	Carbohydrates and carbohydrate conjugates	***	64.6	51.5	M+FA-H	C11H20O10	0.769317	1.54461	3.71552e-05	0.000418019	1.92622	3.80058	281414	74045.2	278786	279704	285753	94355.2	63788.1	63992.2
11.99_663.4591m/z	663.459	11.9862	pos	PG(15:0/14:0)		78965	LMGP04010140		52926405		ADZRPPHMYNWJJO-JHOUSYSJSA-N	Lipids and lipid-like molecules	Glycerophospholipids	Glycerophosphoglycerols	*	39	0	M+H-H2O	C35H69O10P	-0.641219	1.89417	3.22687e-05	0.000378482	1.92957	3.80941	422698	110961	447060	407923	413111	128370	103742	100772
3.41_145.0508m/z	145.051	3.41263	neg	Adipic acid	HMDB0000448	115	LMFA01170048	C06104	196	124-04-9	WNLRTRBMVRJNCN-UHFFFAOYSA-N	Lipids and lipid-like molecules	Fatty Acyls	Fatty acids and conjugates	***	65	87.1	M-H	C6H10O4	0.953066	1.17039	7.15229e-08	1.11616e-05	1.94483	3.84991	160077	41579.5	161062	158991	160179	43742.3	40386	40610.3
0.85_290.0885m/z	290.088	0.848917	neg	9-O-Acetylneuraminic acid	HMDB0255839				3266376		BJOZNDRNJJZHPZ-UHFFFAOYSA-N	Organic oxygen compounds	Organooxygen compounds	Carbohydrates and carbohydrate conjugates	***	60.8	49.8	M-H2O-H	C11H19NO9	1.01633	1.09829	1.31406e-06	4.74949e-05	1.95192	3.86888	140808	36395	141966	137116	143343	34537.5	38752.9	35894.7
11.70_429.2861m/z	429.286	11.7026	neg	MG(0:0/PGF1alpha/0:0)	HMDB0260563						BVGWMGNQCSDZEJ-ZUBRPLHBSA-N	Unclassified	Unclassified	Unclassified	*	51.4	61.9	M-H	C23H42O7	0.636909	2.19606	0.000167515	0.00125573	1.96369	3.90058	566981	145358	616114	574666	510163	149565	145339	141170
8.93_351.2521m/z	351.252	8.92858	pos	Tetrahydrodeoxycortisol	HMDB0005972	57990	LMST05030014	C14594	65555	68-60-0	UPTAPIKFKZGAGM-FAIYVORSSA-N	Lipids and lipid-like molecules	Steroids and steroid derivatives	Hydroxysteroids	**	49.4	16.3	M+H	C21H34O4	-2.5365	2.73881	1.03922e-06	4.09874e-05	1.97115	3.9208	871693	222325	878110	885809	851161	219691	209822	237464
10.27_395.2765m/z	395.277	10.2706	pos	1alpha-fluoro-25-hydroxy-16,17,23,23,24,24-hexadehydrovitamin D3			LMST03020084		9547335		NKOYFZVBKCJNED-RQJQXFIZSA-N	Lipids and lipid-like molecules	Steroids and steroid derivatives	Secosteroids	*	46.4	48.1	M+H-H2O	C27H37FO2	4.94392	3.98573	5.43891e-06	0.000113018	1.97151	3.92177	1.84759e+06	471111	1.90696e+06	1.77612e+06	1.85969e+06	434085	486264	492983
8.93_411.2613m/z	411.261	8.92858	pos	alpha-N-(3-hydroxy-13-methyl-tetradecanoyl)-ornithine			LMFA08020356				CEHRCHKUTZADMT-UHFFFAOYSA-N	Lipids and lipid-like molecules	Fatty Acyls	Fatty amides	*	36.4	0	M+K	C20H40N2O4	-1.86722	2.03786	6.4061e-06	0.000124662	1.97635	3.93495	482535	122628	504147	466249	477209	120085	119687	128111
0.70_439.0765m/z	439.076	0.7016	neg	Thidiazuron		72579		C18812	40087	51707-55-2	HFCYZXMHUIHAQI-UHFFFAOYSA-N	Unclassified	Unclassified	Unclassified	*	39.1	0	2M-H	C9H8N4OS	-0.0200495	5.95277	1.30087e-05	0.0001989	1.98397	3.95581	4.11325e+06	1.0398e+06	4.22118e+06	3.94357e+06	4.17501e+06	1.20217e+06	964259	952969
4.36_260.0914m/z	260.091	4.36178	pos	p-Hydroxyphenylethylbiguanide	HMDB0259540				10013772		PQASMWYEXAKHKQ-UHFFFAOYSA-N	Organic nitrogen compounds	Organonitrogen compounds	Guanidines	*	44	26.1	M+K	C10H15N5O	2.81398	1.04579	6.44108e-09	4.75795e-06	1.9947	3.98534	126284	31687	126513	125480	126857	31048.7	31760.1	32252.2
9.39_483.2923m/z	483.292	9.38598	pos	Dokdolipid B			LMFA13030021		146682922		MEAJUUJYPAPHKC-GAKIFIAFSA-N	Lipids and lipid-like molecules	Fatty Acyls	Fatty acyl glycosides	*	38.1	0	M+Na	C24H44O8	-1.21322	1.96577	3.5226e-05	0.000403426	2.00021	4.00057	447733	111917	475259	434308	433631	98686.7	129790	107275
5.60_222.0869n	221.08	5.60018	neg	9-(1,3-Dioxolan-2-yl)purine-2,6-diamine	HMDB0257744				21923886		PAYCEUPNUMVUEH-UHFFFAOYSA-N	Organoheterocyclic compounds	Imidazopyrimidines	Purines and purine derivatives	*	40.6	6.76	M-H, 2M-H	C8H10N6O2	1.63411	1.56891	1.92408e-06	6.0156e-05	2.00429	4.01192	283907	70765.9	274298	288576	288848	71968.6	67525.1	72803.9
0.68_104.1068m/z	104.107	0.682183	pos	(E)-2-Penten-1-ol	HMDB0031604	46063	LMFA05000110			1576-96-1	BTSIZIIPFNVMHF-ARJAWSKDSA-N	Organic oxygen compounds	Organooxygen compounds	Alcohols and polyols	*	43.4	24.7	M+NH4	C5H10O	-2.2361	3.24722	3.14619e-05	0.000371107	2.01371	4.03819	1.21752e+06	301501	1.27111e+06	1.1311e+06	1.25035e+06	290114	305729	308659
9.57_623.4751n	624.482	9.56943	pos	Cer(d16:1/TXB2)	HMDB0289856						KCMDJPYIVKRHNX-VAXCZYQZSA-N	Unclassified	Unclassified	Unclassified	*	36.7	0	M+H-H2O, M+H	C36H65NO7	-1.67977	1.2565	0.00298053	0.011123	2.01802	4.05027	189925	46891.9	177534	230127	162113	57132.9	53030.5	30512.2
10.34_603.1307m/z	603.131	10.3438	neg	Albanol B	HMDB0030109	86726			480819	87084-99-9	SMHBZVSVLIBGGO-UHFFFAOYSA-N	Organic oxygen compounds	Organooxygen compounds	Carbonyl compounds	*	38	0	M+FA-H	C34H22O8	1.77713	1.25213	0.000380148	0.00231574	2.01923	4.05367	182968	45136.3	201068	188445	159391	42928.8	43872.8	48607.4
0.85_211.0844n	212.092	0.852783	pos	Melevodopa	HMDB0254424				424631		XBBDACCLCFWBSI-UHFFFAOYSA-N	Organic acids and derivatives	Carboxylic acids and derivatives	Amino acids, peptides, and analogues	*	49.7	52.5	M+H, M+Na, M+H-H2O	C10H13NO4	-0.477644	1.33913	1.47745e-05	0.000217459	2.02206	4.06165	206428	50823.7	198403	216700	204181	45011.6	55056.9	52402.6
1.23_206.9889m/z	206.989	1.228	neg	Hexafluoroacetylacetone	HMDB0253132	343580			73706		QAMFBRUWYYMMGJ-UHFFFAOYSA-N	Organic oxygen compounds	Organooxygen compounds	Carbonyl compounds	*	45	27.6	M-H	C5H2F6O2	1.16929	1.0367	8.32129e-07	3.62022e-05	2.02679	4.07497	123282	30253.4	125048	124914	119883	29138.7	31096.8	30524.8
9.28_340.0942n	341.101	9.27927	pos	Ambanol		48302	LMPK12080058		44257522		DORQFPCYGCVJIH-UHFFFAOYSA-N	Lipids and lipid-like molecules	Polyketides	Flavonoids	*	50.5	59.8	M+H, M+Na, M+H-H2O	C19H16O6	-1.41147	2.33333	4.65795e-05	0.000491684	2.04015	4.11288	625666	152124	575711	650871	650416	147291	156203	152877
0.73_183.0563n	184.064	0.730433	pos	Choline sulfate	HMDB0250194	63302		C00919	485	4858-96-2	WXCQAWGXWVRCGP-UHFFFAOYSA-N	Organic acids and derivatives	Organic sulfuric acids and derivatives	Sulfuric acid esters	**	62.8	30	M+H, M+K, M+Na	C5H13NO4S	-1.17276	1.85719	4.08695e-07	2.56669e-05	2.04042	4.11365	394340	95861.3	391337	398705	392977	87325.5	100585	99673.2
9.17_383.2762m/z	383.276	9.17238	pos	unoprostone		45686	LMFA03010204		5311236	120373-36-6	TVHAZVBUYQMHBC-SNHXEXRGSA-N	Lipids and lipid-like molecules	Fatty Acyls	Eicosanoids	*	38	9.26	M+H	C22H38O5	-7.79643	2.36559	5.87241e-06	0.000118104	2.04363	4.12281	640211	155285	651864	627965	640805	128900	174399	162555
6.81_498.2803n	499.288	6.8117	pos	Val-Gly-Val-Ala-Pro-Gly	HMDB0253033				5008460		RLCSROTYKMPBDL-UHFFFAOYSA-N	Organic acids and derivatives	Carboxylic acids and derivatives	Amino acids, peptides, and analogues	*	38.3	0	M+H, M+Na	C22H38N6O7	0.147331	2.82979	1.10843e-06	4.26728e-05	2.04593	4.12939	914661	221501	933570	913888	896527	235496	225905	203100
9.92_430.3885m/z	430.389	9.92002	pos	FAHFA(3:0/2-O-22:0)			LMFA07090114		88852878		LOWKAPOAYDKKLR-UHFFFAOYSA-N	Lipids and lipid-like molecules	Fatty Acyls	Fatty esters	*	38.3	0	M+NH4	C25H48O4	-1.30414	1.13529	9.33183e-05	0.000813169	2.04802	4.13537	148190	35834.6	135745	149080	159745	32939.3	36604.6	37960
7.93_439.2683m/z	439.268	7.93317	pos	(-)-Fusicoplagin A		53690	LMPR0104350001		42608251		AMBIXBPMZZPLEH-RITQMIIASA-N	Lipids and lipid-like molecules	Prenol lipids	Isoprenoids	*	42.1	16.8	M+H	C24H38O7	-1.65387	2.49521	7.2432e-07	3.374e-05	2.05518	4.15596	709659	170757	713743	724448	690787	168743	169702	173827
0.79_146.0925m/z	146.092	0.791567	pos	4-Guanidinobutanoic acid	HMDB0003464	6938		C01035	500	463-00-3	TUHVEAJXIMEOSA-UHFFFAOYSA-N	Organic acids and derivatives	Carboxylic acids and derivatives	Amino acids, peptides, and analogues	**	46.3	0	M+H	C5H11N3O2	0.501487	1.48343	7.32218e-05	0.000681067	2.05618	4.15883	252287	60663	244809	237573	274480	57765.9	61353.1	62870
0.72_180.0635n	179.056	0.7186	neg	D-Mannose	HMDB0000169			C00936	185698		WQZGKKKJIJFFOK-PQMKYFCFSA-N	Organic oxygen compounds	Organooxygen compounds	Carbohydrates and carbohydrate conjugates	***	63.5	34.2	M-H, M+FA-H	C6H12O6	0.660597	3.60163	9.5726e-07	3.88714e-05	2.05618	4.15885	1.47826e+06	355449	1.51724e+06	1.47359e+06	1.44394e+06	366513	357740	342094
13.40_795.5519m/z	795.552	13.3975	pos	PA(i-22:0/18:1(9Z)-O(12,13))	HMDB0268408						AWMKXVXKWQBDPU-QIUVSIIOSA-N	Unclassified	Unclassified	Unclassified	*	39.1	0	M+Na	C43H81O9P	1.11095	1.93832	0.00104351	0.00497777	2.06002	4.16991	438877	105249	467708	363086	485837	88734.2	116756	110255
12.86_393.3145m/z	393.314	12.8618	pos	epsilon-Tocopherol	HMDB0030554			C14154	9844470	490-23-3	FGYKUFVNYVMTAM-NTZRDTQNSA-N	Lipids and lipid-like molecules	Prenol lipids	Quinone and hydroquinone lipids	*	42.6	19.6	M+H-H2O	C28H42O2	-1.73922	1.43669	0.00347066	0.0125187	2.06361	4.18032	246615	58994.2	267728	235685	236432	2146.52	88657.4	86178.8
0.81_230.1021m/z	230.102	0.80685	pos	Malonylcarnitine	HMDB0002095				91825606	910825-21-7	ZGNBLKBZJBJFDG-SSDOTTSWSA-N	Lipids and lipid-like molecules	Fatty Acyls	Fatty acid esters	**	55.7	23.5	M+H-H2O	C10H17NO6	-0.743046	1.29473	4.45837e-08	9.58064e-06	2.07229	4.20554	190244	45236.6	192338	188738	189656	44084.9	44840.5	46784.3
6.13_484.1960m/z	484.196	6.13498	pos	Adefovir Dipivoxil	HMDB0014856	315173			60871	142340-99-6	WOZSCQDILHKSGG-UHFFFAOYSA-N	Organoheterocyclic compounds	Imidazopyrimidines	Purines and purine derivatives	*	40.1	5.75	M+H-H2O	C20H32N5O8P	0.784744	1.31343	1.15821e-05	0.000183666	2.079	4.22515	196020	46393.6	185448	200524	202088	45099.7	44201.9	49879.2
0.80_134.0216n	133.014	0.798117	neg	D-Malic acid	HMDB0031518	63096		C00497	92824	636-61-3	BJEPYKJPYRNKOW-UWTATZPHSA-N	Organic acids and derivatives	Hydroxy acids and derivatives	Beta hydroxy acids and derivatives	***	73.4	88.1	M-H, 2M-H, M-H2O-H	C4H6O5	0.606514	2.56784	4.34943e-06	9.76062e-05	2.08508	4.24297	747434	176158	770421	736569	735313	154072	178633	195770
0.85_226.0708m/z	226.071	0.852783	pos	1-[3,4-Dihydroxy-5-(hydroxymethyl)oxolan-2-yl]-4-hydroxyhydropyridin-2-one	HMDB0243807				54676525		CBOKZNLSFMZJJA-UHFFFAOYSA-N	Organic oxygen compounds	Organooxygen compounds	Carbohydrates and carbohydrate conjugates	***	52.4	45.9	M+H-H2O	C10H13NO6	-0.689889	1.54258	0.000708565	0.00371211	2.09874	4.28335	274486	64082.1	277115	268448	277894	20438.8	79477.4	92330
7.93_405.2244m/z	405.224	7.93317	pos	Cortisol 21-acetate		321812	LMST02030093	C02821	5744		ALEXXDVDDISNDU-JZYPGELDSA-N	Lipids and lipid-like molecules	Steroids and steroid derivatives	Steroids	**	55.9	8.82	M+H	C23H32O6	-6.82766	1.85821	4.13869e-06	9.48209e-05	2.09976	4.28638	390147	91020.3	407163	379174	384105	91437.3	90369.4	91254.2
0.72_180.0635n_2	161.046	0.7186	neg	D-Fructose	HMDB0000660			C02336	439709	53188-23-1	RFSUNEUAIZKAJO-ARQDHWQXSA-N	Organic oxygen compounds	Organooxygen compounds	Carbohydrates and carbohydrate conjugates	***	67.9	42.4	M-H2O-H, 2M-H	C6H12O6	0.690511	1.44162	1.04006e-07	1.29147e-05	2.10988	4.31655	233993	54208.5	233347	231367	237266	55972	54520.8	52132.5
7.50_566.1202n	567.128	7.49933	pos	Isoginkgetin	HMDB0033937	43726	LMPK12040012		5318569	548-19-6	HUOOMAOYXQFIDQ-UHFFFAOYSA-N	Phenylpropanoids and polyketides	Flavonoids	Biflavonoids and polyflavonoids	*	41.9	19.7	M+H, M+Na	C32H22O10	-1.88711	3.09629	0.00226495	0.00905644	2.1141	4.32919	1.12281e+06	259358	1.16833e+06	1.2293e+06	970804	109414	227898	440764
0.79_294.0948n	317.084	0.791567	pos	6-O-(3R,4-dihydroxy-2-methylene-butanoyl)-beta-D-glucopyranose			LMSL05000003				FMHJNIRDGYFPEC-MOQKELMUSA-N	Lipids and lipid-like molecules	Saccharolipids	Other acyl sugars	*	37.6	0	M+NH4, M+Na	C11H18O9	-0.812146	1.26269	1.57271e-05	0.000225914	2.11934	4.34495	179721	41363.1	179898	181251	178013	30973.2	43415.8	49700.2
0.85_223.1206n	241.154	0.852783	pos	Rimiterol	HMDB0257235						IYMMESGOJVNCKV-UHFFFAOYSA-N	Benzenoids	Phenols	Benzenediols	*	40.7	10.5	M+H-H2O, M+NH4, M+H	C12H17NO3	-0.969166	1.55293	9.09441e-06	0.000157109	2.14248	4.4152	270324	61225.8	257827	280364	272781	57445.4	67579.7	58652.4
10.50_439.1788m/z	439.179	10.5039	neg	Triamcinolone	HMDB0014758	2902		C07158	31307	124-94-7	GFNANZIMVAIWHM-OBYCQNJPSA-N	Lipids and lipid-like molecules	Steroids and steroid derivatives	Hydroxysteroids	*	48.9	52.3	M+FA-H	C21H27FO6	3.57166	1.07295	0.000153237	0.00117316	2.15552	4.45528	129693	29109.8	143169	122344	123565	33599.2	24789.3	28941.1
7.30_444.2701n	427.267	7.29505	pos	Leukotriene E4-d5		96401			156593955		OTZRAYGBFWZKMX-XPGOKVCBSA-N	Unclassified	Unclassified	Unclassified	*	36.7	0	M+H-H2O, M+Na	C23H32D5NO5S	-1.29698	1.41201	1.79243e-05	0.000246812	2.16672	4.49001	222595	49575.6	234030	215312	218442	56921.1	49792.7	42012.9
6.50_413.0883m/z	413.088	6.49793	neg	Pyrazosulfuron-ethyl	HMDB0256958	332266		C18444	91750	93697-74-6	BGNQYGRXEXDAIQ-UHFFFAOYSA-N	Organoheterocyclic compounds	Azoles	Pyrazoles	*	38	0	M-H	C14H18N6O7S	-0.496735	1.07072	0.000444493	0.00260416	2.18074	4.53386	129444	28550.5	113049	130634	144649	30130.7	23514.7	32006.3
9.72_422.2895m/z	422.29	9.72185	pos	3alpha,7alpha-Dihydroxy-12-oxo-5beta-chol-9(11)-en-24-oic Acid		84718	LMST04010413		5284156		HCDVKUCCEWBCPW-WYSTZKRTSA-N	Lipids and lipid-like molecules	Steroids and steroid derivatives	Bile acids and derivatives	*	39.8	4.54	M+NH4	C24H36O5	-1.42065	2.89155	2.43588e-06	6.85741e-05	2.18205	4.53797	928765	204665	958678	930551	897064	197218	205026	211751
0.87_117.0194m/z	117.019	0.86575	neg	2,3,4-Trihydroxybutanoic acid	HMDB0245425			C01620	439535		JPIJQSOTBSSVTP-UHFFFAOYSA-N	Organic oxygen compounds	Organooxygen compounds	Carbohydrates and carbohydrate conjugates	***	67.8	60.8	M-H2O-H	C4H8O5	0.651259	1.06373	9.43924e-05	0.00081991	2.19025	4.56386	126295	27672.8	133490	114221	131174	30337.8	27471	25209.7
0.80_515.1254m/z	515.125	0.798117	neg	b-D-Glucuronopyranosyl-(1->3)-a-D-galacturonopyranosyl-(1->2)-L-rhamnose	HMDB0039728	94282			75069229		ZQXWNXNNCNMCTA-UHFFFAOYSA-N	Organic oxygen compounds	Organooxygen compounds	Carbohydrates and carbohydrate conjugates	*	38.5	0	M-H	C18H28O17	0.142117	1.30278	1.23251e-05	0.000191019	2.20306	4.60456	188079	40846.2	179138	198169	186928	39176.2	41532.5	41829.8
9.95_478.2539n	479.261	9.9505	pos	Diflucortolone valerate	HMDB0251261				3058		HHJIUUAMYGBVSD-UHFFFAOYSA-N	Lipids and lipid-like molecules	Steroids and steroid derivatives	Pregnane steroids	*	38.3	0	M+H-H2O, M+H	C27H36F2O5	1.72868	11.9054	1.52711e-07	1.49991e-05	2.20362	4.60633	1.56626e+07	3.40024e+06	1.54521e+07	1.55715e+07	1.59643e+07	3.41212e+06	3.40371e+06	3.38487e+06
11.30_411.3209m/z	411.321	11.296	pos	N-Oleoyl Glutamine	HMDB0241958				75955264		ZHVSXWCIYWYBQP-UHFFFAOYSA-N	Organic acids and derivatives	Carboxylic acids and derivatives	Amino acids, peptides, and analogues	**	52.8	24.1	M+H	C23H42N2O4	-2.11323	1.88034	2.91377e-05	0.000350571	2.22875	4.68729	390508	83312.1	405939	403255	362330	76866.5	86675.3	86394.5
0.87_208.0948n	253.093	0.86575	neg	Ethyl beta-D-glucopyranoside	HMDB0029968				121667		WYUFTYLVLQZQNH-JAJWTYFOSA-N	Organic oxygen compounds	Organooxygen compounds	Carbohydrates and carbohydrate conjugates	**	50.5	4.7	M-H, M+FA-H, M-H2O-H	C8H16O6	0.645463	1.58378	5.13928e-06	0.000108914	2.23098	4.69453	276140	58821.6	278929	263574	285918	59514	59201	57749.8
5.60_199.0977m/z	199.098	5.60018	neg	2-Hydroxydecanedioic acid	HMDB0000424	5413	LMFA01170076		128458	103963-71-9	LPIOYESQKJFWPQ-UHFFFAOYSA-N	Organic acids and derivatives	Hydroxy acids and derivatives	Medium-chain hydroxy acids and derivatives	***	69.6	55.1	M-H2O-H	C10H18O5	0.650762	3.38627	1.05888e-06	4.16239e-05	2.23691	4.71388	1.25995e+06	267286	1.26883e+06	1.28989e+06	1.22114e+06	268622	265503	267734
7.99_409.2556m/z	409.256	7.99445	pos	Mangalkanyl glucoside	HMDB0036015	91194			131751899	259144-63-3	UMZTUZCMBMNJSZ-UHFFFAOYSA-N	Organic oxygen compounds	Organooxygen compounds	Carbohydrates and carbohydrate conjugates	*	41.3	12.2	M+Na	C21H38O6	-1.24753	6.95824	8.39949e-11	9.92735e-07	2.25196	4.76331	5.30027e+06	1.11273e+06	5.29537e+06	5.30034e+06	5.3051e+06	1.10736e+06	1.12772e+06	1.1031e+06
6.15_380.1119m/z	380.112	6.15023	pos	S-Lactoylglutathione	HMDB0001066	5979		C03451	440018	25138-66-3	VDYDCVUWILIYQF-CSMHCCOUSA-N	Organic acids and derivatives	Carboxylic acids and derivatives	Amino acids, peptides, and analogues	*	40	13.6	M+H	C13H21N3O8S	-0.921388	1.46615	2.01413e-07	1.78985e-05	2.26564	4.80869	234808	48829.9	233075	234567	236782	45915.5	53316	47258.3
0.85_303.1315n	286.128	0.852783	pos	(2E)-4-Hydroxy-3-methylpent-2-enedioylcarnitine	HMDB0241661						JBMXEKVFHRDFCQ-UHFFFAOYSA-N	Lipids and lipid-like molecules	Fatty Acyls	Fatty acid esters	*	39.3	0	M+H-H2O, M+Na, M+H	C13H21NO7	-0.902082	1.14487	5.48985e-07	2.91397e-05	2.27043	4.82468	143087	29657.4	142637	141107	145518	27153.2	29506.8	32312.1
12.93_525.4505m/z	525.451	12.9274	pos	DG(13:0/16:1(9Z)/0:0)[iso2]		98373	LMGL02010355		56936323		VLXCLCWPZGQMPU-LZMJFPNPSA-N	Lipids and lipid-like molecules	Glycerolipids	Diradylglycerols	*	39	4.59	M+H	C32H60O5	-1.55624	1.03104	4.67246e-06	0.000102272	2.27602	4.8434	116054	23961.2	119539	111678	116945	26116.7	24612.1	21154.7
11.16_357.2075m/z	357.208	11.1621	neg	7alpha-Methyl-17-ethinyl-19-nortestosterone	HMDB0250982				285365		WAOKMNBZWBGYIK-UHFFFAOYSA-N	Lipids and lipid-like molecules	Steroids and steroid derivatives	Estrane steroids	***	65.2	49.1	M+FA-H	C21H28O2	1.2509	1.11882	1.4633e-07	1.45742e-05	2.27661	4.84538	136460	28162.9	139030	135754	134596	27636	28452.3	28400.4
6.39_513.2668m/z	513.267	6.38695	pos	10-Hydroxy-octadec-12Z-enoate-9-beta-D-glucuronide	HMDB0060120				131769832		IRADJQUIAYBZPY-WKVBQAANSA-N	Lipids and lipid-like molecules	Saccharolipids	Unclassified	*	37.9	0	M+Na	C24H42O10	-0.506538	1.46516	2.07531e-05	0.000274641	2.30203	4.9315	233754	47400.1	249572	224863	226826	49020	44499.2	48681.1
10.50_369.2631m/z	369.263	10.4994	pos	MG(18:3(9,11,15)-OH(13)/0:0/0:0)	HMDB0260508						MMCXAEFXRBDDND-OKLAZBNXSA-N	Unclassified	Unclassified	Unclassified	*	53.2	70.9	M+H	C21H36O5	-1.31679	14.2782	2.49777e-10	1.11685e-06	2.31956	4.99178	2.20498e+07	4.41723e+06	2.20835e+07	2.2092e+07	2.1974e+07	4.45362e+06	4.37266e+06	4.42541e+06
5.62_380.1123m/z	380.112	5.61795	pos	Niazimicin	HMDB0031944	88057			10247749	147821-49-6	JOSHUAQJVMGTGS-NBUQLFNLSA-N	Organic oxygen compounds	Organooxygen compounds	Carbohydrates and carbohydrate conjugates	*	41	18.4	M+Na	C16H23NO6S	-4.32855	1.16814	1.80891e-06	5.81339e-05	2.32001	4.99335	147729	29585.1	147890	149456	145840	28215.6	34552.1	25987.6
9.85_501.2725m/z	501.272	9.85418	neg	N-desmethylmirtazapine	HMDB0060956	85047			10467350	61337-68-6	FGLAMNFOHWVQOH-UHFFFAOYSA-N	Organoheterocyclic compounds	Piperazinoazepines	Unclassified	*	36.4	0	2M-H	C16H17N3	-9.42633	1.0727	2.85183e-06	7.51802e-05	2.32293	5.00346	124562	24895.2	128151	124941	120593	23583.6	23334.3	27767.6
5.60_156.1151n	155.108	5.60018	neg	(E)-3-Heptenyl acetate	HMDB0037618	92460			5363206	1576-77-8	AAYIYWGTGAUKQY-AATRIKPKSA-N	Organic acids and derivatives	Carboxylic acids and derivatives	Carboxylic acid derivatives	*	39.5	0	M-H2O-H, M-H	C9H16O2	0.659478	1.60495	6.51045e-07	3.19266e-05	2.33504	5.04566	278056	55107.8	275006	286046	273114	55759.9	54515.5	55048
0.70_223.0461m/z	223.046	0.7016	neg	L-Gulonolactone	HMDB0003466	327343		C01040	439373	1128-23-0	SXZYCXMUPBBULW-SKNVOMKLSA-N	Organoheterocyclic compounds	Lactones	Gamma butyrolactones	***	66.3	64.1	M+FA-H	C6H10O6	0.794841	1.1219	3.37075e-06	8.29946e-05	2.38404	5.21995	134855	25834.6	139950	132745	131871	28898.3	24608.3	23997.2
0.81_201.1000n	202.107	0.80685	pos	N-(3-hydroxy-pentanoyl)-homoserine lactone			LMFA08030032		10241919		IZXCXPQWOXJOPE-MLWJPKLSSA-N	Lipids and lipid-like molecules	Fatty Acyls	Fatty amides	*	45.2	31.9	M+H-H2O, M+H	C9H15NO4	-0.724175	2.21961	9.97457e-07	4.01264e-05	2.3979	5.27037	526335	99866.9	532221	535401	511383	93593.1	107805	98202.6
0.68_259.0224m/z	259.022	0.68415	neg	Fructose 6-phosphate	HMDB0000124	5159		C00085	69507	643-13-0	GSXOAOHZAIYLCY-HSUXUTPPSA-N	Organic oxygen compounds	Organooxygen compounds	Carbohydrates and carbohydrate conjugates	**	60.2	19.1	M-H	C6H13O9P	-0.190164	1.57025	2.19754e-06	6.48531e-05	2.40722	5.3045	263100	49599.4	271005	255128	263169	54632.3	46130.9	48035.1
10.21_291.2315m/z	291.232	10.2097	pos	3-alpha-hydroxy-5-beta-androstan-17-one	HMDB0245800				225		QGXBDMJGAMFCBF-UHFFFAOYSA-N	Lipids and lipid-like molecules	Steroids and steroid derivatives	Androstane steroids	**	49.6	0	M+H	C19H30O2	-1.13201	1.20791	3.06512e-06	7.82434e-05	2.43212	5.39685	155122	28743	157497	158476	149392	31828.4	28724.4	25676.4
0.85_249.1211n	232.118	0.852783	pos	1-Deoxy-1-morpholino-D-fructose	HMDB0243858				220877		JPANQHVKLYKLEB-UHFFFAOYSA-N	Organoheterocyclic compounds	Oxazinanes	Morpholines	*	40.2	8.98	M+H, M+Na, M+H-H2O	C10H19NO6	-0.580919	1.53189	1.14313e-05	0.000182003	2.43393	5.40364	249757	46220.2	246102	253366	249804	31788.7	51720.4	55151.6
6.17_498.1750m/z	498.175	6.16583	pos	Codeine-6-glucuronide	HMDB0060464	71243		C16577	5489029	20736-11-2	CRWVOYRJXPDBPM-HSCJLHHPSA-N	Alkaloids and derivatives	Morphinans	Unclassified	*	42.6	35.2	M+Na	C24H29NO9	3.25789	1.07014	0.00242874	0.00955357	2.43648	5.41321	126641	23394.7	99511.4	143313	137097	36431	16343.7	17409.5
[truncated: 305 more rows]
